# Supplementary material for: Fertilization influences the substrate, rhizosphere, and endosphere bacteriome of Petunia × hybrida
Source: Front Microbiol. 2025 Dec 5;16:1719754. doi: 10.3389/fmicb.2025.1719754 (PMC12714982; doi:10.3389/fmicb.2025.1719754)
Supplement: Supplementary FiLe 1 — Environmental variables correlation with PCoA. [file Table_1.xlsx]

## Sheet: Unplanted_substrate
Variable	Axis.1	Axis.2	r2	p_value
pH	-0.65822	-0.0542358	0.436196	0.008
EC	0.854848	0.137249	0.749602	0.001
s_TOC	0.127979	-0.142555	0.0367006	0.714
s_TN	0.892165	0.00594946	0.795994	0.001
s_Na	0.67324	0.217611	0.500607	0.003
s_K	0.904595	-0.0830635	0.825192	0.001
s_Mg	0.689969	0.338167	0.590414	0.001
s_Ca	0.709679	0.317073	0.604179	0.001
s_S	0.764816	0.0590393	0.588429	0.001
s_P	0.891018	-0.0802838	0.800359	0.001
s_Al	0.211991	0.160363	0.0706565	0.523
s_B	0.750034	-0.343143	0.680298	0.001
s_Fe	0.900612	-0.0938708	0.819913	0.001
s_Mn	0.751079	0.315635	0.663745	0.001
s_Zn	0.416963	-0.201711	0.214546	0.14
		min	0.0367006
		max	0.825192

## Sheet: Root_PB
Variable	Axis.1	Axis.2	r2	p_value
s_TOC	0.112261	-0.137643	0.031548	0.750725
s_TN	0.749371	0.0921187	0.570043	0.00049995
s_Na	0.56825	0.263612	0.392399	0.00959904
s_K	0.669011	0.12645	0.463565	0.00409959
s_Mg	0.759716	0.101303	0.58743	0.00019998
s_Ca	0.735678	0.141876	0.561351	0.00019998
s_P	0.468216	0.0859736	0.226618	0.0942906
s_S	0.632488	0.0520755	0.402753	0.00859914
s_Al	-0.10892	0.465494	0.228549	0.09999
s_B	0.493433	0.119532	0.257764	0.0745925
s_Fe	0.710478	0.0429107	0.50662	0.00139986
s_Mn	0.75087	0.126321	0.579763	0.00019998
s_Zn	0.200428	0.0641647	0.0442883	0.672433
		min	0.031548
		max	0.58743

## Sheet: Root_WP
Variable	Axis.1	Axis.2	r2	p_value
s_TOC	0.323087	-0.403883	0.267506	0.059694
s_TN	0.26605	-0.659867	0.506207	0.0029997
s_Na	0.438744	-0.597093	0.549017	0.00129987
s_K	0.251017	-0.633467	0.46429	0.0029997
s_Mg	0.404505	-0.641905	0.575666	0.00059994
s_Ca	0.377572	-0.656765	0.573901	0.00069993
s_S	0.505733	-0.658521	0.689416	9.999e-05
s_P	0.273398	-0.612221	0.44956	0.00459954
s_Al	0.253965	-0.221599	0.113605	0.345265
s_B	0.338603	-0.700011	0.604668	0.00039996
s_Fe	0.468068	-0.708741	0.721402	0.00019998
s_Mn	0.427496	-0.656089	0.613205	0.00029997
s_Zn	0.104221	-0.697588	0.497491	0.0019998
		min	0.113605
		max	0.721402

## Sheet: Rhizosphere_PB_
Variable	Axis.1	Axis.2	r2	p_value
pH	-0.184908	-0.697615	0.520858	0.00189981
s_TOC	0.124024	-0.150521	0.0380386	0.709129
s_TN	0.267062	0.795109	0.70352	0.00019998
s_Na	0.0749607	0.807998	0.658479	0.00019998
s_K	0.209312	0.773599	0.642268	0.00029997
s_Mg	0.262325	0.856694	0.802739	9.999e-05
s_Ca	0.238075	0.844738	0.770262	9.999e-05
s_S	0.202881	0.849876	0.76345	9.999e-05
s_P	0.11823	0.600964	0.375136	0.0124988
s_Al	-0.317185	0.0918722	0.109047	0.352765
s_B	0.288262	0.465789	0.300054	0.039696
s_Fe	0.270443	0.851932	0.798927	9.999e-05
s_Mn	0.264689	0.857155	0.804775	9.999e-05
s_Zn	0.254778	0.0867179	0.072432	0.50005
		min	0.0380386
		max	0.804775

## Sheet: Rhizosphere_WP
Variable	Axis.1	Axis.2	r2	p_value
pH	0.598701	0.575475	0.689615	9.999e-05
s_TOC	-0.351456	-0.50637	0.379932	0.0153985
s_TN	-0.490997	-0.282997	0.321166	0.0348965
s_Na	-0.776245	-0.15539	0.626703	0.00019998
s_K	-0.591627	-0.258016	0.416595	0.00919908
s_Mg	-0.653069	-0.385555	0.575151	0.00059994
s_Ca	-0.66669	-0.349371	0.566536	0.00079992
s_S	-0.790871	-0.375831	0.766725	9.999e-05
s_P	-0.446449	-0.331998	0.309539	0.0361964
s_Al	-0.439703	-0.256824	0.259297	0.060494
s_B	-0.757209	-0.197683	0.612443	0.00039996
s_Fe	-0.746068	-0.377303	0.698975	9.999e-05
s_Mn	-0.677339	-0.402734	0.620983	9.999e-05
s_Zn	-0.494251	-0.0792323	0.250562	0.0733927
		min	0.250562
		max	0.766725
