# Supplementary material for: Fertilization influences the substrate, rhizosphere, and endosphere bacteriome of Petunia × hybrida
Source: Front Microbiol. 2025 Dec 5;16:1719754. doi: 10.3389/fmicb.2025.1719754 (PMC12714982; doi:10.3389/fmicb.2025.1719754)
Supplement: Supplementary FiLe 2 — Full differential abundance analysis across sampling compartments. [file Table_2.xlsx]

## Sheet: KW_phylum
Comparison	Taxa	Method	Group	P.unadj	P.adj	Significance
Bulk - Unplanted - Rhizosphere - Root	k__Bacteria|p__Pseudomonadota	Kruskal-Wallis Rank Sum Test	Rhizosphere	8.98002e-13	5.16351e-12	***
Bulk - Unplanted - Rhizosphere - Root	k__Bacteria|p__Actinomycetota	Kruskal-Wallis Rank Sum Test	Root	4.65925e-13	3.5721e-12	***
Bulk - Unplanted - Rhizosphere - Root	k__Bacteria|p__Acidobacteriota	Kruskal-Wallis Rank Sum Test	Unplanted	6.56654e-17	1.5103e-15	***
Bulk - Unplanted - Rhizosphere - Root	k__Bacteria|p__Bacteroidota	Kruskal-Wallis Rank Sum Test	Unplanted	0.279476	0.29218	ns
Bulk - Unplanted - Rhizosphere - Root	k__Bacteria|p__Planctomycetota	Kruskal-Wallis Rank Sum Test	Bulk	2.62588e-16	3.01977e-15	***
Bulk - Unplanted - Rhizosphere - Root	k__Bacteria|p__Myxococcota	Kruskal-Wallis Rank Sum Test	Unplanted	9.65756e-11	4.44248e-10	***
Bulk - Unplanted - Rhizosphere - Root	k__Bacteria|p__Verrucomicrobiota	Kruskal-Wallis Rank Sum Test	Unplanted	4.72933e-10	1.81291e-09	***
Bulk - Unplanted - Rhizosphere - Root	k__Bacteria|p__Patescibacteria	Kruskal-Wallis Rank Sum Test	Bulk	5.78028e-08	1.47718e-07	***
Bulk - Unplanted - Rhizosphere - Root	k__Bacteria|p__Bdellovibrionota	Kruskal-Wallis Rank Sum Test	Bulk	2.11675e-05	4.05711e-05	***
Bulk - Unplanted - Rhizosphere - Root	k__Bacteria|p__Armatimonadota	Kruskal-Wallis Rank Sum Test	Unplanted	0.000552266	0.000793882	***
Bulk - Unplanted - Rhizosphere - Root	k__Bacteria|p__Bacillota	Kruskal-Wallis Rank Sum Test	Root	5.12893e-09	1.47457e-08	***
Bulk - Unplanted - Rhizosphere - Root	k__Bacteria|p__Gemmatimonadota	Kruskal-Wallis Rank Sum Test	Unplanted	4.85168e-06	1.06947e-05	***
Bulk - Unplanted - Rhizosphere - Root	k__Bacteria|p__Chlamydiota	Kruskal-Wallis Rank Sum Test	Root	0.000601776	0.000814168	***
Bulk - Unplanted - Rhizosphere - Root	k__Bacteria|p__Candidatus Eremiobacterota	Kruskal-Wallis Rank Sum Test	Bulk	1.35495e-09	4.45199e-09	***
Bulk - Unplanted - Rhizosphere - Root	k__Bacteria|p__Cyanobacteriota	Kruskal-Wallis Rank Sum Test	Unplanted	0.000366499	0.000561965	***
Bulk - Unplanted - Rhizosphere - Root	k__Bacteria|p__Dependentiae	Kruskal-Wallis Rank Sum Test	Root	0.000354876	0.000561965	***
Bulk - Unplanted - Rhizosphere - Root	k__Bacteria|p__Elusimicrobiota	Kruskal-Wallis Rank Sum Test	Root	0.0669452	0.0733209	ns
Bulk - Unplanted - Rhizosphere - Root	k__Bacteria|p__Chloroflexota	Kruskal-Wallis Rank Sum Test	Unplanted	0.00161768	0.00206703	**
Bulk - Unplanted - Rhizosphere - Root	k__Bacteria|p__Abditibacteriota	Kruskal-Wallis Rank Sum Test	Rhizosphere	0.0516924	0.0625527	ns
Bulk - Unplanted - Rhizosphere - Root	k__Bacteria|p__FCPU426	Kruskal-Wallis Rank Sum Test	Unplanted	0.0543937	0.0625527	ns
Bulk - Unplanted - Rhizosphere - Root	k__Bacteria|p__Deinococcota	Kruskal-Wallis Rank Sum Test	Bulk	5.11486e-06	1.06947e-05	***
Bulk - Unplanted - Rhizosphere - Root	k__Bacteria|p__RCP2-54	Kruskal-Wallis Rank Sum Test	Unplanted	4.88066e-05	8.63501e-05	***
Bulk - Unplanted - Rhizosphere - Root	k__Bacteria|p__Candidatus Kapabacteria	Kruskal-Wallis Rank Sum Test	Bulk	0.670597	0.670597	ns

## Sheet: Dunn_phylum
Taxa	Method	Group	Letter	MonoLetter	Significance
k__Bacteria|p__Pseudomonadota	Dunn's Kruskal-Wallis Multiple Comparisons	Rhizosphere	a	a	a
k__Bacteria|p__Pseudomonadota	Dunn's Kruskal-Wallis Multiple Comparisons	Bulk	b	b	b
k__Bacteria|p__Pseudomonadota	Dunn's Kruskal-Wallis Multiple Comparisons	Root	b	b	b
k__Bacteria|p__Pseudomonadota	Dunn's Kruskal-Wallis Multiple Comparisons	Unplanted	b	b	b
k__Bacteria|p__Actinomycetota	Dunn's Kruskal-Wallis Multiple Comparisons	Root	a	a	a
k__Bacteria|p__Actinomycetota	Dunn's Kruskal-Wallis Multiple Comparisons	Bulk	ab	ab	ab
k__Bacteria|p__Actinomycetota	Dunn's Kruskal-Wallis Multiple Comparisons	Unplanted	bc	bc	bc
k__Bacteria|p__Actinomycetota	Dunn's Kruskal-Wallis Multiple Comparisons	Rhizosphere	c	c	c
k__Bacteria|p__Acidobacteriota	Dunn's Kruskal-Wallis Multiple Comparisons	Unplanted	a	a	a
k__Bacteria|p__Acidobacteriota	Dunn's Kruskal-Wallis Multiple Comparisons	Bulk	b	b	b
k__Bacteria|p__Acidobacteriota	Dunn's Kruskal-Wallis Multiple Comparisons	Rhizosphere	b	b	b
k__Bacteria|p__Acidobacteriota	Dunn's Kruskal-Wallis Multiple Comparisons	Root	c	c	c
k__Bacteria|p__Bacteroidota	Dunn's Kruskal-Wallis Multiple Comparisons	Unplanted	a	a	a
k__Bacteria|p__Bacteroidota	Dunn's Kruskal-Wallis Multiple Comparisons	Bulk	a	a	a
k__Bacteria|p__Bacteroidota	Dunn's Kruskal-Wallis Multiple Comparisons	Root	a	a	a
k__Bacteria|p__Bacteroidota	Dunn's Kruskal-Wallis Multiple Comparisons	Rhizosphere	a	a	a
k__Bacteria|p__Planctomycetota	Dunn's Kruskal-Wallis Multiple Comparisons	Bulk	a	a	a
k__Bacteria|p__Planctomycetota	Dunn's Kruskal-Wallis Multiple Comparisons	Unplanted	a	a	a
k__Bacteria|p__Planctomycetota	Dunn's Kruskal-Wallis Multiple Comparisons	Rhizosphere	b	b	b
k__Bacteria|p__Planctomycetota	Dunn's Kruskal-Wallis Multiple Comparisons	Root	c	c	c
k__Bacteria|p__Myxococcota	Dunn's Kruskal-Wallis Multiple Comparisons	Unplanted	a	a	a
k__Bacteria|p__Myxococcota	Dunn's Kruskal-Wallis Multiple Comparisons	Rhizosphere	b	b	b
k__Bacteria|p__Myxococcota	Dunn's Kruskal-Wallis Multiple Comparisons	Root	b	b	b
k__Bacteria|p__Myxococcota	Dunn's Kruskal-Wallis Multiple Comparisons	Bulk	b	b	b
k__Bacteria|p__Verrucomicrobiota	Dunn's Kruskal-Wallis Multiple Comparisons	Unplanted	a	a	a
k__Bacteria|p__Verrucomicrobiota	Dunn's Kruskal-Wallis Multiple Comparisons	Bulk	a	a	a
k__Bacteria|p__Verrucomicrobiota	Dunn's Kruskal-Wallis Multiple Comparisons	Root	b	b	b
k__Bacteria|p__Verrucomicrobiota	Dunn's Kruskal-Wallis Multiple Comparisons	Rhizosphere	c	c	c
k__Bacteria|p__Patescibacteria	Dunn's Kruskal-Wallis Multiple Comparisons	Bulk	a	a	a
k__Bacteria|p__Patescibacteria	Dunn's Kruskal-Wallis Multiple Comparisons	Root	a	a	a
k__Bacteria|p__Patescibacteria	Dunn's Kruskal-Wallis Multiple Comparisons	Rhizosphere	b	b	b
k__Bacteria|p__Patescibacteria	Dunn's Kruskal-Wallis Multiple Comparisons	Unplanted	b	b	b
k__Bacteria|p__Bdellovibrionota	Dunn's Kruskal-Wallis Multiple Comparisons	Bulk	a	a	a
k__Bacteria|p__Bdellovibrionota	Dunn's Kruskal-Wallis Multiple Comparisons	Unplanted	a	a	a
k__Bacteria|p__Bdellovibrionota	Dunn's Kruskal-Wallis Multiple Comparisons	Root	b	b	b
k__Bacteria|p__Bdellovibrionota	Dunn's Kruskal-Wallis Multiple Comparisons	Rhizosphere	b	b	b
k__Bacteria|p__Armatimonadota	Dunn's Kruskal-Wallis Multiple Comparisons	Unplanted	a	a	a
k__Bacteria|p__Armatimonadota	Dunn's Kruskal-Wallis Multiple Comparisons	Bulk	b	b	b
k__Bacteria|p__Armatimonadota	Dunn's Kruskal-Wallis Multiple Comparisons	Rhizosphere	b	b	b
k__Bacteria|p__Armatimonadota	Dunn's Kruskal-Wallis Multiple Comparisons	Root	b	b	b
k__Bacteria|p__Bacillota	Dunn's Kruskal-Wallis Multiple Comparisons	Root	a	a	a
k__Bacteria|p__Bacillota	Dunn's Kruskal-Wallis Multiple Comparisons	Bulk	ab	ab	ab
k__Bacteria|p__Bacillota	Dunn's Kruskal-Wallis Multiple Comparisons	Unplanted	b	b	b
k__Bacteria|p__Bacillota	Dunn's Kruskal-Wallis Multiple Comparisons	Rhizosphere	b	b	b
k__Bacteria|p__Gemmatimonadota	Dunn's Kruskal-Wallis Multiple Comparisons	Unplanted	a	a	a
k__Bacteria|p__Gemmatimonadota	Dunn's Kruskal-Wallis Multiple Comparisons	Rhizosphere	b	b	b
k__Bacteria|p__Gemmatimonadota	Dunn's Kruskal-Wallis Multiple Comparisons	Bulk	b	b	b
k__Bacteria|p__Gemmatimonadota	Dunn's Kruskal-Wallis Multiple Comparisons	Root	b	b	b
k__Bacteria|p__Chlamydiota	Dunn's Kruskal-Wallis Multiple Comparisons	Root	a	a	a
k__Bacteria|p__Chlamydiota	Dunn's Kruskal-Wallis Multiple Comparisons	Bulk	ab	ab	ab
k__Bacteria|p__Chlamydiota	Dunn's Kruskal-Wallis Multiple Comparisons	Unplanted	ab	ab	ab
k__Bacteria|p__Chlamydiota	Dunn's Kruskal-Wallis Multiple Comparisons	Rhizosphere	b	b	b
k__Bacteria|p__Candidatus Eremiobacterota	Dunn's Kruskal-Wallis Multiple Comparisons	Bulk	a	a	a
k__Bacteria|p__Candidatus Eremiobacterota	Dunn's Kruskal-Wallis Multiple Comparisons	Unplanted	ab	ab	ab
k__Bacteria|p__Candidatus Eremiobacterota	Dunn's Kruskal-Wallis Multiple Comparisons	Rhizosphere	b	b	b
k__Bacteria|p__Candidatus Eremiobacterota	Dunn's Kruskal-Wallis Multiple Comparisons	Root	c	c	c
k__Bacteria|p__Cyanobacteriota	Dunn's Kruskal-Wallis Multiple Comparisons	Unplanted	a	a	a
k__Bacteria|p__Cyanobacteriota	Dunn's Kruskal-Wallis Multiple Comparisons	Rhizosphere	a	a	a
k__Bacteria|p__Cyanobacteriota	Dunn's Kruskal-Wallis Multiple Comparisons	Bulk	ab	ab	ab
k__Bacteria|p__Cyanobacteriota	Dunn's Kruskal-Wallis Multiple Comparisons	Root	b	b	b
k__Bacteria|p__Dependentiae	Dunn's Kruskal-Wallis Multiple Comparisons	Root	a	a	a
k__Bacteria|p__Dependentiae	Dunn's Kruskal-Wallis Multiple Comparisons	Unplanted	ab	ab	ab
k__Bacteria|p__Dependentiae	Dunn's Kruskal-Wallis Multiple Comparisons	Bulk	ab	ab	ab
k__Bacteria|p__Dependentiae	Dunn's Kruskal-Wallis Multiple Comparisons	Rhizosphere	b	b	b
k__Bacteria|p__Elusimicrobiota	Dunn's Kruskal-Wallis Multiple Comparisons	Root	a	a	a
k__Bacteria|p__Elusimicrobiota	Dunn's Kruskal-Wallis Multiple Comparisons	Unplanted	a	a	a
k__Bacteria|p__Elusimicrobiota	Dunn's Kruskal-Wallis Multiple Comparisons	Rhizosphere	a	a	a
k__Bacteria|p__Elusimicrobiota	Dunn's Kruskal-Wallis Multiple Comparisons	Bulk	a	a	a
k__Bacteria|p__Chloroflexota	Dunn's Kruskal-Wallis Multiple Comparisons	Unplanted	a	a	a
k__Bacteria|p__Chloroflexota	Dunn's Kruskal-Wallis Multiple Comparisons	Rhizosphere	a	a	a
k__Bacteria|p__Chloroflexota	Dunn's Kruskal-Wallis Multiple Comparisons	Bulk	ab	ab	ab
k__Bacteria|p__Chloroflexota	Dunn's Kruskal-Wallis Multiple Comparisons	Root	b	b	b
k__Bacteria|p__Abditibacteriota	Dunn's Kruskal-Wallis Multiple Comparisons	Rhizosphere	a	a	a
k__Bacteria|p__Abditibacteriota	Dunn's Kruskal-Wallis Multiple Comparisons	Unplanted	a	a	a
k__Bacteria|p__Abditibacteriota	Dunn's Kruskal-Wallis Multiple Comparisons	Bulk	a	a	a
k__Bacteria|p__Abditibacteriota	Dunn's Kruskal-Wallis Multiple Comparisons	Root	a	a	a
k__Bacteria|p__FCPU426	Dunn's Kruskal-Wallis Multiple Comparisons	Unplanted	a	a	a
k__Bacteria|p__FCPU426	Dunn's Kruskal-Wallis Multiple Comparisons	Bulk	a	a	a
k__Bacteria|p__FCPU426	Dunn's Kruskal-Wallis Multiple Comparisons	Rhizosphere	a	a	a
k__Bacteria|p__FCPU426	Dunn's Kruskal-Wallis Multiple Comparisons	Root	a	a	a
k__Bacteria|p__Deinococcota	Dunn's Kruskal-Wallis Multiple Comparisons	Bulk	ab	ab	ab
k__Bacteria|p__Deinococcota	Dunn's Kruskal-Wallis Multiple Comparisons	Rhizosphere	a	a	a
k__Bacteria|p__Deinococcota	Dunn's Kruskal-Wallis Multiple Comparisons	Root	b	b	b
k__Bacteria|p__Deinococcota	Dunn's Kruskal-Wallis Multiple Comparisons	Unplanted	a	a	a
k__Bacteria|p__RCP2-54	Dunn's Kruskal-Wallis Multiple Comparisons	Unplanted	a	a	a
k__Bacteria|p__RCP2-54	Dunn's Kruskal-Wallis Multiple Comparisons	Bulk	bc	bc	bc
k__Bacteria|p__RCP2-54	Dunn's Kruskal-Wallis Multiple Comparisons	Rhizosphere	ab	ab	ab
k__Bacteria|p__RCP2-54	Dunn's Kruskal-Wallis Multiple Comparisons	Root	c	c	c
k__Bacteria|p__Candidatus Kapabacteria	Dunn's Kruskal-Wallis Multiple Comparisons	Bulk	a	a	a
k__Bacteria|p__Candidatus Kapabacteria	Dunn's Kruskal-Wallis Multiple Comparisons	Rhizosphere	a	a	a
k__Bacteria|p__Candidatus Kapabacteria	Dunn's Kruskal-Wallis Multiple Comparisons	Root	a	a	a
k__Bacteria|p__Candidatus Kapabacteria	Dunn's Kruskal-Wallis Multiple Comparisons	Unplanted	a	a	a

## Sheet: Abundance_phylum
Sample.type	Taxa	N	Mean	SD	SE
Bulk	k__Bacteria|p__Pseudomonadota	6	0.364167	0.0193227	0.00788846
Bulk	k__Bacteria|p__Actinomycetota	6	0.170667	0.0165972	0.00677577
Bulk	k__Bacteria|p__Acidobacteriota	6	0.0998333	0.0137901	0.00562978
Bulk	k__Bacteria|p__Bacteroidota	6	0.0611667	0.00865833	0.00353475
Bulk	k__Bacteria|p__Planctomycetota	6	0.113167	0.00915241	0.00373646
Bulk	k__Bacteria|p__Myxococcota	6	0.0138333	0.00213698	0.000872417
Bulk	k__Bacteria|p__Verrucomicrobiota	6	0.0656667	0.0090701	0.00370285
Bulk	k__Bacteria|p__Patescibacteria	6	0.0593333	0.00814043	0.00332332
Bulk	k__Bacteria|p__Bdellovibrionota	6	0.0241667	0.00392003	0.00160035
Bulk	k__Bacteria|p__Armatimonadota	6	0.00483333	0.0022286	0.000909823
Bulk	k__Bacteria|p__Bacillota	6	0.00216667	0.000983192	0.000401386
Bulk	k__Bacteria|p__Gemmatimonadota	6	0.00166667	0.0010328	0.000421637
Bulk	k__Bacteria|p__Chlamydiota	6	0.00433333	0.00206559	0.000843274
Bulk	k__Bacteria|p__Candidatus Eremiobacterota	6	0.00816667	0.0030605	0.00124944
Bulk	k__Bacteria|p__Cyanobacteriota	6	0.003	0.00209762	0.000856349
Bulk	k__Bacteria|p__Dependentiae	6	0.00116667	0.000752773	0.000307318
Bulk	k__Bacteria|p__Elusimicrobiota	6	0.001	0.00154919	0.000632456
Bulk	k__Bacteria|p__Chloroflexota	6	0.00116667	0.00160208	0.000654047
Bulk	k__Bacteria|p__Abditibacteriota	6	0.000333333	0.000516398	0.000210819
Bulk	k__Bacteria|p__FCPU426	6	0.000166667	0.000408248	0.000166667
Bulk	k__Bacteria|p__Deinococcota	6	0	0	0
Bulk	k__Bacteria|p__RCP2-54	6	0	0	0
Bulk	k__Bacteria|p__Candidatus Kapabacteria	6	0	0	0
Rhizosphere	k__Bacteria|p__Pseudomonadota	42	0.553429	0.0827391	0.0127669
Rhizosphere	k__Bacteria|p__Actinomycetota	42	0.116	0.02802	0.00432358
Rhizosphere	k__Bacteria|p__Acidobacteriota	42	0.0941667	0.0191718	0.00295827
Rhizosphere	k__Bacteria|p__Bacteroidota	42	0.0621429	0.0165021	0.00254634
Rhizosphere	k__Bacteria|p__Planctomycetota	42	0.052619	0.01626	0.00250897
Rhizosphere	k__Bacteria|p__Myxococcota	42	0.0358095	0.0229626	0.0035432
Rhizosphere	k__Bacteria|p__Verrucomicrobiota	42	0.0312619	0.0114339	0.00176429
Rhizosphere	k__Bacteria|p__Patescibacteria	42	0.0142619	0.00954338	0.00147258
Rhizosphere	k__Bacteria|p__Bdellovibrionota	42	0.0128571	0.00564205	0.000870588
Rhizosphere	k__Bacteria|p__Armatimonadota	42	0.00642857	0.0042721	0.0006592
Rhizosphere	k__Bacteria|p__Bacillota	42	0.00111905	0.00154923	0.000239052
Rhizosphere	k__Bacteria|p__Gemmatimonadota	42	0.00419048	0.00253981	0.000391901
Rhizosphere	k__Bacteria|p__Chlamydiota	42	0.00207143	0.00209986	0.000324015
Rhizosphere	k__Bacteria|p__Candidatus Eremiobacterota	42	0.00402381	0.00203012	0.000313254
Rhizosphere	k__Bacteria|p__Cyanobacteriota	42	0.00378571	0.00247461	0.000381841
Rhizosphere	k__Bacteria|p__Dependentiae	42	0.00154762	0.0013289	0.000205053
Rhizosphere	k__Bacteria|p__Elusimicrobiota	42	0.0012381	0.00120587	0.00018607
Rhizosphere	k__Bacteria|p__Chloroflexota	42	0.00133333	0.00131903	0.000203531
Rhizosphere	k__Bacteria|p__Abditibacteriota	42	0.000928571	0.000921104	0.000142129
Rhizosphere	k__Bacteria|p__FCPU426	42	0.000357143	0.000692166	0.000106804
Rhizosphere	k__Bacteria|p__Deinococcota	42	0	0	0
Rhizosphere	k__Bacteria|p__RCP2-54	42	0.000404762	0.000627015	9.67505e-05
Rhizosphere	k__Bacteria|p__Candidatus Kapabacteria	42	2.38095e-05	0.000154303	2.38095e-05
Root	k__Bacteria|p__Pseudomonadota	40	0.39855	0.152276	0.0240769
Root	k__Bacteria|p__Actinomycetota	40	0.291125	0.149678	0.0236662
Root	k__Bacteria|p__Acidobacteriota	40	0.0526	0.0255853	0.00404538
Root	k__Bacteria|p__Bacteroidota	40	0.06375	0.0276273	0.00436826
Root	k__Bacteria|p__Planctomycetota	40	0.022	0.0128303	0.00202864
Root	k__Bacteria|p__Myxococcota	40	0.03125	0.0410658	0.00649307
Root	k__Bacteria|p__Verrucomicrobiota	40	0.043575	0.0261307	0.00413163
Root	k__Bacteria|p__Patescibacteria	40	0.037575	0.0308087	0.00487128
Root	k__Bacteria|p__Bdellovibrionota	40	0.01465	0.00942324	0.00148994
Root	k__Bacteria|p__Armatimonadota	40	0.0068	0.00783876	0.00123942
Root	k__Bacteria|p__Bacillota	40	0.0119	0.018191	0.00287625
Root	k__Bacteria|p__Gemmatimonadota	40	0.0036	0.00423538	0.000669673
Root	k__Bacteria|p__Chlamydiota	40	0.0066	0.0067017	0.00105963
Root	k__Bacteria|p__Candidatus Eremiobacterota	40	0.001925	0.00318963	0.000504324
Root	k__Bacteria|p__Cyanobacteriota	40	0.00235	0.0025475	0.000402795
Root	k__Bacteria|p__Dependentiae	40	0.004975	0.00417862	0.000660698
Root	k__Bacteria|p__Elusimicrobiota	40	0.0026	0.00338776	0.000535652
Root	k__Bacteria|p__Chloroflexota	40	0.0008	0.00201533	0.000318651
Root	k__Bacteria|p__Abditibacteriota	40	0.0011	0.00167638	0.000265059
Root	k__Bacteria|p__FCPU426	40	0.000925	0.00160747	0.000254164
Root	k__Bacteria|p__Deinococcota	40	0.0012	0.00261357	0.000413242
Root	k__Bacteria|p__RCP2-54	40	5e-05	0.000316228	5e-05
Root	k__Bacteria|p__Candidatus Kapabacteria	40	0.0001	0.000378932	5.99145e-05
Unplanted	k__Bacteria|p__Pseudomonadota	21	0.32919	0.0238026	0.00519414
Unplanted	k__Bacteria|p__Actinomycetota	21	0.138857	0.0196883	0.00429634
Unplanted	k__Bacteria|p__Acidobacteriota	21	0.153095	0.0139029	0.00303386
Unplanted	k__Bacteria|p__Bacteroidota	21	0.0706667	0.013177	0.00287546
Unplanted	k__Bacteria|p__Planctomycetota	21	0.0698571	0.00902932	0.00197036
Unplanted	k__Bacteria|p__Myxococcota	21	0.100524	0.0179517	0.00391737
Unplanted	k__Bacteria|p__Verrucomicrobiota	21	0.0662381	0.00957029	0.00208841
Unplanted	k__Bacteria|p__Patescibacteria	21	0.00738095	0.00351392	0.0007668
Unplanted	k__Bacteria|p__Bdellovibrionota	21	0.0204286	0.00587002	0.00128094
Unplanted	k__Bacteria|p__Armatimonadota	21	0.010381	0.00324771	0.000708708
Unplanted	k__Bacteria|p__Bacillota	21	0.00219048	0.00140068	0.000305653
Unplanted	k__Bacteria|p__Gemmatimonadota	21	0.00761905	0.00287187	0.000626693
Unplanted	k__Bacteria|p__Chlamydiota	21	0.00266667	0.00177012	0.000386272
Unplanted	k__Bacteria|p__Candidatus Eremiobacterota	21	0.00552381	0.00199045	0.000434353
Unplanted	k__Bacteria|p__Cyanobacteriota	21	0.00571429	0.00366255	0.000799234
Unplanted	k__Bacteria|p__Dependentiae	21	0.00271429	0.00176473	0.000385097
Unplanted	k__Bacteria|p__Elusimicrobiota	21	0.00214286	0.00131475	0.000286902
Unplanted	k__Bacteria|p__Chloroflexota	21	0.00161905	0.00139557	0.000304539
Unplanted	k__Bacteria|p__Abditibacteriota	21	0.00147619	0.00103049	0.000224871
Unplanted	k__Bacteria|p__FCPU426	21	0.000952381	0.000973457	0.000212426
Unplanted	k__Bacteria|p__Deinococcota	21	0	0	0
Unplanted	k__Bacteria|p__RCP2-54	21	0.000714286	0.000783764	0.000171031
Unplanted	k__Bacteria|p__Candidatus Kapabacteria	21	4.7619e-05	0.000218218	4.7619e-05

## Sheet: KW_genus
Comparison	Taxa	Method	Group	P.unadj	P.adj	Significance
Bulk - Unplanted - Rhizosphere - Root	k__Bacteria|p__Pseudomonadota|c__Gammaproteobacteria|o__Burkholderiales|f__Burkholderiaceae|g__Burkholderia-Caballeronia-Paraburkholderia	Kruskal-Wallis Rank Sum Test	Rhizosphere	2.53767e-13	1.0709e-11	***
Bulk - Unplanted - Rhizosphere - Root	k__Bacteria|p__Actinomycetota|c__Actinobacteria|o__Frankiales|f__Acidothermaceae|g__Acidothermus	Kruskal-Wallis Rank Sum Test	Root	3.74774e-11	7.18885e-10	***
Bulk - Unplanted - Rhizosphere - Root	k__Bacteria|p__Bacteroidota|c__Bacteroidia|o__Sphingobacteriales|f__Sphingobacteriaceae|g__Mucilaginibacter	Kruskal-Wallis Rank Sum Test	Bulk	0.265395	0.358964	ns
Bulk - Unplanted - Rhizosphere - Root	k__Bacteria|p__Actinomycetota|c__Actinobacteria|o__Mycobacteriales|f__Mycobacteriaceae|g__Mycobacterium	Kruskal-Wallis Rank Sum Test	Bulk	2.67618e-06	1.66081e-05	***
Bulk - Unplanted - Rhizosphere - Root	k__Bacteria|p__Acidobacteriota|c__Acidobacteriae|o__Terriglobales|f__Acidobacteriaceae (Subgroup 1)|g__Occallatibacter	Kruskal-Wallis Rank Sum Test	Unplanted	3.27506e-10	4.60692e-09	***
Bulk - Unplanted - Rhizosphere - Root	k__Bacteria|p__Actinomycetota|c__Thermoleophilia|o__Solirubrobacterales|f__Solirubrobacteraceae|g__Conexibacter	Kruskal-Wallis Rank Sum Test	Unplanted	1.46325e-10	2.37496e-09	***
Bulk - Unplanted - Rhizosphere - Root	k__Bacteria|p__Actinomycetota|c__Actinobacteria|o__Mycobacteriales|f__Nocardiaceae|g__Nocardia	Kruskal-Wallis Rank Sum Test	Root	1.90276e-10	2.86773e-09	***
Bulk - Unplanted - Rhizosphere - Root	k__Bacteria|p__Pseudomonadota|c__Alphaproteobacteria|o__Caulobacterales|f__Caulobacteraceae|g__Asticcacaulis	Kruskal-Wallis Rank Sum Test	Unplanted	0.0868579	0.146137	ns
Bulk - Unplanted - Rhizosphere - Root	k__Bacteria|p__Pseudomonadota|c__Alphaproteobacteria|o__Hyphomicrobiales|f__Devosiaceae|g__Devosia	Kruskal-Wallis Rank Sum Test	Root	0.00158264	0.00491084	**
Bulk - Unplanted - Rhizosphere - Root	k__Bacteria|p__Planctomycetota|c__Planctomycetes|o__Isosphaerales|f__Isosphaeraceae|g__Aquisphaera	Kruskal-Wallis Rank Sum Test	Bulk	1.14506e-14	8.05362e-13	***
Bulk - Unplanted - Rhizosphere - Root	k__Bacteria|p__Acidobacteriota|c__Acidobacteriae|o__Bryobacterales|f__Bryobacteraceae|g__Bryobacter	Kruskal-Wallis Rank Sum Test	Unplanted	1.55357e-18	3.27804e-16	***
Bulk - Unplanted - Rhizosphere - Root	k__Bacteria|p__Acidobacteriota|c__Acidobacteriae|o__Terriglobales|f__Acidobacteriaceae (Subgroup 1)|g__Granulicella	Kruskal-Wallis Rank Sum Test	Bulk	0.00367344	0.00981134	**
Bulk - Unplanted - Rhizosphere - Root	k__Bacteria|p__Pseudomonadota|c__Gammaproteobacteria|o__Legionellales|f__Legionellaceae|g__Legionella	Kruskal-Wallis Rank Sum Test	Root	1.02014e-10	1.79374e-09	***
Bulk - Unplanted - Rhizosphere - Root	k__Bacteria|p__Pseudomonadota|c__Alphaproteobacteria|o__Hyphomicrobiales|f__Beijerinckiaceae|g__Roseiarcus	Kruskal-Wallis Rank Sum Test	Unplanted	4.95307e-08	4.97666e-07	***
Bulk - Unplanted - Rhizosphere - Root	k__Bacteria|p__Bacteroidota|c__Bacteroidia|o__Chitinophagales|f__Chitinophagaceae|g__Puia	Kruskal-Wallis Rank Sum Test	Unplanted	4.50684e-06	2.50248e-05	***
Bulk - Unplanted - Rhizosphere - Root	k__Bacteria|p__Acidobacteriota|c__Acidobacteriae|o__Solibacterales|f__Solibacteraceae|g__Candidatus Solibacter	Kruskal-Wallis Rank Sum Test	Unplanted	1.73965e-11	4.07852e-10	***
Bulk - Unplanted - Rhizosphere - Root	k__Bacteria|p__Pseudomonadota|c__Alphaproteobacteria|o__Hyphomicrobiales|f__Xanthobacteraceae|g__Pseudolabrys	Kruskal-Wallis Rank Sum Test	Unplanted	1.71076e-05	8.59455e-05	***
Bulk - Unplanted - Rhizosphere - Root	k__Bacteria|p__Acidobacteriota|c__Acidobacteriae|o__Terriglobales|f__Acidobacteriaceae (Subgroup 1)|g__Terracidiphilus	Kruskal-Wallis Rank Sum Test	Unplanted	0.000317905	0.0011768	**
Bulk - Unplanted - Rhizosphere - Root	k__Bacteria|p__Pseudomonadota|c__Gammaproteobacteria|o__Burkholderiales|f__Comamonadaceae|g__Roseateles	Kruskal-Wallis Rank Sum Test	Bulk	1.38122e-05	7.10823e-05	***
Bulk - Unplanted - Rhizosphere - Root	k__Bacteria|p__Pseudomonadota|c__Gammaproteobacteria|o__Lysobacterales|f__Rhodanobacteraceae|g__Rhodanobacter	Kruskal-Wallis Rank Sum Test	Bulk	9.91144e-05	0.000410062	***
Bulk - Unplanted - Rhizosphere - Root	k__Bacteria|p__Pseudomonadota|c__Gammaproteobacteria|o__Pseudomonadales|f__Pseudomonadaceae|g__Pseudomonas	Kruskal-Wallis Rank Sum Test	Root	8.94659e-08	8.45859e-07	***
Bulk - Unplanted - Rhizosphere - Root	k__Bacteria|p__Pseudomonadota|c__Alphaproteobacteria|o__Hyphomicrobiales|f__Rhizobiaceae|g__Rhizobium	Kruskal-Wallis Rank Sum Test	Root	9.37389e-05	0.000395578	***
Bulk - Unplanted - Rhizosphere - Root	k__Bacteria|p__Pseudomonadota|c__Alphaproteobacteria|o__Hyphomicrobiales|f__Xanthobacteraceae|g__Bradyrhizobium	Kruskal-Wallis Rank Sum Test	Bulk	3.67634e-16	3.87854e-14	***
Bulk - Unplanted - Rhizosphere - Root	k__Bacteria|p__Pseudomonadota|c__Gammaproteobacteria|o__Burkholderiales|f__Oxalobacteraceae|g__Herbaspirillum	Kruskal-Wallis Rank Sum Test	Bulk	0.0118452	0.0268745	*
Bulk - Unplanted - Rhizosphere - Root	k__Bacteria|p__Pseudomonadota|c__Gammaproteobacteria|o__Enterobacterales|f__Enterobacteriaceae|g__Klebsiella	Kruskal-Wallis Rank Sum Test	Bulk	0.0126147	0.0283159	*
Bulk - Unplanted - Rhizosphere - Root	k__Bacteria|p__Actinomycetota|c__Actinobacteria|o__Propionibacteriales|f__Nocardioidaceae|g__Nocardioides	Kruskal-Wallis Rank Sum Test	Rhizosphere	3.84625e-05	0.000176426	***
Bulk - Unplanted - Rhizosphere - Root	k__Bacteria|p__Acidobacteriota|c__Acidobacteriae|o__Terriglobales|f__Acidobacteriaceae (Subgroup 1)|g__Edaphobacter	Kruskal-Wallis Rank Sum Test	Unplanted	1.20092e-07	1.0558e-06	***
Bulk - Unplanted - Rhizosphere - Root	k__Bacteria|p__Pseudomonadota|c__Gammaproteobacteria|o__Lysobacterales|f__Rhodanobacteraceae|g__Dyella	Kruskal-Wallis Rank Sum Test	Bulk	1.67355e-14	8.82796e-13	***
Bulk - Unplanted - Rhizosphere - Root	k__Bacteria|p__Actinomycetota|c__Actinobacteria|o__Micrococcales|f__Microbacteriaceae|g__Gryllotalpicola	Kruskal-Wallis Rank Sum Test	Bulk	0.0183413	0.037243	*
Bulk - Unplanted - Rhizosphere - Root	k__Bacteria|p__Actinomycetota|c__Actinobacteria|o__Frankiales|f__Frankiaceae|g__Jatrophihabitans	Kruskal-Wallis Rank Sum Test	Rhizosphere	0.0148165	0.0325655	*
Bulk - Unplanted - Rhizosphere - Root	k__Bacteria|p__Verrucomicrobiota|c__Verrucomicrobiia|o__Chthoniobacterales|f__Chthoniobacteraceae|g__Chthoniobacter	Kruskal-Wallis Rank Sum Test	Bulk	3.53619e-13	1.24356e-11	***
Bulk - Unplanted - Rhizosphere - Root	k__Bacteria|p__Pseudomonadota|c__Gammaproteobacteria|o__Rickettsiellales|f__Rickettsiellaceae|g__Aquicella	Kruskal-Wallis Rank Sum Test	Root	2.21869e-05	0.000108871	***
Bulk - Unplanted - Rhizosphere - Root	k__Bacteria|p__Pseudomonadota|c__Alphaproteobacteria|o__Caulobacterales|f__Caulobacteraceae|g__Phenylobacterium	Kruskal-Wallis Rank Sum Test	Bulk	0.00901234	0.0211289	*
Bulk - Unplanted - Rhizosphere - Root	k__Bacteria|p__Pseudomonadota|c__Alphaproteobacteria|o__Acetobacterales|f__Acetobacteraceae|g__Acidicaldus	Kruskal-Wallis Rank Sum Test	Bulk	2.87787e-11	6.0723e-10	***
Bulk - Unplanted - Rhizosphere - Root	k__Bacteria|p__Pseudomonadota|c__Alphaproteobacteria|o__Hyphomicrobiales|f__Xanthobacteraceae|g__Rhodoplanes	Kruskal-Wallis Rank Sum Test	Bulk	1.2087e-06	8.22693e-06	***
Bulk - Unplanted - Rhizosphere - Root	k__Bacteria|p__Actinomycetota|c__Acidimicrobiia|o__Acidimicrobiales|f__Acidimicrobiaceae|g__Acidiferrimicrobium	Kruskal-Wallis Rank Sum Test	Bulk	4.38873e-07	3.30722e-06	***
Bulk - Unplanted - Rhizosphere - Root	k__Bacteria|p__Pseudomonadota|c__Gammaproteobacteria|o__|f__|g__Acidibacter	Kruskal-Wallis Rank Sum Test	Unplanted	0.176145	0.273751	ns
Bulk - Unplanted - Rhizosphere - Root	k__Bacteria|p__Pseudomonadota|c__Gammaproteobacteria|o__Burkholderiales|f__Comamonadaceae|g__Sphaerotilus	Kruskal-Wallis Rank Sum Test	Rhizosphere	0.000581316	0.0020443	**
Bulk - Unplanted - Rhizosphere - Root	k__Bacteria|p__Pseudomonadota|c__Gammaproteobacteria|o__Burkholderiales|f__Burkholderiaceae|g__Pandoraea	Kruskal-Wallis Rank Sum Test	Root	0.000668536	0.00223906	**
Bulk - Unplanted - Rhizosphere - Root	k__Bacteria|p__Myxococcota|c__Myxococcia|o__Myxococcales|f__Anaeromyxobacteraceae|g__Anaeromyxobacter	Kruskal-Wallis Rank Sum Test	Bulk	1.28087e-06	8.44575e-06	***
Bulk - Unplanted - Rhizosphere - Root	k__Bacteria|p__Verrucomicrobiota|c__Verrucomicrobiia|o__Opitutales|f__Opitutaceae|g__Opitutus	Kruskal-Wallis Rank Sum Test	Unplanted	6.64916e-07	4.83783e-06	***
Bulk - Unplanted - Rhizosphere - Root	k__Bacteria|p__Armatimonadota|c__Fimbriimonadia|o__Fimbriimonadales|f__Fimbriimonadaceae|g__Fimbriimonas	Kruskal-Wallis Rank Sum Test	Unplanted	0.000416597	0.00151555	**
Bulk - Unplanted - Rhizosphere - Root	k__Bacteria|p__Pseudomonadota|c__Gammaproteobacteria|o__Burkholderiales|f__Oxalobacteraceae|g__Massilia	Kruskal-Wallis Rank Sum Test	Rhizosphere	0.199366	0.298341	ns
Bulk - Unplanted - Rhizosphere - Root	k__Bacteria|p__Actinomycetota|c__Actinobacteria|o__Micrococcales|f__Microbacteriaceae|g__Rathayibacter	Kruskal-Wallis Rank Sum Test	Rhizosphere	0.000269629	0.00101592	**
Bulk - Unplanted - Rhizosphere - Root	k__Bacteria|p__Acidobacteriota|c__Acidobacteriae|o__Terriglobales|f__Acidobacteriaceae (Subgroup 1)|g__Bryocella	Kruskal-Wallis Rank Sum Test	Unplanted	1.1579e-11	3.05395e-10	***
Bulk - Unplanted - Rhizosphere - Root	k__Bacteria|p__Pseudomonadota|c__Alphaproteobacteria|o__Hyphomicrobiales|f__Beijerinckiaceae|g__Methylovirgula	Kruskal-Wallis Rank Sum Test	Rhizosphere	4.40038e-05	0.000193433	***
Bulk - Unplanted - Rhizosphere - Root	k__Bacteria|p__Pseudomonadota|c__Alphaproteobacteria|o__Reyranellales|f__Reyranellaceae|g__Reyranella	Kruskal-Wallis Rank Sum Test	Root	0.0152977	0.0326042	*
Bulk - Unplanted - Rhizosphere - Root	k__Bacteria|p__Pseudomonadota|c__Alphaproteobacteria|o__Hyphomicrobiales|f__Devosiaceae|g__Arsenicitalea	Kruskal-Wallis Rank Sum Test	Bulk	0.00681686	0.016917	*
Bulk - Unplanted - Rhizosphere - Root	k__Bacteria|p__Gemmatimonadota|c__Gemmatimonadia|o__Gemmatimonadales|f__Gemmatimonadaceae|g__Gemmatimonas	Kruskal-Wallis Rank Sum Test	Unplanted	0.000526078	0.0018814	**
Bulk - Unplanted - Rhizosphere - Root	k__Bacteria|p__Bacteroidota|c__Bacteroidia|o__Chitinophagales|f__Chitinophagaceae|g__Nemorincola	Kruskal-Wallis Rank Sum Test	Unplanted	0.236782	0.333852	ns
Bulk - Unplanted - Rhizosphere - Root	k__Bacteria|p__Verrucomicrobiota|c__Verrucomicrobiia|o__Verrucomicrobiales|f__Verrucomicrobiaceae|g__Roseimicrobium	Kruskal-Wallis Rank Sum Test	Unplanted	1.06871e-06	7.5166e-06	***
Bulk - Unplanted - Rhizosphere - Root	k__Bacteria|p__Planctomycetota|c__Planctomycetes|o__Isosphaerales|f__Isosphaeraceae|g__Singulisphaera	Kruskal-Wallis Rank Sum Test	Bulk	0.0356762	0.065458	ns
Bulk - Unplanted - Rhizosphere - Root	k__Bacteria|p__Planctomycetota|c__Planctomycetes|o__Planctomycetales|f__Schlesneriaceae|g__Schlesneria	Kruskal-Wallis Rank Sum Test	Unplanted	0.000112967	0.000458386	***
Bulk - Unplanted - Rhizosphere - Root	k__Bacteria|p__Pseudomonadota|c__Alphaproteobacteria|o__Sphingomonadales|f__Sphingomonadaceae|g__Sphingomonas	Kruskal-Wallis Rank Sum Test	Rhizosphere	1.88362e-07	1.47201e-06	***
Bulk - Unplanted - Rhizosphere - Root	k__Bacteria|p__Myxococcota|c__Myxococcia|o__Myxococcales|f__Myxococcaceae|g__P3OB-42	Kruskal-Wallis Rank Sum Test	Bulk	0.00689508	0.016917	*
Bulk - Unplanted - Rhizosphere - Root	k__Bacteria|p__Acidobacteriota|c__Acidobacteriae|o__Terriglobales|f__Acidobacteriaceae (Subgroup 1)|g__Telmatobacter	Kruskal-Wallis Rank Sum Test	Unplanted	2.64816e-06	1.66081e-05	***
Bulk - Unplanted - Rhizosphere - Root	k__Bacteria|p__Verrucomicrobiota|c__Verrucomicrobiia|o__Opitutales|f__Opitutaceae|g__Oleiharenicola	Kruskal-Wallis Rank Sum Test	Bulk	0.000637764	0.00220604	**
Bulk - Unplanted - Rhizosphere - Root	k__Bacteria|p__Pseudomonadota|c__Alphaproteobacteria|o__Acetobacterales|f__Acetobacteraceae|g__Acidisoma	Kruskal-Wallis Rank Sum Test	Bulk	1.70243e-07	1.38159e-06	***
Bulk - Unplanted - Rhizosphere - Root	k__Bacteria|p__Pseudomonadota|c__Alphaproteobacteria|o__Acetobacterales|f__Acetobacteraceae|g__Rhodopila	Kruskal-Wallis Rank Sum Test	Bulk	1.38166e-07	1.16612e-06	***
Bulk - Unplanted - Rhizosphere - Root	k__Bacteria|p__Actinomycetota|c__Actinobacteria|o__Propionibacteriales|f__Nocardioidaceae|g__Marmoricola	Kruskal-Wallis Rank Sum Test	Rhizosphere	0.004311	0.0113703	*
Bulk - Unplanted - Rhizosphere - Root	k__Bacteria|p__Actinomycetota|c__Actinobacteria|o__Micrococcales|f__Microbacteriaceae|g__Leifsonia	Kruskal-Wallis Rank Sum Test	Rhizosphere	3.28159e-06	1.97833e-05	***
Bulk - Unplanted - Rhizosphere - Root	k__Bacteria|p__Pseudomonadota|c__Alphaproteobacteria|o__Azospirillales|f__Inquilinaceae|g__Inquilinus	Kruskal-Wallis Rank Sum Test	Rhizosphere	0.0183567	0.037243	*
Bulk - Unplanted - Rhizosphere - Root	k__Bacteria|p__Pseudomonadota|c__Gammaproteobacteria|o__|f__|g__Candidatus Ovatusbacter	Kruskal-Wallis Rank Sum Test	Bulk	0.0645042	0.11342	ns
Bulk - Unplanted - Rhizosphere - Root	k__Bacteria|p__Pseudomonadota|c__Gammaproteobacteria|o__Coxiellales|f__Coxiellaceae|g__Coxiella	Kruskal-Wallis Rank Sum Test	Rhizosphere	0.262702	0.357614	ns
Bulk - Unplanted - Rhizosphere - Root	k__Bacteria|p__Myxococcota|c__Polyangiia|o__Polyangiales|f__Polyangiaceae|g__Pajaroellobacter	Kruskal-Wallis Rank Sum Test	Rhizosphere	0.00659686	0.0165707	*
Bulk - Unplanted - Rhizosphere - Root	k__Bacteria|p__Bacillota|c__Bacilli|o__Alicyclobacillales|f__Alicyclobacillaceae|g__Alicyclobacillus	Kruskal-Wallis Rank Sum Test	Root	5.18775e-06	2.73654e-05	***
Bulk - Unplanted - Rhizosphere - Root	k__Bacteria|p__Pseudomonadota|c__Alphaproteobacteria|o__Sphingomonadales|f__Sphingomonadaceae|g__Hephaestia	Kruskal-Wallis Rank Sum Test	Bulk	0.0266977	0.0526468	ns
Bulk - Unplanted - Rhizosphere - Root	k__Bacteria|p__Pseudomonadota|c__Gammaproteobacteria|o__Salinisphaerales|f__Nevskiaceae|g__Stenotrophobium	Kruskal-Wallis Rank Sum Test	Bulk	3.91727e-12	1.18078e-10	***
Bulk - Unplanted - Rhizosphere - Root	k__Bacteria|p__Planctomycetota|c__Planctomycetes|o__Gemmatales|f__Gemmataceae|g__Fimbriiglobus	Kruskal-Wallis Rank Sum Test	Unplanted	3.40932e-06	1.99824e-05	***
Bulk - Unplanted - Rhizosphere - Root	k__Bacteria|p__Abditibacteriota|c__Abditibacteriia|o__Abditibacteriales|f__Abditibacteriaceae|g__Abditibacterium	Kruskal-Wallis Rank Sum Test	Rhizosphere	0.0516924	0.0924331	ns
Bulk - Unplanted - Rhizosphere - Root	k__Bacteria|p__Patescibacteria|c__Saccharimonadia|o__Saccharimonadales|f__Saccharimonadaceae|g__TM7a	Kruskal-Wallis Rank Sum Test	Root	0.00184088	0.00562937	**
Bulk - Unplanted - Rhizosphere - Root	k__Bacteria|p__Bacteroidota|c__Bacteroidia|o__Cytophagales|f__Cytophagaceae|g__Sporocytophaga	Kruskal-Wallis Rank Sum Test	Bulk	0.326538	0.410974	ns
Bulk - Unplanted - Rhizosphere - Root	k__Bacteria|p__Pseudomonadota|c__Alphaproteobacteria|o__Hyphomicrobiales|f__Xanthobacteraceae|g__Afipia	Kruskal-Wallis Rank Sum Test	Rhizosphere	0.000128368	0.000501588	***
Bulk - Unplanted - Rhizosphere - Root	k__Bacteria|p__Pseudomonadota|c__Alphaproteobacteria|o__Paracaedibacterales|f__Paracaedibacteraceae|g__Candidatus Paracaedibacter	Kruskal-Wallis Rank Sum Test	Bulk	4.04807e-05	0.000181733	***
Bulk - Unplanted - Rhizosphere - Root	k__Bacteria|p__Bacillota|c__Bacilli|o__Alicyclobacillales|f__Alicyclobacillaceae|g__Tumebacillus	Kruskal-Wallis Rank Sum Test	Bulk	0.000847796	0.00271038	**
Bulk - Unplanted - Rhizosphere - Root	k__Bacteria|p__Pseudomonadota|c__Gammaproteobacteria|o__Burkholderiales|f__Oxalobacteraceae|g__Oxalicibacterium	Kruskal-Wallis Rank Sum Test	Rhizosphere	9.22026e-08	8.45859e-07	***
Bulk - Unplanted - Rhizosphere - Root	k__Bacteria|p__Actinomycetota|c__Actinobacteria|o__Catenulisporales|f__Actinospicaceae|g__Actinospica	Kruskal-Wallis Rank Sum Test	Rhizosphere	1.17431e-08	1.37655e-07	***
Bulk - Unplanted - Rhizosphere - Root	k__Bacteria|p__Bacillota|c__Bacilli|o__Bacillales|f__Bacillaceae|g__Bacillus	Kruskal-Wallis Rank Sum Test	Bulk	0.281748	0.373893	ns
Bulk - Unplanted - Rhizosphere - Root	k__Bacteria|p__Bacteroidota|c__Bacteroidia|o__Chitinophagales|f__Chitinophagaceae|g__Chitinophaga	Kruskal-Wallis Rank Sum Test	Bulk	4.32577e-06	2.46686e-05	***
Bulk - Unplanted - Rhizosphere - Root	k__Bacteria|p__Pseudomonadota|c__Gammaproteobacteria|o__Lysobacterales|f__Rhodanobacteraceae|g__Frateuria	Kruskal-Wallis Rank Sum Test	Bulk	0.0152146	0.0326042	*
Bulk - Unplanted - Rhizosphere - Root	k__Bacteria|p__Actinomycetota|c__Actinobacteria|o__Micrococcales|f__Microbacteriaceae|g__Curtobacterium	Kruskal-Wallis Rank Sum Test	Bulk	0.146135	0.235378	ns
Bulk - Unplanted - Rhizosphere - Root	k__Bacteria|p__Pseudomonadota|c__Alphaproteobacteria|o__|f__|g__Hypericibacter	Kruskal-Wallis Rank Sum Test	Unplanted	0.0588024	0.104263	ns
Bulk - Unplanted - Rhizosphere - Root	k__Bacteria|p__Bacteroidota|c__Bacteroidia|o__Chitinophagales|f__Chitinophagaceae|g__Dinghuibacter	Kruskal-Wallis Rank Sum Test	Bulk	0.0193643	0.0389129	*
Bulk - Unplanted - Rhizosphere - Root	k__Bacteria|p__Bacillota|c__Bacilli|o__Paenibacillales|f__Paenibacillaceae|g__Paenibacillus	Kruskal-Wallis Rank Sum Test	Bulk	0.177486	0.273751	ns
Bulk - Unplanted - Rhizosphere - Root	k__Bacteria|p__Pseudomonadota|c__Gammaproteobacteria|o__Lysobacterales|f__Lysobacteraceae|g__Luteimonas	Kruskal-Wallis Rank Sum Test	Bulk	0.0182469	0.037243	*
Bulk - Unplanted - Rhizosphere - Root	k__Bacteria|p__Pseudomonadota|c__Gammaproteobacteria|o__Burkholderiales|f__Comamonadaceae|g__Ramlibacter	Kruskal-Wallis Rank Sum Test	Bulk	0.183473	0.280527	ns
Bulk - Unplanted - Rhizosphere - Root	k__Bacteria|p__Myxococcota|c__Polyangiia|o__Polyangiales|f__Polyangiaceae|g__Aetherobacter	Kruskal-Wallis Rank Sum Test	Bulk	0.647147	0.696796	ns
Bulk - Unplanted - Rhizosphere - Root	k__Bacteria|p__Verrucomicrobiota|c__Verrucomicrobiia|o__Pedosphaerales|f__Pedosphaeraceae|g__Pedosphaera	Kruskal-Wallis Rank Sum Test	Unplanted	0.000126786	0.000501588	***
Bulk - Unplanted - Rhizosphere - Root	k__Bacteria|p__Planctomycetota|c__Planctomycetes|o__Isosphaerales|f__Isosphaeraceae|g__Tundrisphaera	Kruskal-Wallis Rank Sum Test	Bulk	2.53581e-09	3.3441e-08	***
Bulk - Unplanted - Rhizosphere - Root	k__Bacteria|p__Pseudomonadota|c__Alphaproteobacteria|o__Dongiales|f__Dongiaceae|g__Dongia	Kruskal-Wallis Rank Sum Test	Bulk	0.551996	0.654333	ns
Bulk - Unplanted - Rhizosphere - Root	k__Bacteria|p__Pseudomonadota|c__Gammaproteobacteria|o__Burkholderiales|f__Oxalobacteraceae|g__Duganella	Kruskal-Wallis Rank Sum Test	Bulk	0.693156	0.720472	ns
Bulk - Unplanted - Rhizosphere - Root	k__Bacteria|p__Bacillota|c__Bacilli|o__Paenibacillales|f__Paenibacillaceae|g__Cohnella	Kruskal-Wallis Rank Sum Test	Bulk	0.288479	0.378069	ns
Bulk - Unplanted - Rhizosphere - Root	k__Bacteria|p__Bacteroidota|c__Bacteroidia|o__Chitinophagales|f__Chitinophagaceae|g__Ferruginibacter	Kruskal-Wallis Rank Sum Test	Unplanted	0.00249265	0.00701266	**
Bulk - Unplanted - Rhizosphere - Root	k__Bacteria|p__Planctomycetota|c__Planctomycetes|o__Isosphaerales|f__Isosphaeraceae|g__Tautonia	Kruskal-Wallis Rank Sum Test	Bulk	1.7166e-08	1.90633e-07	***
Bulk - Unplanted - Rhizosphere - Root	k__Bacteria|p__Acidobacteriota|c__Acidobacteriae|o__Terriglobales|f__Koribacteraceae|g__Candidatus Koribacter	Kruskal-Wallis Rank Sum Test	Unplanted	4.08587e-08	4.31059e-07	***
Bulk - Unplanted - Rhizosphere - Root	k__Bacteria|p__Pseudomonadota|c__Alphaproteobacteria|o__Sphingomonadales|f__Sphingomonadaceae|g__Rhizorhabdus	Kruskal-Wallis Rank Sum Test	Bulk	0.242082	0.333852	ns
Bulk - Unplanted - Rhizosphere - Root	k__Bacteria|p__Pseudomonadota|c__Alphaproteobacteria|o__Hyphomicrobiales|f__Beijerinckiaceae|g__Methylocella	Kruskal-Wallis Rank Sum Test	Rhizosphere	0.00255857	0.0071034	**
Bulk - Unplanted - Rhizosphere - Root	k__Bacteria|p__Pseudomonadota|c__Gammaproteobacteria|o__Salinisphaerales|f__Nevskiaceae|g__Nevskia	Kruskal-Wallis Rank Sum Test	Bulk	0.60723	0.696796	ns
Bulk - Unplanted - Rhizosphere - Root	k__Bacteria|p__Pseudomonadota|c__Alphaproteobacteria|o__Hyphomicrobiales|f__|g__Bauldia	Kruskal-Wallis Rank Sum Test	Unplanted	0.0306073	0.0587103	ns
Bulk - Unplanted - Rhizosphere - Root	k__Bacteria|p__Pseudomonadota|c__Gammaproteobacteria|o__Nitrosococcales|f__Nitrosococcaceae|g__Cm1-21	Kruskal-Wallis Rank Sum Test	Unplanted	0.0023269	0.0068191	**
Bulk - Unplanted - Rhizosphere - Root	k__Bacteria|p__Actinomycetota|c__Actinobacteria|o__Micrococcales|f__Microbacteriaceae|g__Parafrigoribacterium	Kruskal-Wallis Rank Sum Test	Rhizosphere	3.11869e-09	3.87084e-08	***
Bulk - Unplanted - Rhizosphere - Root	k__Bacteria|p__Bdellovibrionota|c__Bdellovibrionia|o__Bdellovibrionales|f__Pseudobdellovibrionaceae|g__Bdellovibrio	Kruskal-Wallis Rank Sum Test	Bulk	0.465571	0.561346	ns
Bulk - Unplanted - Rhizosphere - Root	k__Bacteria|p__Planctomycetota|c__Planctomycetes|o__Gemmatales|f__Gemmataceae|g__Gemmata	Kruskal-Wallis Rank Sum Test	Bulk	3.20569e-05	0.000150311	***
Bulk - Unplanted - Rhizosphere - Root	k__Bacteria|p__Pseudomonadota|c__Alphaproteobacteria|o__Elsterales|f__Elsteraceae|g__Aliidongia	Kruskal-Wallis Rank Sum Test	Bulk	0.256773	0.351812	ns
Bulk - Unplanted - Rhizosphere - Root	k__Bacteria|p__Deinococcota|c__Deinococci|o__Thermales|f__Thermaceae|g__Allomeiothermus	Kruskal-Wallis Rank Sum Test	Bulk	5.11486e-06	2.73654e-05	***
Bulk - Unplanted - Rhizosphere - Root	k__Bacteria|p__Chlamydiota|c__Chlamydiia|o__Chlamydiales|f__Parachlamydiaceae|g__Neochlamydia	Kruskal-Wallis Rank Sum Test	Bulk	0.569708	0.667515	ns
Bulk - Unplanted - Rhizosphere - Root	k__Bacteria|p__Myxococcota|c__Myxococcia|o__Myxococcales|f__Myxococcaceae|g__KD3-10	Kruskal-Wallis Rank Sum Test	Unplanted	0.00237276	0.00685824	**
Bulk - Unplanted - Rhizosphere - Root	k__Bacteria|p__Chlamydiota|c__Chlamydiia|o__Chlamydiales|f__Simkaniaceae|g__Candidatus Renichlamydia	Kruskal-Wallis Rank Sum Test	Bulk	0.00798755	0.0190528	*
Bulk - Unplanted - Rhizosphere - Root	k__Bacteria|p__Myxococcota|c__Polyangiia|o__Polyangiales|f__Polyangiaceae|g__Minicystis	Kruskal-Wallis Rank Sum Test	Bulk	0.288301	0.378069	ns
Bulk - Unplanted - Rhizosphere - Root	k__Bacteria|p__Pseudomonadota|c__Alphaproteobacteria|o__Caulobacterales|f__Caulobacteraceae|g__Caulobacter	Kruskal-Wallis Rank Sum Test	Bulk	0.00308142	0.00833563	**
Bulk - Unplanted - Rhizosphere - Root	k__Bacteria|p__Planctomycetota|c__Planctomycetes|o__Isosphaerales|f__Isosphaeraceae|g__Candidatus Nostocoida	Kruskal-Wallis Rank Sum Test	Bulk	0.000217889	0.000835902	***
Bulk - Unplanted - Rhizosphere - Root	k__Bacteria|p__Bacteroidota|c__Bacteroidia|o__Flavobacteriales|f__Crocinitomicaceae|g__Fluviicola	Kruskal-Wallis Rank Sum Test	Bulk	2.967e-05	0.000142281	***
Bulk - Unplanted - Rhizosphere - Root	k__Bacteria|p__Pseudomonadota|c__Gammaproteobacteria|o__Lysobacterales|f__Rhodanobacteraceae|g__Dokdonella	Kruskal-Wallis Rank Sum Test	Bulk	0.0166374	0.0347574	*
Bulk - Unplanted - Rhizosphere - Root	k__Bacteria|p__Bacillota|c__Bacilli|o__Thermoactinomycetales|f__Thermoactinomycetaceae|g__Pasteuria	Kruskal-Wallis Rank Sum Test	Bulk	0.00708002	0.0171711	*
Bulk - Unplanted - Rhizosphere - Root	k__Bacteria|p__Pseudomonadota|c__Alphaproteobacteria|o__Hyphomicrobiales|f__Xanthobacteraceae|g__Xanthobacter	Kruskal-Wallis Rank Sum Test	Bulk	0.000804199	0.00261055	**
Bulk - Unplanted - Rhizosphere - Root	k__Bacteria|p__Pseudomonadota|c__Alphaproteobacteria|o__Hyphomicrobiales|f__Xanthobacteraceae|g__Rhodopseudomonas	Kruskal-Wallis Rank Sum Test	Bulk	0.0152264	0.0326042	*
Bulk - Unplanted - Rhizosphere - Root	k__Bacteria|p__Verrucomicrobiota|c__Verrucomicrobiia|o__Pedosphaerales|f__Pedosphaeraceae|g__Ellin516	Kruskal-Wallis Rank Sum Test	Bulk	0.00280621	0.00768975	**
Bulk - Unplanted - Rhizosphere - Root	k__Bacteria|p__Pseudomonadota|c__Gammaproteobacteria|o__Burkholderiales|f__Alcaligenaceae|g__Bordetella	Kruskal-Wallis Rank Sum Test	Bulk	0.419289	0.51436	ns
Bulk - Unplanted - Rhizosphere - Root	k__Bacteria|p__Pseudomonadota|c__Alphaproteobacteria|o__Caulobacterales|f__Hyphomonadaceae|g__SWB02	Kruskal-Wallis Rank Sum Test	Bulk	0.343947	0.429425	ns
Bulk - Unplanted - Rhizosphere - Root	k__Bacteria|p__Pseudomonadota|c__Alphaproteobacteria|o__Paracaedibacterales|f__Paracaedibacteraceae|g__Candidatus Captivus	Kruskal-Wallis Rank Sum Test	Bulk	0.29856	0.387397	ns
Bulk - Unplanted - Rhizosphere - Root	k__Bacteria|p__Acidobacteriota|c__Acidobacteriae|o__Terriglobales|f__Acidobacteriaceae (Subgroup 1)|g__Acidobacterium	Kruskal-Wallis Rank Sum Test	Bulk	0.0322357	0.0607298	ns
Bulk - Unplanted - Rhizosphere - Root	k__Bacteria|p__Actinomycetota|c__Thermoleophilia|o__Solirubrobacterales|f__Solirubrobacteraceae|g__Paraconexibacter	Kruskal-Wallis Rank Sum Test	Bulk	0.0140223	0.0311443	*
Bulk - Unplanted - Rhizosphere - Root	k__Bacteria|p__Pseudomonadota|c__Gammaproteobacteria|o__Burkholderiales|f__Oxalobacteraceae|g__Noviherbaspirillum	Kruskal-Wallis Rank Sum Test	Bulk	0.0239567	0.0476874	*
Bulk - Unplanted - Rhizosphere - Root	k__Bacteria|p__Acidobacteriota|c__Acidobacteriae|o__Terriglobales|f__Acidobacteriaceae (Subgroup 1)|g__Acidicapsa	Kruskal-Wallis Rank Sum Test	Bulk	0.0807954	0.139172	ns
Bulk - Unplanted - Rhizosphere - Root	k__Bacteria|p__Armatimonadota|c__Chthonomonadia|o__Chthonomonadales|f__Chthonomonadaceae|g__Chthonomonas	Kruskal-Wallis Rank Sum Test	Bulk	0.299269	0.387397	ns
Bulk - Unplanted - Rhizosphere - Root	k__Bacteria|p__Pseudomonadota|c__Alphaproteobacteria|o__Acetobacterales|f__Acetobacteraceae|g__Acidiphilium	Kruskal-Wallis Rank Sum Test	Bulk	0.000740295	0.00244066	**
Bulk - Unplanted - Rhizosphere - Root	k__Bacteria|p__Bacillota|c__Clostridia|o__Clostridiales|f__Clostridiaceae|g__Clostridium	Kruskal-Wallis Rank Sum Test	Bulk	0.00124003	0.00390518	**
Bulk - Unplanted - Rhizosphere - Root	k__Bacteria|p__Bacteroidota|c__Bacteroidia|o__Sphingobacteriales|f__Sphingobacteriaceae|g__Pedobacter	Kruskal-Wallis Rank Sum Test	Bulk	0.00242686	0.00691983	**
Bulk - Unplanted - Rhizosphere - Root	k__Bacteria|p__Bacteroidota|c__Bacteroidia|o__Chitinophagales|f__Chitinophagaceae|g__Sediminibacterium	Kruskal-Wallis Rank Sum Test	Bulk	0.568436	0.667515	ns
Bulk - Unplanted - Rhizosphere - Root	k__Bacteria|p__Pseudomonadota|c__Alphaproteobacteria|o__Hyphomicrobiales|f__Beijerinckiaceae|g__Methylobacterium	Kruskal-Wallis Rank Sum Test	Bulk	0.00206059	0.00612373	**
Bulk - Unplanted - Rhizosphere - Root	k__Bacteria|p__Pseudomonadota|c__Alphaproteobacteria|o__Hyphomicrobiales|f__Rhizobiaceae|g__Aminobacter	Kruskal-Wallis Rank Sum Test	Bulk	0.125216	0.20481	ns
Bulk - Unplanted - Rhizosphere - Root	k__Bacteria|p__Verrucomicrobiota|c__Verrucomicrobiia|o__Chthoniobacterales|f__Terrimicrobiaceae|g__FukuN18 freshwater group	Kruskal-Wallis Rank Sum Test	Bulk	8.08933e-05	0.000348336	***
Bulk - Unplanted - Rhizosphere - Root	k__Bacteria|p__Dependentiae|c__Babeliae|o__Babeliales|f__|g__UBA12409	Kruskal-Wallis Rank Sum Test	Bulk	0.0311269	0.0591691	ns
Bulk - Unplanted - Rhizosphere - Root	k__Bacteria|p__Pseudomonadota|c__Alphaproteobacteria|o__Sphingomonadales|f__Sphingomonadaceae|g__Novosphingobium	Kruskal-Wallis Rank Sum Test	Bulk	0.683733	0.71775	ns
Bulk - Unplanted - Rhizosphere - Root	k__Bacteria|p__Pseudomonadota|c__Gammaproteobacteria|o__Burkholderiales|f__Comamonadaceae|g__Rhodoferax	Kruskal-Wallis Rank Sum Test	Bulk	0.0166176	0.0347574	*
Bulk - Unplanted - Rhizosphere - Root	k__Bacteria|p__Actinomycetota|c__Actinobacteria|o__Frankiales|f__Sporichthyaceae|g__Sporichthya	Kruskal-Wallis Rank Sum Test	Bulk	0.00200705	0.00604983	**
Bulk - Unplanted - Rhizosphere - Root	k__Bacteria|p__Pseudomonadota|c__Alphaproteobacteria|o__Acetobacterales|f__Acetobacteraceae|g__Rhodovastum	Kruskal-Wallis Rank Sum Test	Bulk	0.0097664	0.0226452	*
Bulk - Unplanted - Rhizosphere - Root	k__Bacteria|p__Pseudomonadota|c__Alphaproteobacteria|o__Rickettsiales|f__Midichloriaceae|g__Candidatus Jidaibacter	Kruskal-Wallis Rank Sum Test	Bulk	0.174654	0.273751	ns
Bulk - Unplanted - Rhizosphere - Root	k__Bacteria|p__Chlamydiota|c__Chlamydiia|o__Chlamydiales|f__Simkaniaceae|g__Ga0074140	Kruskal-Wallis Rank Sum Test	Bulk	0.365014	0.450397	ns
Bulk - Unplanted - Rhizosphere - Root	k__Bacteria|p__Actinomycetota|c__Actinobacteria|o__Frankiales|f__Frankiaceae|g__Frankia	Kruskal-Wallis Rank Sum Test	Bulk	0.0453399	0.0817668	ns
Bulk - Unplanted - Rhizosphere - Root	k__Bacteria|p__Actinomycetota|c__Actinobacteria|o__Kitasatosporales|f__Streptomycetaceae|g__Streptomyces	Kruskal-Wallis Rank Sum Test	Bulk	0.0338558	0.0632175	ns
Bulk - Unplanted - Rhizosphere - Root	k__Bacteria|p__Actinomycetota|c__Actinobacteria|o__Pseudonocardiales|f__Pseudonocardiaceae|g__Pseudonocardia	Kruskal-Wallis Rank Sum Test	Bulk	0.0118166	0.0268745	*
Bulk - Unplanted - Rhizosphere - Root	k__Bacteria|p__Pseudomonadota|c__Alphaproteobacteria|o__Acetobacterales|f__Acetobacteraceae|g__Acidocella	Kruskal-Wallis Rank Sum Test	Bulk	0.2401	0.333852	ns
Bulk - Unplanted - Rhizosphere - Root	k__Bacteria|p__Acidobacteriota|c__Acidobacteriae|o__Terriglobales|f__Acidobacteriaceae (Subgroup 1)|g__Silvibacterium	Kruskal-Wallis Rank Sum Test	Bulk	0.027771	0.0542564	ns
Bulk - Unplanted - Rhizosphere - Root	k__Bacteria|p__Myxococcota|c__Myxococcia|o__Myxococcales|f__Myxococcaceae|g__Corallococcus	Kruskal-Wallis Rank Sum Test	Bulk	0.217279	0.316178	ns
Bulk - Unplanted - Rhizosphere - Root	k__Bacteria|p__Verrucomicrobiota|c__Verrucomicrobiia|o__Pedosphaerales|f__Pedosphaeraceae|g__DEV008	Kruskal-Wallis Rank Sum Test	Bulk	0.00465235	0.0121191	*
Bulk - Unplanted - Rhizosphere - Root	k__Bacteria|p__Actinomycetota|c__Actinobacteria|o__Micrococcales|f__Microbacteriaceae|g__Frondihabitans	Kruskal-Wallis Rank Sum Test	Bulk	0.471455	0.56521	ns
Bulk - Unplanted - Rhizosphere - Root	k__Bacteria|p__Actinomycetota|c__Actinobacteria|o__Micrococcales|f__Microbacteriaceae|g__Galbitalea	Kruskal-Wallis Rank Sum Test	Bulk	0.45951	0.557222	ns
Bulk - Unplanted - Rhizosphere - Root	k__Bacteria|p__Pseudomonadota|c__Gammaproteobacteria|o__Burkholderiales|f__Comamonadaceae|g__Acidovorax	Kruskal-Wallis Rank Sum Test	Bulk	0.897134	0.898601	ns
Bulk - Unplanted - Rhizosphere - Root	k__Bacteria|p__Pseudomonadota|c__Alphaproteobacteria|o__Hyphomicrobiales|f__Beijerinckiaceae|g__Bosea	Kruskal-Wallis Rank Sum Test	Bulk	0.327221	0.410974	ns
Bulk - Unplanted - Rhizosphere - Root	k__Bacteria|p__Pseudomonadota|c__Alphaproteobacteria|o__Hyphomicrobiales|f__Beijerinckiaceae|g__Methylorubrum	Kruskal-Wallis Rank Sum Test	Bulk	0.0299489	0.0579745	ns
Bulk - Unplanted - Rhizosphere - Root	k__Bacteria|p__Pseudomonadota|c__Alphaproteobacteria|o__Hyphomicrobiales|f__Beijerinckiaceae|g__alphaI cluster	Kruskal-Wallis Rank Sum Test	Bulk	0.149913	0.239634	ns
Bulk - Unplanted - Rhizosphere - Root	k__Bacteria|p__Actinomycetota|c__Actinobacteria|o__Micromonosporales|f__Micromonosporaceae|g__Rugosimonospora	Kruskal-Wallis Rank Sum Test	Bulk	0.51859	0.618207	ns
Bulk - Unplanted - Rhizosphere - Root	k__Bacteria|p__Pseudomonadota|c__Alphaproteobacteria|o__Hyphomicrobiales|f__Labraceae|g__Labrys	Kruskal-Wallis Rank Sum Test	Bulk	0.081788	0.139172	ns
Bulk - Unplanted - Rhizosphere - Root	k__Bacteria|p__Pseudomonadota|c__Alphaproteobacteria|o__Hyphomicrobiales|f__Xanthobacteraceae|g__Nitrobacter	Kruskal-Wallis Rank Sum Test	Bulk	0.0080365	0.0190528	*
Bulk - Unplanted - Rhizosphere - Root	k__Bacteria|p__Pseudomonadota|c__Alphaproteobacteria|o__Micropepsales|f__Micropepsaceae|g__Micropepsis	Kruskal-Wallis Rank Sum Test	Bulk	0.081788	0.139172	ns
Bulk - Unplanted - Rhizosphere - Root	k__Bacteria|p__Pseudomonadota|c__Gammaproteobacteria|o__Burkholderiales|f__Burkholderiaceae|g__Cupriavidus	Kruskal-Wallis Rank Sum Test	Bulk	0.268981	0.361497	ns
Bulk - Unplanted - Rhizosphere - Root	k__Bacteria|p__Bacillota|c__Bacilli|o__Brevibacillales|f__Brevibacillaceae|g__Brevibacillus	Kruskal-Wallis Rank Sum Test	Bulk	0.152947	0.242646	ns
Bulk - Unplanted - Rhizosphere - Root	k__Bacteria|p__Bacillota|c__Thermacetogenia|o__Thermacetogeniales|f__Thermacetogeniaceae|g__Syntrophaceticus	Kruskal-Wallis Rank Sum Test	Bulk	0.0064392	0.0163695	*
Bulk - Unplanted - Rhizosphere - Root	k__Bacteria|p__Planctomycetota|c__Phycisphaerae|o__Tepidisphaerales|f__Tepidisphaeraceae|g__Tepidisphaera	Kruskal-Wallis Rank Sum Test	Bulk	0.0872667	0.146137	ns
Bulk - Unplanted - Rhizosphere - Root	k__Bacteria|p__Planctomycetota|c__Planctomycetes|o__Planctomycetales|f__Rubinisphaeraceae|g__SH-PL14	Kruskal-Wallis Rank Sum Test	Bulk	0.204108	0.301167	ns
Bulk - Unplanted - Rhizosphere - Root	k__Bacteria|p__Pseudomonadota|c__Alphaproteobacteria|o__Acetobacterales|f__Acetobacteraceae|g__Endobacter	Kruskal-Wallis Rank Sum Test	Bulk	0.19044	0.28702	ns
Bulk - Unplanted - Rhizosphere - Root	k__Bacteria|p__Pseudomonadota|c__Alphaproteobacteria|o__Micavibrionales|f__Micavibrionaceae|g__Micavibrio	Kruskal-Wallis Rank Sum Test	Bulk	0.687503	0.718134	ns
Bulk - Unplanted - Rhizosphere - Root	k__Bacteria|p__Pseudomonadota|c__Gammaproteobacteria|o__Salinisphaerales|f__Nevskiaceae|g__Alkanibacter	Kruskal-Wallis Rank Sum Test	Bulk	0.622509	0.696796	ns
Bulk - Unplanted - Rhizosphere - Root	k__Bacteria|p__Actinomycetota|c__Actinobacteria|o__Micrococcales|f__Dermacoccaceae|g__Flexivirga	Kruskal-Wallis Rank Sum Test	Bulk	0.0805485	0.139172	ns
Bulk - Unplanted - Rhizosphere - Root	k__Bacteria|p__Actinomycetota|c__Actinobacteria|o__Pseudonocardiales|f__Pseudonocardiaceae|g__Bounagaea	Kruskal-Wallis Rank Sum Test	Bulk	0.113858	0.187688	ns
Bulk - Unplanted - Rhizosphere - Root	k__Bacteria|p__Actinomycetota|c__Thermoleophilia|o__Solirubrobacterales|f__Solirubrobacteraceae|g__Solirubrobacter	Kruskal-Wallis Rank Sum Test	Bulk	0.20409	0.301167	ns
Bulk - Unplanted - Rhizosphere - Root	k__Bacteria|p__Pseudomonadota|c__Alphaproteobacteria|o__Hyphomicrobiales|f__Hyphomicrobiaceae|g__Hyphomicrobium	Kruskal-Wallis Rank Sum Test	Bulk	0.113858	0.187688	ns
Bulk - Unplanted - Rhizosphere - Root	k__Bacteria|p__Pseudomonadota|c__Alphaproteobacteria|o__Hyphomicrobiales|f__Rhizobiaceae|g__Mesorhizobium	Kruskal-Wallis Rank Sum Test	Bulk	0.209788	0.307398	ns
Bulk - Unplanted - Rhizosphere - Root	k__Bacteria|p__Bdellovibrionota|c__Oligoflexia|o__Silvanigrellales|f__Silvanigrellaceae|g__Fluviispira	Kruskal-Wallis Rank Sum Test	Bulk	0.131928	0.214129	ns
Bulk - Unplanted - Rhizosphere - Root	k__Bacteria|p__Pseudomonadota|c__Gammaproteobacteria|o__Burkholderiales|f__Nitrosomonadaceae|g__Ellin6067	Kruskal-Wallis Rank Sum Test	Bulk	0.728474	0.742551	ns
Bulk - Unplanted - Rhizosphere - Root	k__Bacteria|p__Actinomycetota|c__Actinobacteria|o__Propionibacteriales|f__Propionibacteriaceae|g__Cutibacterium	Kruskal-Wallis Rank Sum Test	Bulk	0.323072	0.410652	ns
Bulk - Unplanted - Rhizosphere - Root	k__Bacteria|p__Actinomycetota|c__Thermoleophilia|o__Solirubrobacterales|f__Solirubrobacteraceae|g__Baekduia	Kruskal-Wallis Rank Sum Test	Bulk	0.898601	0.898601	ns
Bulk - Unplanted - Rhizosphere - Root	k__Bacteria|p__Bacteroidota|c__Bacteroidia|o__Chitinophagales|f__Chitinophagaceae|g__Arachidicoccus	Kruskal-Wallis Rank Sum Test	Bulk	0.713967	0.731296	ns
Bulk - Unplanted - Rhizosphere - Root	k__Bacteria|p__Bacteroidota|c__Bacteroidia|o__Chitinophagales|f__Chitinophagaceae|g__Taibaiella	Kruskal-Wallis Rank Sum Test	Bulk	0.458797	0.557222	ns
Bulk - Unplanted - Rhizosphere - Root	k__Bacteria|p__Chlamydiota|c__Chlamydiia|o__Chlamydiales|f__Simkaniaceae|g__Candidatus Rhabdochlamydia	Kruskal-Wallis Rank Sum Test	Bulk	0.18509	0.280964	ns
Bulk - Unplanted - Rhizosphere - Root	k__Bacteria|p__Planctomycetota|c__Planctomycetes|o__Isosphaerales|f__Isosphaeraceae|g__Paludisphaera	Kruskal-Wallis Rank Sum Test	Bulk	0.358	0.444341	ns
Bulk - Unplanted - Rhizosphere - Root	k__Bacteria|p__Pseudomonadota|c__Alphaproteobacteria|o__Caulobacterales|f__Caulobacteraceae|g__PMMR1	Kruskal-Wallis Rank Sum Test	Bulk	0.880783	0.889212	ns
Bulk - Unplanted - Rhizosphere - Root	k__Bacteria|p__Pseudomonadota|c__Alphaproteobacteria|o__Hyphomicrobiales|f__Rhizobiaceae|g__Agrobacterium	Kruskal-Wallis Rank Sum Test	Bulk	0.713967	0.731296	ns
Bulk - Unplanted - Rhizosphere - Root	k__Bacteria|p__Pseudomonadota|c__Alphaproteobacteria|o__Hyphomicrobiales|f__Rhodomicrobiaceae|g__Rhodomicrobium	Kruskal-Wallis Rank Sum Test	Bulk	0.273154	0.364781	ns
Bulk - Unplanted - Rhizosphere - Root	k__Bacteria|p__Pseudomonadota|c__Gammaproteobacteria|o__Burkholderiales|f__Nitrosomonadaceae|g__Nitrosospira	Kruskal-Wallis Rank Sum Test	Bulk	0.0356651	0.065458	ns
Bulk - Unplanted - Rhizosphere - Root	k__Bacteria|p__Bacteroidota|c__Bacteroidia|o__Chitinophagales|f__Chitinophagaceae|g__Heliimonas	Kruskal-Wallis Rank Sum Test	Bulk	0.880783	0.889212	ns
Bulk - Unplanted - Rhizosphere - Root	k__Bacteria|p__Bacteroidota|c__Bacteroidia|o__Chitinophagales|f__Chitinophagaceae|g__Parafilimonas	Kruskal-Wallis Rank Sum Test	Bulk	0.70683	0.731084	ns
Bulk - Unplanted - Rhizosphere - Root	k__Bacteria|p__Pseudomonadota|c__Alphaproteobacteria|o__Caedibacterales|f__Caedibacteraceae|g__Caedibacter	Kruskal-Wallis Rank Sum Test	Bulk	0.177744	0.273751	ns
Bulk - Unplanted - Rhizosphere - Root	k__Bacteria|p__Pseudomonadota|c__Alphaproteobacteria|o__Parvibaculales|f__Parvibaculaceae|g__Parvibaculum	Kruskal-Wallis Rank Sum Test	Bulk	0.572608	0.667515	ns
Bulk - Unplanted - Rhizosphere - Root	k__Bacteria|p__Pseudomonadota|c__Alphaproteobacteria|o__Rhodospirillales|f__Magnetospirillaceae|g__Telmatospirillum	Kruskal-Wallis Rank Sum Test	Bulk	0.63139	0.696796	ns
Bulk - Unplanted - Rhizosphere - Root	k__Bacteria|p__Pseudomonadota|c__Gammaproteobacteria|o__Burkholderiales|f__Burkholderiaceae|g__Limnobacter	Kruskal-Wallis Rank Sum Test	Bulk	0.241617	0.333852	ns
Bulk - Unplanted - Rhizosphere - Root	k__Bacteria|p__Verrucomicrobiota|c__Omnitrophia|o__Omnitrophales|f__Omnitrophaceae|g__Candidatus Omnitrophus	Kruskal-Wallis Rank Sum Test	Bulk	0.00506928	0.0130441	*
Bulk - Unplanted - Rhizosphere - Root	k__Bacteria|p__Actinomycetota|c__Actinobacteria|o__Micrococcales|f__Microbacteriaceae|g__Microcella	Kruskal-Wallis Rank Sum Test	Bulk	0.66047	0.696796	ns
Bulk - Unplanted - Rhizosphere - Root	k__Bacteria|p__Bacillota|c__Clostridia|o__Oscillospirales|f__Oscillospiraceae|g__Papillibacter	Kruskal-Wallis Rank Sum Test	Bulk	0.63139	0.696796	ns
Bulk - Unplanted - Rhizosphere - Root	k__Bacteria|p__Bdellovibrionota|c__Bdellovibrionia|o__Bdellovibrionales|f__Pseudobdellovibrionaceae|g__OM27 clade	Kruskal-Wallis Rank Sum Test	Bulk	0.323072	0.410652	ns
Bulk - Unplanted - Rhizosphere - Root	k__Bacteria|p__Cyanobacteriota|c__Vampirivibrionia|o__Obscuribacterales|f__Obscuribacteraceae|g__Candidatus Obscuribacter	Kruskal-Wallis Rank Sum Test	Bulk	0.577396	0.669398	ns
Bulk - Unplanted - Rhizosphere - Root	k__Bacteria|p__Pseudomonadota|c__Alphaproteobacteria|o__Azospirillales|f__Azospirillaceae|g__Nitrospirillum	Kruskal-Wallis Rank Sum Test	Bulk	0.323072	0.410652	ns
Bulk - Unplanted - Rhizosphere - Root	k__Bacteria|p__Verrucomicrobiota|c__Verrucomicrobiia|o__Opitutales|f__Opitutaceae|g__Cephaloticoccus	Kruskal-Wallis Rank Sum Test	Bulk	0.0374148	0.0680563	ns
Bulk - Unplanted - Rhizosphere - Root	k__Bacteria|p__Actinomycetota|c__Actinobacteria|o__Micrococcales|f__Microbacteriaceae|g__Amnibacterium	Kruskal-Wallis Rank Sum Test	Bulk	0.241617	0.333852	ns
Bulk - Unplanted - Rhizosphere - Root	k__Bacteria|p__Actinomycetota|c__Actinobacteria|o__Streptosporangiales|f__Thermomonosporaceae|g__[Streptomyces] thermoautotrophicus	Kruskal-Wallis Rank Sum Test	Bulk	0.66047	0.696796	ns
Bulk - Unplanted - Rhizosphere - Root	k__Bacteria|p__Bacillota|c__Bacilli|o__Bacillales|f__Bacillaceae|g__Neobacillus	Kruskal-Wallis Rank Sum Test	Bulk	0.63139	0.696796	ns
Bulk - Unplanted - Rhizosphere - Root	k__Bacteria|p__Bacteroidota|c__Bacteroidia|o__Cytophagales|f__Amoebophilaceae|g__Candidatus Amoebophilus	Kruskal-Wallis Rank Sum Test	Bulk	0.000653094	0.00222263	**
Bulk - Unplanted - Rhizosphere - Root	k__Bacteria|p__Gemmatimonadota|c__Longimicrobiia|o__Longimicrobiales|f__Longimicrobiaceae|g__YC-ZSS-LKJ147	Kruskal-Wallis Rank Sum Test	Bulk	0.63139	0.696796	ns
Bulk - Unplanted - Rhizosphere - Root	k__Bacteria|p__Planctomycetota|c__Phycisphaerae|o__Phycisphaerales|f__Phycisphaeraceae|g__SM1A02	Kruskal-Wallis Rank Sum Test	Bulk	0.241617	0.333852	ns
Bulk - Unplanted - Rhizosphere - Root	k__Bacteria|p__Pseudomonadota|c__Alphaproteobacteria|o__Acetobacterales|f__Acetobacteraceae|g__Acidisphaera	Kruskal-Wallis Rank Sum Test	Bulk	0.66047	0.696796	ns
Bulk - Unplanted - Rhizosphere - Root	k__Bacteria|p__Pseudomonadota|c__Alphaproteobacteria|o__Hyphomicrobiales|f__Beijerinckiaceae|g__Methylorosula	Kruskal-Wallis Rank Sum Test	Bulk	0.66047	0.696796	ns
Bulk - Unplanted - Rhizosphere - Root	k__Bacteria|p__Pseudomonadota|c__Alphaproteobacteria|o__Hyphomicrobiales|f__Rhizobiaceae|g__Shinella	Kruskal-Wallis Rank Sum Test	Bulk	0.66047	0.696796	ns
Bulk - Unplanted - Rhizosphere - Root	k__Bacteria|p__Pseudomonadota|c__Alphaproteobacteria|o__Hyphomicrobiales|f__Rhizobiaceae|g__Zhengella	Kruskal-Wallis Rank Sum Test	Bulk	0.63139	0.696796	ns
Bulk - Unplanted - Rhizosphere - Root	k__Bacteria|p__Pseudomonadota|c__Alphaproteobacteria|o__Rickettsiales|f__Rickettsiaceae|g__Rickettsia	Kruskal-Wallis Rank Sum Test	Bulk	0.241617	0.333852	ns
Bulk - Unplanted - Rhizosphere - Root	k__Bacteria|p__Pseudomonadota|c__Alphaproteobacteria|o__Sphingomonadales|f__Sphingomonadaceae|g__Plot4-2H12	Kruskal-Wallis Rank Sum Test	Bulk	0.66047	0.696796	ns
Bulk - Unplanted - Rhizosphere - Root	k__Bacteria|p__Pseudomonadota|c__Alphaproteobacteria|o__Sphingomonadales|f__Sphingomonadaceae|g__Qinpengyuania	Kruskal-Wallis Rank Sum Test	Bulk	0.63139	0.696796	ns
Bulk - Unplanted - Rhizosphere - Root	k__Bacteria|p__Pseudomonadota|c__Gammaproteobacteria|o__Lysobacterales|f__Rhodanobacteraceae|g__Luteibacter	Kruskal-Wallis Rank Sum Test	Bulk	0.66047	0.696796	ns
Bulk - Unplanted - Rhizosphere - Root	k__Bacteria|p__Pseudomonadota|c__Gammaproteobacteria|o__|f__|g__Candidatus Endonucleariobacter	Kruskal-Wallis Rank Sum Test	Bulk	0.66047	0.696796	ns
Bulk - Unplanted - Rhizosphere - Root	k__Bacteria|p__Verrucomicrobiota|c__Verrucomicrobiia|o__Chthoniobacterales|f__Chthoniobacteraceae|g__LD29	Kruskal-Wallis Rank Sum Test	Bulk	0.241617	0.333852	ns
Bulk - Unplanted - Rhizosphere - Root	k__Bacteria|p__Verrucomicrobiota|c__Verrucomicrobiia|o__Chthoniobacterales|f__Xiphinematobacteraceae|g__Candidatus Xiphinematobacter	Kruskal-Wallis Rank Sum Test	Bulk	0.63139	0.696796	ns

## Sheet: Dunn_genus
Taxa	Method	Group	Letter	MonoLetter	Significance
k__Bacteria|p__Pseudomonadota|c__Gammaproteobacteria|o__Burkholderiales|f__Burkholderiaceae|g__Burkholderia-Caballeronia-Paraburkholderia	Dunn's Kruskal-Wallis Multiple Comparisons	Rhizosphere	a	a	a
k__Bacteria|p__Pseudomonadota|c__Gammaproteobacteria|o__Burkholderiales|f__Burkholderiaceae|g__Burkholderia-Caballeronia-Paraburkholderia	Dunn's Kruskal-Wallis Multiple Comparisons	Bulk	ab	ab	ab
k__Bacteria|p__Pseudomonadota|c__Gammaproteobacteria|o__Burkholderiales|f__Burkholderiaceae|g__Burkholderia-Caballeronia-Paraburkholderia	Dunn's Kruskal-Wallis Multiple Comparisons	Root	b	b	b
k__Bacteria|p__Pseudomonadota|c__Gammaproteobacteria|o__Burkholderiales|f__Burkholderiaceae|g__Burkholderia-Caballeronia-Paraburkholderia	Dunn's Kruskal-Wallis Multiple Comparisons	Unplanted	b	b	b
k__Bacteria|p__Actinomycetota|c__Actinobacteria|o__Frankiales|f__Acidothermaceae|g__Acidothermus	Dunn's Kruskal-Wallis Multiple Comparisons	Root	a	a	a
k__Bacteria|p__Actinomycetota|c__Actinobacteria|o__Frankiales|f__Acidothermaceae|g__Acidothermus	Dunn's Kruskal-Wallis Multiple Comparisons	Bulk	a	a	a
k__Bacteria|p__Actinomycetota|c__Actinobacteria|o__Frankiales|f__Acidothermaceae|g__Acidothermus	Dunn's Kruskal-Wallis Multiple Comparisons	Unplanted	a	a	a
k__Bacteria|p__Actinomycetota|c__Actinobacteria|o__Frankiales|f__Acidothermaceae|g__Acidothermus	Dunn's Kruskal-Wallis Multiple Comparisons	Rhizosphere	b	b	b
k__Bacteria|p__Bacteroidota|c__Bacteroidia|o__Sphingobacteriales|f__Sphingobacteriaceae|g__Mucilaginibacter	Dunn's Kruskal-Wallis Multiple Comparisons	Bulk	a	a	a
k__Bacteria|p__Bacteroidota|c__Bacteroidia|o__Sphingobacteriales|f__Sphingobacteriaceae|g__Mucilaginibacter	Dunn's Kruskal-Wallis Multiple Comparisons	Rhizosphere	a	a	a
k__Bacteria|p__Bacteroidota|c__Bacteroidia|o__Sphingobacteriales|f__Sphingobacteriaceae|g__Mucilaginibacter	Dunn's Kruskal-Wallis Multiple Comparisons	Root	a	a	a
k__Bacteria|p__Bacteroidota|c__Bacteroidia|o__Sphingobacteriales|f__Sphingobacteriaceae|g__Mucilaginibacter	Dunn's Kruskal-Wallis Multiple Comparisons	Unplanted	a	a	a
k__Bacteria|p__Actinomycetota|c__Actinobacteria|o__Mycobacteriales|f__Mycobacteriaceae|g__Mycobacterium	Dunn's Kruskal-Wallis Multiple Comparisons	Bulk	a	a	a
k__Bacteria|p__Actinomycetota|c__Actinobacteria|o__Mycobacteriales|f__Mycobacteriaceae|g__Mycobacterium	Dunn's Kruskal-Wallis Multiple Comparisons	Root	a	a	a
k__Bacteria|p__Actinomycetota|c__Actinobacteria|o__Mycobacteriales|f__Mycobacteriaceae|g__Mycobacterium	Dunn's Kruskal-Wallis Multiple Comparisons	Unplanted	a	a	a
k__Bacteria|p__Actinomycetota|c__Actinobacteria|o__Mycobacteriales|f__Mycobacteriaceae|g__Mycobacterium	Dunn's Kruskal-Wallis Multiple Comparisons	Rhizosphere	b	b	b
k__Bacteria|p__Acidobacteriota|c__Acidobacteriae|o__Terriglobales|f__Acidobacteriaceae (Subgroup 1)|g__Occallatibacter	Dunn's Kruskal-Wallis Multiple Comparisons	Unplanted	a	a	a
k__Bacteria|p__Acidobacteriota|c__Acidobacteriae|o__Terriglobales|f__Acidobacteriaceae (Subgroup 1)|g__Occallatibacter	Dunn's Kruskal-Wallis Multiple Comparisons	Rhizosphere	b	b	b
k__Bacteria|p__Acidobacteriota|c__Acidobacteriae|o__Terriglobales|f__Acidobacteriaceae (Subgroup 1)|g__Occallatibacter	Dunn's Kruskal-Wallis Multiple Comparisons	Bulk	b	b	b
k__Bacteria|p__Acidobacteriota|c__Acidobacteriae|o__Terriglobales|f__Acidobacteriaceae (Subgroup 1)|g__Occallatibacter	Dunn's Kruskal-Wallis Multiple Comparisons	Root	b	b	b
k__Bacteria|p__Actinomycetota|c__Thermoleophilia|o__Solirubrobacterales|f__Solirubrobacteraceae|g__Conexibacter	Dunn's Kruskal-Wallis Multiple Comparisons	Unplanted	a	a	a
k__Bacteria|p__Actinomycetota|c__Thermoleophilia|o__Solirubrobacterales|f__Solirubrobacteraceae|g__Conexibacter	Dunn's Kruskal-Wallis Multiple Comparisons	Bulk	ab	ab	ab
k__Bacteria|p__Actinomycetota|c__Thermoleophilia|o__Solirubrobacterales|f__Solirubrobacteraceae|g__Conexibacter	Dunn's Kruskal-Wallis Multiple Comparisons	Rhizosphere	b	b	b
k__Bacteria|p__Actinomycetota|c__Thermoleophilia|o__Solirubrobacterales|f__Solirubrobacteraceae|g__Conexibacter	Dunn's Kruskal-Wallis Multiple Comparisons	Root	c	c	c
k__Bacteria|p__Actinomycetota|c__Actinobacteria|o__Mycobacteriales|f__Nocardiaceae|g__Nocardia	Dunn's Kruskal-Wallis Multiple Comparisons	Root	a	a	a
k__Bacteria|p__Actinomycetota|c__Actinobacteria|o__Mycobacteriales|f__Nocardiaceae|g__Nocardia	Dunn's Kruskal-Wallis Multiple Comparisons	Unplanted	a	a	a
k__Bacteria|p__Actinomycetota|c__Actinobacteria|o__Mycobacteriales|f__Nocardiaceae|g__Nocardia	Dunn's Kruskal-Wallis Multiple Comparisons	Bulk	a	a	a
k__Bacteria|p__Actinomycetota|c__Actinobacteria|o__Mycobacteriales|f__Nocardiaceae|g__Nocardia	Dunn's Kruskal-Wallis Multiple Comparisons	Rhizosphere	b	b	b
k__Bacteria|p__Pseudomonadota|c__Alphaproteobacteria|o__Caulobacterales|f__Caulobacteraceae|g__Asticcacaulis	Dunn's Kruskal-Wallis Multiple Comparisons	Unplanted	a	a	a
k__Bacteria|p__Pseudomonadota|c__Alphaproteobacteria|o__Caulobacterales|f__Caulobacteraceae|g__Asticcacaulis	Dunn's Kruskal-Wallis Multiple Comparisons	Root	a	a	a
k__Bacteria|p__Pseudomonadota|c__Alphaproteobacteria|o__Caulobacterales|f__Caulobacteraceae|g__Asticcacaulis	Dunn's Kruskal-Wallis Multiple Comparisons	Rhizosphere	a	a	a
k__Bacteria|p__Pseudomonadota|c__Alphaproteobacteria|o__Caulobacterales|f__Caulobacteraceae|g__Asticcacaulis	Dunn's Kruskal-Wallis Multiple Comparisons	Bulk	a	a	a
k__Bacteria|p__Pseudomonadota|c__Alphaproteobacteria|o__Hyphomicrobiales|f__Devosiaceae|g__Devosia	Dunn's Kruskal-Wallis Multiple Comparisons	Root	a	a	a
k__Bacteria|p__Pseudomonadota|c__Alphaproteobacteria|o__Hyphomicrobiales|f__Devosiaceae|g__Devosia	Dunn's Kruskal-Wallis Multiple Comparisons	Unplanted	a	a	a
k__Bacteria|p__Pseudomonadota|c__Alphaproteobacteria|o__Hyphomicrobiales|f__Devosiaceae|g__Devosia	Dunn's Kruskal-Wallis Multiple Comparisons	Rhizosphere	a	a	a
k__Bacteria|p__Pseudomonadota|c__Alphaproteobacteria|o__Hyphomicrobiales|f__Devosiaceae|g__Devosia	Dunn's Kruskal-Wallis Multiple Comparisons	Bulk	b	b	b
k__Bacteria|p__Planctomycetota|c__Planctomycetes|o__Isosphaerales|f__Isosphaeraceae|g__Aquisphaera	Dunn's Kruskal-Wallis Multiple Comparisons	Bulk	a	a	a
k__Bacteria|p__Planctomycetota|c__Planctomycetes|o__Isosphaerales|f__Isosphaeraceae|g__Aquisphaera	Dunn's Kruskal-Wallis Multiple Comparisons	Rhizosphere	b	b	b
k__Bacteria|p__Planctomycetota|c__Planctomycetes|o__Isosphaerales|f__Isosphaeraceae|g__Aquisphaera	Dunn's Kruskal-Wallis Multiple Comparisons	Unplanted	b	b	b
k__Bacteria|p__Planctomycetota|c__Planctomycetes|o__Isosphaerales|f__Isosphaeraceae|g__Aquisphaera	Dunn's Kruskal-Wallis Multiple Comparisons	Root	c	c	c
k__Bacteria|p__Acidobacteriota|c__Acidobacteriae|o__Bryobacterales|f__Bryobacteraceae|g__Bryobacter	Dunn's Kruskal-Wallis Multiple Comparisons	Unplanted	a	a	a
k__Bacteria|p__Acidobacteriota|c__Acidobacteriae|o__Bryobacterales|f__Bryobacteraceae|g__Bryobacter	Dunn's Kruskal-Wallis Multiple Comparisons	Rhizosphere	b	b	b
k__Bacteria|p__Acidobacteriota|c__Acidobacteriae|o__Bryobacterales|f__Bryobacteraceae|g__Bryobacter	Dunn's Kruskal-Wallis Multiple Comparisons	Bulk	b	b	b
k__Bacteria|p__Acidobacteriota|c__Acidobacteriae|o__Bryobacterales|f__Bryobacteraceae|g__Bryobacter	Dunn's Kruskal-Wallis Multiple Comparisons	Root	c	c	c
k__Bacteria|p__Acidobacteriota|c__Acidobacteriae|o__Terriglobales|f__Acidobacteriaceae (Subgroup 1)|g__Granulicella	Dunn's Kruskal-Wallis Multiple Comparisons	Bulk	a	a	a
k__Bacteria|p__Acidobacteriota|c__Acidobacteriae|o__Terriglobales|f__Acidobacteriaceae (Subgroup 1)|g__Granulicella	Dunn's Kruskal-Wallis Multiple Comparisons	Unplanted	ab	ab	ab
k__Bacteria|p__Acidobacteriota|c__Acidobacteriae|o__Terriglobales|f__Acidobacteriaceae (Subgroup 1)|g__Granulicella	Dunn's Kruskal-Wallis Multiple Comparisons	Rhizosphere	ab	ab	ab
k__Bacteria|p__Acidobacteriota|c__Acidobacteriae|o__Terriglobales|f__Acidobacteriaceae (Subgroup 1)|g__Granulicella	Dunn's Kruskal-Wallis Multiple Comparisons	Root	b	b	b
k__Bacteria|p__Pseudomonadota|c__Gammaproteobacteria|o__Legionellales|f__Legionellaceae|g__Legionella	Dunn's Kruskal-Wallis Multiple Comparisons	Root	a	a	a
k__Bacteria|p__Pseudomonadota|c__Gammaproteobacteria|o__Legionellales|f__Legionellaceae|g__Legionella	Dunn's Kruskal-Wallis Multiple Comparisons	Unplanted	b	b	b
k__Bacteria|p__Pseudomonadota|c__Gammaproteobacteria|o__Legionellales|f__Legionellaceae|g__Legionella	Dunn's Kruskal-Wallis Multiple Comparisons	Rhizosphere	c	c	c
k__Bacteria|p__Pseudomonadota|c__Gammaproteobacteria|o__Legionellales|f__Legionellaceae|g__Legionella	Dunn's Kruskal-Wallis Multiple Comparisons	Bulk	bc	bc	bc
k__Bacteria|p__Pseudomonadota|c__Alphaproteobacteria|o__Hyphomicrobiales|f__Beijerinckiaceae|g__Roseiarcus	Dunn's Kruskal-Wallis Multiple Comparisons	Unplanted	a	a	a
k__Bacteria|p__Pseudomonadota|c__Alphaproteobacteria|o__Hyphomicrobiales|f__Beijerinckiaceae|g__Roseiarcus	Dunn's Kruskal-Wallis Multiple Comparisons	Bulk	ab	ab	ab
k__Bacteria|p__Pseudomonadota|c__Alphaproteobacteria|o__Hyphomicrobiales|f__Beijerinckiaceae|g__Roseiarcus	Dunn's Kruskal-Wallis Multiple Comparisons	Rhizosphere	a	a	a
k__Bacteria|p__Pseudomonadota|c__Alphaproteobacteria|o__Hyphomicrobiales|f__Beijerinckiaceae|g__Roseiarcus	Dunn's Kruskal-Wallis Multiple Comparisons	Root	b	b	b
k__Bacteria|p__Bacteroidota|c__Bacteroidia|o__Chitinophagales|f__Chitinophagaceae|g__Puia	Dunn's Kruskal-Wallis Multiple Comparisons	Unplanted	a	a	a
k__Bacteria|p__Bacteroidota|c__Bacteroidia|o__Chitinophagales|f__Chitinophagaceae|g__Puia	Dunn's Kruskal-Wallis Multiple Comparisons	Bulk	ab	ab	ab
k__Bacteria|p__Bacteroidota|c__Bacteroidia|o__Chitinophagales|f__Chitinophagaceae|g__Puia	Dunn's Kruskal-Wallis Multiple Comparisons	Rhizosphere	b	b	b
k__Bacteria|p__Bacteroidota|c__Bacteroidia|o__Chitinophagales|f__Chitinophagaceae|g__Puia	Dunn's Kruskal-Wallis Multiple Comparisons	Root	b	b	b
k__Bacteria|p__Acidobacteriota|c__Acidobacteriae|o__Solibacterales|f__Solibacteraceae|g__Candidatus Solibacter	Dunn's Kruskal-Wallis Multiple Comparisons	Unplanted	a	a	a
k__Bacteria|p__Acidobacteriota|c__Acidobacteriae|o__Solibacterales|f__Solibacteraceae|g__Candidatus Solibacter	Dunn's Kruskal-Wallis Multiple Comparisons	Rhizosphere	b	b	b
k__Bacteria|p__Acidobacteriota|c__Acidobacteriae|o__Solibacterales|f__Solibacteraceae|g__Candidatus Solibacter	Dunn's Kruskal-Wallis Multiple Comparisons	Bulk	bc	bc	bc
k__Bacteria|p__Acidobacteriota|c__Acidobacteriae|o__Solibacterales|f__Solibacteraceae|g__Candidatus Solibacter	Dunn's Kruskal-Wallis Multiple Comparisons	Root	c	c	c
k__Bacteria|p__Pseudomonadota|c__Alphaproteobacteria|o__Hyphomicrobiales|f__Xanthobacteraceae|g__Pseudolabrys	Dunn's Kruskal-Wallis Multiple Comparisons	Unplanted	a	a	a
k__Bacteria|p__Pseudomonadota|c__Alphaproteobacteria|o__Hyphomicrobiales|f__Xanthobacteraceae|g__Pseudolabrys	Dunn's Kruskal-Wallis Multiple Comparisons	Bulk	ab	ab	ab
k__Bacteria|p__Pseudomonadota|c__Alphaproteobacteria|o__Hyphomicrobiales|f__Xanthobacteraceae|g__Pseudolabrys	Dunn's Kruskal-Wallis Multiple Comparisons	Rhizosphere	b	b	b
k__Bacteria|p__Pseudomonadota|c__Alphaproteobacteria|o__Hyphomicrobiales|f__Xanthobacteraceae|g__Pseudolabrys	Dunn's Kruskal-Wallis Multiple Comparisons	Root	b	b	b
k__Bacteria|p__Acidobacteriota|c__Acidobacteriae|o__Terriglobales|f__Acidobacteriaceae (Subgroup 1)|g__Terracidiphilus	Dunn's Kruskal-Wallis Multiple Comparisons	Unplanted	a	a	a
k__Bacteria|p__Acidobacteriota|c__Acidobacteriae|o__Terriglobales|f__Acidobacteriaceae (Subgroup 1)|g__Terracidiphilus	Dunn's Kruskal-Wallis Multiple Comparisons	Rhizosphere	b	b	b
k__Bacteria|p__Acidobacteriota|c__Acidobacteriae|o__Terriglobales|f__Acidobacteriaceae (Subgroup 1)|g__Terracidiphilus	Dunn's Kruskal-Wallis Multiple Comparisons	Root	b	b	b
k__Bacteria|p__Acidobacteriota|c__Acidobacteriae|o__Terriglobales|f__Acidobacteriaceae (Subgroup 1)|g__Terracidiphilus	Dunn's Kruskal-Wallis Multiple Comparisons	Bulk	b	b	b
k__Bacteria|p__Pseudomonadota|c__Gammaproteobacteria|o__Burkholderiales|f__Comamonadaceae|g__Roseateles	Dunn's Kruskal-Wallis Multiple Comparisons	Bulk	ab	ab	ab
k__Bacteria|p__Pseudomonadota|c__Gammaproteobacteria|o__Burkholderiales|f__Comamonadaceae|g__Roseateles	Dunn's Kruskal-Wallis Multiple Comparisons	Rhizosphere	a	a	a
k__Bacteria|p__Pseudomonadota|c__Gammaproteobacteria|o__Burkholderiales|f__Comamonadaceae|g__Roseateles	Dunn's Kruskal-Wallis Multiple Comparisons	Root	b	b	b
k__Bacteria|p__Pseudomonadota|c__Gammaproteobacteria|o__Burkholderiales|f__Comamonadaceae|g__Roseateles	Dunn's Kruskal-Wallis Multiple Comparisons	Unplanted	b	b	b
k__Bacteria|p__Pseudomonadota|c__Gammaproteobacteria|o__Lysobacterales|f__Rhodanobacteraceae|g__Rhodanobacter	Dunn's Kruskal-Wallis Multiple Comparisons	Bulk	a	a	a
k__Bacteria|p__Pseudomonadota|c__Gammaproteobacteria|o__Lysobacterales|f__Rhodanobacteraceae|g__Rhodanobacter	Dunn's Kruskal-Wallis Multiple Comparisons	Rhizosphere	a	a	a
k__Bacteria|p__Pseudomonadota|c__Gammaproteobacteria|o__Lysobacterales|f__Rhodanobacteraceae|g__Rhodanobacter	Dunn's Kruskal-Wallis Multiple Comparisons	Unplanted	ab	ab	ab
k__Bacteria|p__Pseudomonadota|c__Gammaproteobacteria|o__Lysobacterales|f__Rhodanobacteraceae|g__Rhodanobacter	Dunn's Kruskal-Wallis Multiple Comparisons	Root	b	b	b
k__Bacteria|p__Pseudomonadota|c__Gammaproteobacteria|o__Pseudomonadales|f__Pseudomonadaceae|g__Pseudomonas	Dunn's Kruskal-Wallis Multiple Comparisons	Root	a	a	a
k__Bacteria|p__Pseudomonadota|c__Gammaproteobacteria|o__Pseudomonadales|f__Pseudomonadaceae|g__Pseudomonas	Dunn's Kruskal-Wallis Multiple Comparisons	Bulk	b	b	b
k__Bacteria|p__Pseudomonadota|c__Gammaproteobacteria|o__Pseudomonadales|f__Pseudomonadaceae|g__Pseudomonas	Dunn's Kruskal-Wallis Multiple Comparisons	Rhizosphere	b	b	b
k__Bacteria|p__Pseudomonadota|c__Gammaproteobacteria|o__Pseudomonadales|f__Pseudomonadaceae|g__Pseudomonas	Dunn's Kruskal-Wallis Multiple Comparisons	Unplanted	b	b	b
k__Bacteria|p__Pseudomonadota|c__Alphaproteobacteria|o__Hyphomicrobiales|f__Rhizobiaceae|g__Rhizobium	Dunn's Kruskal-Wallis Multiple Comparisons	Root	a	a	a
k__Bacteria|p__Pseudomonadota|c__Alphaproteobacteria|o__Hyphomicrobiales|f__Rhizobiaceae|g__Rhizobium	Dunn's Kruskal-Wallis Multiple Comparisons	Rhizosphere	a	a	a
k__Bacteria|p__Pseudomonadota|c__Alphaproteobacteria|o__Hyphomicrobiales|f__Rhizobiaceae|g__Rhizobium	Dunn's Kruskal-Wallis Multiple Comparisons	Bulk	ab	ab	ab
k__Bacteria|p__Pseudomonadota|c__Alphaproteobacteria|o__Hyphomicrobiales|f__Rhizobiaceae|g__Rhizobium	Dunn's Kruskal-Wallis Multiple Comparisons	Unplanted	b	b	b
k__Bacteria|p__Pseudomonadota|c__Alphaproteobacteria|o__Hyphomicrobiales|f__Xanthobacteraceae|g__Bradyrhizobium	Dunn's Kruskal-Wallis Multiple Comparisons	Bulk	a	a	a
k__Bacteria|p__Pseudomonadota|c__Alphaproteobacteria|o__Hyphomicrobiales|f__Xanthobacteraceae|g__Bradyrhizobium	Dunn's Kruskal-Wallis Multiple Comparisons	Unplanted	a	a	a
k__Bacteria|p__Pseudomonadota|c__Alphaproteobacteria|o__Hyphomicrobiales|f__Xanthobacteraceae|g__Bradyrhizobium	Dunn's Kruskal-Wallis Multiple Comparisons	Rhizosphere	b	b	b
k__Bacteria|p__Pseudomonadota|c__Alphaproteobacteria|o__Hyphomicrobiales|f__Xanthobacteraceae|g__Bradyrhizobium	Dunn's Kruskal-Wallis Multiple Comparisons	Root	c	c	c
k__Bacteria|p__Pseudomonadota|c__Gammaproteobacteria|o__Burkholderiales|f__Oxalobacteraceae|g__Herbaspirillum	Dunn's Kruskal-Wallis Multiple Comparisons	Bulk	ab	ab	ab
k__Bacteria|p__Pseudomonadota|c__Gammaproteobacteria|o__Burkholderiales|f__Oxalobacteraceae|g__Herbaspirillum	Dunn's Kruskal-Wallis Multiple Comparisons	Rhizosphere	ab	ab	ab
k__Bacteria|p__Pseudomonadota|c__Gammaproteobacteria|o__Burkholderiales|f__Oxalobacteraceae|g__Herbaspirillum	Dunn's Kruskal-Wallis Multiple Comparisons	Root	a	a	a
k__Bacteria|p__Pseudomonadota|c__Gammaproteobacteria|o__Burkholderiales|f__Oxalobacteraceae|g__Herbaspirillum	Dunn's Kruskal-Wallis Multiple Comparisons	Unplanted	b	b	b
k__Bacteria|p__Pseudomonadota|c__Gammaproteobacteria|o__Enterobacterales|f__Enterobacteriaceae|g__Klebsiella	Dunn's Kruskal-Wallis Multiple Comparisons	Bulk	ab	ab	ab
k__Bacteria|p__Pseudomonadota|c__Gammaproteobacteria|o__Enterobacterales|f__Enterobacteriaceae|g__Klebsiella	Dunn's Kruskal-Wallis Multiple Comparisons	Rhizosphere	a	a	a
k__Bacteria|p__Pseudomonadota|c__Gammaproteobacteria|o__Enterobacterales|f__Enterobacteriaceae|g__Klebsiella	Dunn's Kruskal-Wallis Multiple Comparisons	Root	b	b	b
k__Bacteria|p__Pseudomonadota|c__Gammaproteobacteria|o__Enterobacterales|f__Enterobacteriaceae|g__Klebsiella	Dunn's Kruskal-Wallis Multiple Comparisons	Unplanted	ab	ab	ab
k__Bacteria|p__Actinomycetota|c__Actinobacteria|o__Propionibacteriales|f__Nocardioidaceae|g__Nocardioides	Dunn's Kruskal-Wallis Multiple Comparisons	Rhizosphere	a	a	a
k__Bacteria|p__Actinomycetota|c__Actinobacteria|o__Propionibacteriales|f__Nocardioidaceae|g__Nocardioides	Dunn's Kruskal-Wallis Multiple Comparisons	Root	a	a	a
k__Bacteria|p__Actinomycetota|c__Actinobacteria|o__Propionibacteriales|f__Nocardioidaceae|g__Nocardioides	Dunn's Kruskal-Wallis Multiple Comparisons	Unplanted	b	b	b
k__Bacteria|p__Actinomycetota|c__Actinobacteria|o__Propionibacteriales|f__Nocardioidaceae|g__Nocardioides	Dunn's Kruskal-Wallis Multiple Comparisons	Bulk	b	b	b
k__Bacteria|p__Acidobacteriota|c__Acidobacteriae|o__Terriglobales|f__Acidobacteriaceae (Subgroup 1)|g__Edaphobacter	Dunn's Kruskal-Wallis Multiple Comparisons	Unplanted	a	a	a
k__Bacteria|p__Acidobacteriota|c__Acidobacteriae|o__Terriglobales|f__Acidobacteriaceae (Subgroup 1)|g__Edaphobacter	Dunn's Kruskal-Wallis Multiple Comparisons	Bulk	ab	ab	ab
k__Bacteria|p__Acidobacteriota|c__Acidobacteriae|o__Terriglobales|f__Acidobacteriaceae (Subgroup 1)|g__Edaphobacter	Dunn's Kruskal-Wallis Multiple Comparisons	Rhizosphere	b	b	b
k__Bacteria|p__Acidobacteriota|c__Acidobacteriae|o__Terriglobales|f__Acidobacteriaceae (Subgroup 1)|g__Edaphobacter	Dunn's Kruskal-Wallis Multiple Comparisons	Root	c	c	c
k__Bacteria|p__Pseudomonadota|c__Gammaproteobacteria|o__Lysobacterales|f__Rhodanobacteraceae|g__Dyella	Dunn's Kruskal-Wallis Multiple Comparisons	Bulk	a	a	a
k__Bacteria|p__Pseudomonadota|c__Gammaproteobacteria|o__Lysobacterales|f__Rhodanobacteraceae|g__Dyella	Dunn's Kruskal-Wallis Multiple Comparisons	Unplanted	ab	ab	ab
k__Bacteria|p__Pseudomonadota|c__Gammaproteobacteria|o__Lysobacterales|f__Rhodanobacteraceae|g__Dyella	Dunn's Kruskal-Wallis Multiple Comparisons	Rhizosphere	b	b	b
k__Bacteria|p__Pseudomonadota|c__Gammaproteobacteria|o__Lysobacterales|f__Rhodanobacteraceae|g__Dyella	Dunn's Kruskal-Wallis Multiple Comparisons	Root	c	c	c
k__Bacteria|p__Actinomycetota|c__Actinobacteria|o__Micrococcales|f__Microbacteriaceae|g__Gryllotalpicola	Dunn's Kruskal-Wallis Multiple Comparisons	Bulk	a	a	a
k__Bacteria|p__Actinomycetota|c__Actinobacteria|o__Micrococcales|f__Microbacteriaceae|g__Gryllotalpicola	Dunn's Kruskal-Wallis Multiple Comparisons	Rhizosphere	a	a	a
k__Bacteria|p__Actinomycetota|c__Actinobacteria|o__Micrococcales|f__Microbacteriaceae|g__Gryllotalpicola	Dunn's Kruskal-Wallis Multiple Comparisons	Unplanted	a	a	a
k__Bacteria|p__Actinomycetota|c__Actinobacteria|o__Micrococcales|f__Microbacteriaceae|g__Gryllotalpicola	Dunn's Kruskal-Wallis Multiple Comparisons	Root	a	a	a
k__Bacteria|p__Actinomycetota|c__Actinobacteria|o__Frankiales|f__Frankiaceae|g__Jatrophihabitans	Dunn's Kruskal-Wallis Multiple Comparisons	Rhizosphere	a	a	a
k__Bacteria|p__Actinomycetota|c__Actinobacteria|o__Frankiales|f__Frankiaceae|g__Jatrophihabitans	Dunn's Kruskal-Wallis Multiple Comparisons	Unplanted	ab	ab	ab
k__Bacteria|p__Actinomycetota|c__Actinobacteria|o__Frankiales|f__Frankiaceae|g__Jatrophihabitans	Dunn's Kruskal-Wallis Multiple Comparisons	Root	ab	ab	ab
k__Bacteria|p__Actinomycetota|c__Actinobacteria|o__Frankiales|f__Frankiaceae|g__Jatrophihabitans	Dunn's Kruskal-Wallis Multiple Comparisons	Bulk	b	b	b
k__Bacteria|p__Verrucomicrobiota|c__Verrucomicrobiia|o__Chthoniobacterales|f__Chthoniobacteraceae|g__Chthoniobacter	Dunn's Kruskal-Wallis Multiple Comparisons	Bulk	a	a	a
k__Bacteria|p__Verrucomicrobiota|c__Verrucomicrobiia|o__Chthoniobacterales|f__Chthoniobacteraceae|g__Chthoniobacter	Dunn's Kruskal-Wallis Multiple Comparisons	Unplanted	a	a	a
k__Bacteria|p__Verrucomicrobiota|c__Verrucomicrobiia|o__Chthoniobacterales|f__Chthoniobacteraceae|g__Chthoniobacter	Dunn's Kruskal-Wallis Multiple Comparisons	Rhizosphere	b	b	b
k__Bacteria|p__Verrucomicrobiota|c__Verrucomicrobiia|o__Chthoniobacterales|f__Chthoniobacteraceae|g__Chthoniobacter	Dunn's Kruskal-Wallis Multiple Comparisons	Root	c	c	c
k__Bacteria|p__Pseudomonadota|c__Gammaproteobacteria|o__Rickettsiellales|f__Rickettsiellaceae|g__Aquicella	Dunn's Kruskal-Wallis Multiple Comparisons	Root	a	a	a
k__Bacteria|p__Pseudomonadota|c__Gammaproteobacteria|o__Rickettsiellales|f__Rickettsiellaceae|g__Aquicella	Dunn's Kruskal-Wallis Multiple Comparisons	Unplanted	ab	ab	ab
k__Bacteria|p__Pseudomonadota|c__Gammaproteobacteria|o__Rickettsiellales|f__Rickettsiellaceae|g__Aquicella	Dunn's Kruskal-Wallis Multiple Comparisons	Bulk	ab	ab	ab
k__Bacteria|p__Pseudomonadota|c__Gammaproteobacteria|o__Rickettsiellales|f__Rickettsiellaceae|g__Aquicella	Dunn's Kruskal-Wallis Multiple Comparisons	Rhizosphere	b	b	b
k__Bacteria|p__Pseudomonadota|c__Alphaproteobacteria|o__Caulobacterales|f__Caulobacteraceae|g__Phenylobacterium	Dunn's Kruskal-Wallis Multiple Comparisons	Bulk	a	a	a
k__Bacteria|p__Pseudomonadota|c__Alphaproteobacteria|o__Caulobacterales|f__Caulobacteraceae|g__Phenylobacterium	Dunn's Kruskal-Wallis Multiple Comparisons	Root	ab	ab	ab
k__Bacteria|p__Pseudomonadota|c__Alphaproteobacteria|o__Caulobacterales|f__Caulobacteraceae|g__Phenylobacterium	Dunn's Kruskal-Wallis Multiple Comparisons	Unplanted	ab	ab	ab
k__Bacteria|p__Pseudomonadota|c__Alphaproteobacteria|o__Caulobacterales|f__Caulobacteraceae|g__Phenylobacterium	Dunn's Kruskal-Wallis Multiple Comparisons	Rhizosphere	b	b	b
k__Bacteria|p__Pseudomonadota|c__Alphaproteobacteria|o__Acetobacterales|f__Acetobacteraceae|g__Acidicaldus	Dunn's Kruskal-Wallis Multiple Comparisons	Bulk	a	a	a
k__Bacteria|p__Pseudomonadota|c__Alphaproteobacteria|o__Acetobacterales|f__Acetobacteraceae|g__Acidicaldus	Dunn's Kruskal-Wallis Multiple Comparisons	Rhizosphere	a	a	a
k__Bacteria|p__Pseudomonadota|c__Alphaproteobacteria|o__Acetobacterales|f__Acetobacteraceae|g__Acidicaldus	Dunn's Kruskal-Wallis Multiple Comparisons	Unplanted	a	a	a
k__Bacteria|p__Pseudomonadota|c__Alphaproteobacteria|o__Acetobacterales|f__Acetobacteraceae|g__Acidicaldus	Dunn's Kruskal-Wallis Multiple Comparisons	Root	b	b	b
k__Bacteria|p__Pseudomonadota|c__Alphaproteobacteria|o__Hyphomicrobiales|f__Xanthobacteraceae|g__Rhodoplanes	Dunn's Kruskal-Wallis Multiple Comparisons	Bulk	a	a	a
k__Bacteria|p__Pseudomonadota|c__Alphaproteobacteria|o__Hyphomicrobiales|f__Xanthobacteraceae|g__Rhodoplanes	Dunn's Kruskal-Wallis Multiple Comparisons	Unplanted	a	a	a
k__Bacteria|p__Pseudomonadota|c__Alphaproteobacteria|o__Hyphomicrobiales|f__Xanthobacteraceae|g__Rhodoplanes	Dunn's Kruskal-Wallis Multiple Comparisons	Rhizosphere	a	a	a
k__Bacteria|p__Pseudomonadota|c__Alphaproteobacteria|o__Hyphomicrobiales|f__Xanthobacteraceae|g__Rhodoplanes	Dunn's Kruskal-Wallis Multiple Comparisons	Root	b	b	b
k__Bacteria|p__Actinomycetota|c__Acidimicrobiia|o__Acidimicrobiales|f__Acidimicrobiaceae|g__Acidiferrimicrobium	Dunn's Kruskal-Wallis Multiple Comparisons	Bulk	a	a	a
k__Bacteria|p__Actinomycetota|c__Acidimicrobiia|o__Acidimicrobiales|f__Acidimicrobiaceae|g__Acidiferrimicrobium	Dunn's Kruskal-Wallis Multiple Comparisons	Unplanted	a	a	a
k__Bacteria|p__Actinomycetota|c__Acidimicrobiia|o__Acidimicrobiales|f__Acidimicrobiaceae|g__Acidiferrimicrobium	Dunn's Kruskal-Wallis Multiple Comparisons	Rhizosphere	a	a	a
k__Bacteria|p__Actinomycetota|c__Acidimicrobiia|o__Acidimicrobiales|f__Acidimicrobiaceae|g__Acidiferrimicrobium	Dunn's Kruskal-Wallis Multiple Comparisons	Root	b	b	b
k__Bacteria|p__Pseudomonadota|c__Gammaproteobacteria|o__|f__|g__Acidibacter	Dunn's Kruskal-Wallis Multiple Comparisons	Unplanted	a	a	a
k__Bacteria|p__Pseudomonadota|c__Gammaproteobacteria|o__|f__|g__Acidibacter	Dunn's Kruskal-Wallis Multiple Comparisons	Rhizosphere	a	a	a
k__Bacteria|p__Pseudomonadota|c__Gammaproteobacteria|o__|f__|g__Acidibacter	Dunn's Kruskal-Wallis Multiple Comparisons	Bulk	a	a	a
k__Bacteria|p__Pseudomonadota|c__Gammaproteobacteria|o__|f__|g__Acidibacter	Dunn's Kruskal-Wallis Multiple Comparisons	Root	a	a	a
k__Bacteria|p__Pseudomonadota|c__Gammaproteobacteria|o__Burkholderiales|f__Comamonadaceae|g__Sphaerotilus	Dunn's Kruskal-Wallis Multiple Comparisons	Rhizosphere	a	a	a
k__Bacteria|p__Pseudomonadota|c__Gammaproteobacteria|o__Burkholderiales|f__Comamonadaceae|g__Sphaerotilus	Dunn's Kruskal-Wallis Multiple Comparisons	Bulk	b	b	b
k__Bacteria|p__Pseudomonadota|c__Gammaproteobacteria|o__Burkholderiales|f__Comamonadaceae|g__Sphaerotilus	Dunn's Kruskal-Wallis Multiple Comparisons	Root	ab	ab	ab
k__Bacteria|p__Pseudomonadota|c__Gammaproteobacteria|o__Burkholderiales|f__Comamonadaceae|g__Sphaerotilus	Dunn's Kruskal-Wallis Multiple Comparisons	Unplanted	b	b	b
k__Bacteria|p__Pseudomonadota|c__Gammaproteobacteria|o__Burkholderiales|f__Burkholderiaceae|g__Pandoraea	Dunn's Kruskal-Wallis Multiple Comparisons	Root	a	a	a
k__Bacteria|p__Pseudomonadota|c__Gammaproteobacteria|o__Burkholderiales|f__Burkholderiaceae|g__Pandoraea	Dunn's Kruskal-Wallis Multiple Comparisons	Bulk	ab	ab	ab
k__Bacteria|p__Pseudomonadota|c__Gammaproteobacteria|o__Burkholderiales|f__Burkholderiaceae|g__Pandoraea	Dunn's Kruskal-Wallis Multiple Comparisons	Unplanted	ab	ab	ab
k__Bacteria|p__Pseudomonadota|c__Gammaproteobacteria|o__Burkholderiales|f__Burkholderiaceae|g__Pandoraea	Dunn's Kruskal-Wallis Multiple Comparisons	Rhizosphere	b	b	b
k__Bacteria|p__Myxococcota|c__Myxococcia|o__Myxococcales|f__Anaeromyxobacteraceae|g__Anaeromyxobacter	Dunn's Kruskal-Wallis Multiple Comparisons	Bulk	a	a	a
k__Bacteria|p__Myxococcota|c__Myxococcia|o__Myxococcales|f__Anaeromyxobacteraceae|g__Anaeromyxobacter	Dunn's Kruskal-Wallis Multiple Comparisons	Unplanted	ab	ab	ab
k__Bacteria|p__Myxococcota|c__Myxococcia|o__Myxococcales|f__Anaeromyxobacteraceae|g__Anaeromyxobacter	Dunn's Kruskal-Wallis Multiple Comparisons	Rhizosphere	b	b	b
k__Bacteria|p__Myxococcota|c__Myxococcia|o__Myxococcales|f__Anaeromyxobacteraceae|g__Anaeromyxobacter	Dunn's Kruskal-Wallis Multiple Comparisons	Root	c	c	c
k__Bacteria|p__Verrucomicrobiota|c__Verrucomicrobiia|o__Opitutales|f__Opitutaceae|g__Opitutus	Dunn's Kruskal-Wallis Multiple Comparisons	Unplanted	a	a	a
k__Bacteria|p__Verrucomicrobiota|c__Verrucomicrobiia|o__Opitutales|f__Opitutaceae|g__Opitutus	Dunn's Kruskal-Wallis Multiple Comparisons	Bulk	ab	ab	ab
k__Bacteria|p__Verrucomicrobiota|c__Verrucomicrobiia|o__Opitutales|f__Opitutaceae|g__Opitutus	Dunn's Kruskal-Wallis Multiple Comparisons	Root	b	b	b
k__Bacteria|p__Verrucomicrobiota|c__Verrucomicrobiia|o__Opitutales|f__Opitutaceae|g__Opitutus	Dunn's Kruskal-Wallis Multiple Comparisons	Rhizosphere	b	b	b
k__Bacteria|p__Armatimonadota|c__Fimbriimonadia|o__Fimbriimonadales|f__Fimbriimonadaceae|g__Fimbriimonas	Dunn's Kruskal-Wallis Multiple Comparisons	Unplanted	a	a	a
k__Bacteria|p__Armatimonadota|c__Fimbriimonadia|o__Fimbriimonadales|f__Fimbriimonadaceae|g__Fimbriimonas	Dunn's Kruskal-Wallis Multiple Comparisons	Root	b	b	b
k__Bacteria|p__Armatimonadota|c__Fimbriimonadia|o__Fimbriimonadales|f__Fimbriimonadaceae|g__Fimbriimonas	Dunn's Kruskal-Wallis Multiple Comparisons	Rhizosphere	b	b	b
k__Bacteria|p__Armatimonadota|c__Fimbriimonadia|o__Fimbriimonadales|f__Fimbriimonadaceae|g__Fimbriimonas	Dunn's Kruskal-Wallis Multiple Comparisons	Bulk	c	c	c
k__Bacteria|p__Pseudomonadota|c__Gammaproteobacteria|o__Burkholderiales|f__Oxalobacteraceae|g__Massilia	Dunn's Kruskal-Wallis Multiple Comparisons	Rhizosphere	a	a	a
k__Bacteria|p__Pseudomonadota|c__Gammaproteobacteria|o__Burkholderiales|f__Oxalobacteraceae|g__Massilia	Dunn's Kruskal-Wallis Multiple Comparisons	Bulk	a	a	a
k__Bacteria|p__Pseudomonadota|c__Gammaproteobacteria|o__Burkholderiales|f__Oxalobacteraceae|g__Massilia	Dunn's Kruskal-Wallis Multiple Comparisons	Unplanted	a	a	a
k__Bacteria|p__Pseudomonadota|c__Gammaproteobacteria|o__Burkholderiales|f__Oxalobacteraceae|g__Massilia	Dunn's Kruskal-Wallis Multiple Comparisons	Root	a	a	a
k__Bacteria|p__Actinomycetota|c__Actinobacteria|o__Micrococcales|f__Microbacteriaceae|g__Rathayibacter	Dunn's Kruskal-Wallis Multiple Comparisons	Rhizosphere	a	a	a
k__Bacteria|p__Actinomycetota|c__Actinobacteria|o__Micrococcales|f__Microbacteriaceae|g__Rathayibacter	Dunn's Kruskal-Wallis Multiple Comparisons	Bulk	ab	ab	ab
k__Bacteria|p__Actinomycetota|c__Actinobacteria|o__Micrococcales|f__Microbacteriaceae|g__Rathayibacter	Dunn's Kruskal-Wallis Multiple Comparisons	Root	a	a	a
k__Bacteria|p__Actinomycetota|c__Actinobacteria|o__Micrococcales|f__Microbacteriaceae|g__Rathayibacter	Dunn's Kruskal-Wallis Multiple Comparisons	Unplanted	b	b	b
k__Bacteria|p__Acidobacteriota|c__Acidobacteriae|o__Terriglobales|f__Acidobacteriaceae (Subgroup 1)|g__Bryocella	Dunn's Kruskal-Wallis Multiple Comparisons	Unplanted	a	a	a
k__Bacteria|p__Acidobacteriota|c__Acidobacteriae|o__Terriglobales|f__Acidobacteriaceae (Subgroup 1)|g__Bryocella	Dunn's Kruskal-Wallis Multiple Comparisons	Bulk	a	a	a
k__Bacteria|p__Acidobacteriota|c__Acidobacteriae|o__Terriglobales|f__Acidobacteriaceae (Subgroup 1)|g__Bryocella	Dunn's Kruskal-Wallis Multiple Comparisons	Rhizosphere	a	a	a
k__Bacteria|p__Acidobacteriota|c__Acidobacteriae|o__Terriglobales|f__Acidobacteriaceae (Subgroup 1)|g__Bryocella	Dunn's Kruskal-Wallis Multiple Comparisons	Root	b	b	b
k__Bacteria|p__Pseudomonadota|c__Alphaproteobacteria|o__Hyphomicrobiales|f__Beijerinckiaceae|g__Methylovirgula	Dunn's Kruskal-Wallis Multiple Comparisons	Rhizosphere	a	a	a
k__Bacteria|p__Pseudomonadota|c__Alphaproteobacteria|o__Hyphomicrobiales|f__Beijerinckiaceae|g__Methylovirgula	Dunn's Kruskal-Wallis Multiple Comparisons	Bulk	ab	ab	ab
k__Bacteria|p__Pseudomonadota|c__Alphaproteobacteria|o__Hyphomicrobiales|f__Beijerinckiaceae|g__Methylovirgula	Dunn's Kruskal-Wallis Multiple Comparisons	Root	b	b	b
k__Bacteria|p__Pseudomonadota|c__Alphaproteobacteria|o__Hyphomicrobiales|f__Beijerinckiaceae|g__Methylovirgula	Dunn's Kruskal-Wallis Multiple Comparisons	Unplanted	b	b	b
k__Bacteria|p__Pseudomonadota|c__Alphaproteobacteria|o__Reyranellales|f__Reyranellaceae|g__Reyranella	Dunn's Kruskal-Wallis Multiple Comparisons	Root	a	a	a
k__Bacteria|p__Pseudomonadota|c__Alphaproteobacteria|o__Reyranellales|f__Reyranellaceae|g__Reyranella	Dunn's Kruskal-Wallis Multiple Comparisons	Rhizosphere	b	b	b
k__Bacteria|p__Pseudomonadota|c__Alphaproteobacteria|o__Reyranellales|f__Reyranellaceae|g__Reyranella	Dunn's Kruskal-Wallis Multiple Comparisons	Unplanted	ab	ab	ab
k__Bacteria|p__Pseudomonadota|c__Alphaproteobacteria|o__Reyranellales|f__Reyranellaceae|g__Reyranella	Dunn's Kruskal-Wallis Multiple Comparisons	Bulk	ab	ab	ab
k__Bacteria|p__Pseudomonadota|c__Alphaproteobacteria|o__Hyphomicrobiales|f__Devosiaceae|g__Arsenicitalea	Dunn's Kruskal-Wallis Multiple Comparisons	Bulk	ab	ab	ab
k__Bacteria|p__Pseudomonadota|c__Alphaproteobacteria|o__Hyphomicrobiales|f__Devosiaceae|g__Arsenicitalea	Dunn's Kruskal-Wallis Multiple Comparisons	Rhizosphere	a	a	a
k__Bacteria|p__Pseudomonadota|c__Alphaproteobacteria|o__Hyphomicrobiales|f__Devosiaceae|g__Arsenicitalea	Dunn's Kruskal-Wallis Multiple Comparisons	Unplanted	a	a	a
k__Bacteria|p__Pseudomonadota|c__Alphaproteobacteria|o__Hyphomicrobiales|f__Devosiaceae|g__Arsenicitalea	Dunn's Kruskal-Wallis Multiple Comparisons	Root	b	b	b
k__Bacteria|p__Gemmatimonadota|c__Gemmatimonadia|o__Gemmatimonadales|f__Gemmatimonadaceae|g__Gemmatimonas	Dunn's Kruskal-Wallis Multiple Comparisons	Unplanted	a	a	a
k__Bacteria|p__Gemmatimonadota|c__Gemmatimonadia|o__Gemmatimonadales|f__Gemmatimonadaceae|g__Gemmatimonas	Dunn's Kruskal-Wallis Multiple Comparisons	Rhizosphere	b	b	b
k__Bacteria|p__Gemmatimonadota|c__Gemmatimonadia|o__Gemmatimonadales|f__Gemmatimonadaceae|g__Gemmatimonas	Dunn's Kruskal-Wallis Multiple Comparisons	Bulk	b	b	b
k__Bacteria|p__Gemmatimonadota|c__Gemmatimonadia|o__Gemmatimonadales|f__Gemmatimonadaceae|g__Gemmatimonas	Dunn's Kruskal-Wallis Multiple Comparisons	Root	b	b	b
k__Bacteria|p__Bacteroidota|c__Bacteroidia|o__Chitinophagales|f__Chitinophagaceae|g__Nemorincola	Dunn's Kruskal-Wallis Multiple Comparisons	Unplanted	a	a	a
k__Bacteria|p__Bacteroidota|c__Bacteroidia|o__Chitinophagales|f__Chitinophagaceae|g__Nemorincola	Dunn's Kruskal-Wallis Multiple Comparisons	Bulk	a	a	a
k__Bacteria|p__Bacteroidota|c__Bacteroidia|o__Chitinophagales|f__Chitinophagaceae|g__Nemorincola	Dunn's Kruskal-Wallis Multiple Comparisons	Rhizosphere	a	a	a
k__Bacteria|p__Bacteroidota|c__Bacteroidia|o__Chitinophagales|f__Chitinophagaceae|g__Nemorincola	Dunn's Kruskal-Wallis Multiple Comparisons	Root	a	a	a
k__Bacteria|p__Verrucomicrobiota|c__Verrucomicrobiia|o__Verrucomicrobiales|f__Verrucomicrobiaceae|g__Roseimicrobium	Dunn's Kruskal-Wallis Multiple Comparisons	Unplanted	a	a	a
k__Bacteria|p__Verrucomicrobiota|c__Verrucomicrobiia|o__Verrucomicrobiales|f__Verrucomicrobiaceae|g__Roseimicrobium	Dunn's Kruskal-Wallis Multiple Comparisons	Bulk	ab	ab	ab
k__Bacteria|p__Verrucomicrobiota|c__Verrucomicrobiia|o__Verrucomicrobiales|f__Verrucomicrobiaceae|g__Roseimicrobium	Dunn's Kruskal-Wallis Multiple Comparisons	Rhizosphere	a	a	a
k__Bacteria|p__Verrucomicrobiota|c__Verrucomicrobiia|o__Verrucomicrobiales|f__Verrucomicrobiaceae|g__Roseimicrobium	Dunn's Kruskal-Wallis Multiple Comparisons	Root	b	b	b
k__Bacteria|p__Planctomycetota|c__Planctomycetes|o__Isosphaerales|f__Isosphaeraceae|g__Singulisphaera	Dunn's Kruskal-Wallis Multiple Comparisons	Bulk	a	a	a
k__Bacteria|p__Planctomycetota|c__Planctomycetes|o__Isosphaerales|f__Isosphaeraceae|g__Singulisphaera	Dunn's Kruskal-Wallis Multiple Comparisons	Rhizosphere	a	a	a
k__Bacteria|p__Planctomycetota|c__Planctomycetes|o__Isosphaerales|f__Isosphaeraceae|g__Singulisphaera	Dunn's Kruskal-Wallis Multiple Comparisons	Unplanted	a	a	a
k__Bacteria|p__Planctomycetota|c__Planctomycetes|o__Isosphaerales|f__Isosphaeraceae|g__Singulisphaera	Dunn's Kruskal-Wallis Multiple Comparisons	Root	a	a	a
k__Bacteria|p__Planctomycetota|c__Planctomycetes|o__Planctomycetales|f__Schlesneriaceae|g__Schlesneria	Dunn's Kruskal-Wallis Multiple Comparisons	Unplanted	a	a	a
k__Bacteria|p__Planctomycetota|c__Planctomycetes|o__Planctomycetales|f__Schlesneriaceae|g__Schlesneria	Dunn's Kruskal-Wallis Multiple Comparisons	Rhizosphere	ab	ab	ab
k__Bacteria|p__Planctomycetota|c__Planctomycetes|o__Planctomycetales|f__Schlesneriaceae|g__Schlesneria	Dunn's Kruskal-Wallis Multiple Comparisons	Bulk	bc	bc	bc
k__Bacteria|p__Planctomycetota|c__Planctomycetes|o__Planctomycetales|f__Schlesneriaceae|g__Schlesneria	Dunn's Kruskal-Wallis Multiple Comparisons	Root	c	c	c
k__Bacteria|p__Pseudomonadota|c__Alphaproteobacteria|o__Sphingomonadales|f__Sphingomonadaceae|g__Sphingomonas	Dunn's Kruskal-Wallis Multiple Comparisons	Rhizosphere	a	a	a
k__Bacteria|p__Pseudomonadota|c__Alphaproteobacteria|o__Sphingomonadales|f__Sphingomonadaceae|g__Sphingomonas	Dunn's Kruskal-Wallis Multiple Comparisons	Root	ab	ab	ab
k__Bacteria|p__Pseudomonadota|c__Alphaproteobacteria|o__Sphingomonadales|f__Sphingomonadaceae|g__Sphingomonas	Dunn's Kruskal-Wallis Multiple Comparisons	Bulk	bc	bc	bc
k__Bacteria|p__Pseudomonadota|c__Alphaproteobacteria|o__Sphingomonadales|f__Sphingomonadaceae|g__Sphingomonas	Dunn's Kruskal-Wallis Multiple Comparisons	Unplanted	c	c	c
k__Bacteria|p__Myxococcota|c__Myxococcia|o__Myxococcales|f__Myxococcaceae|g__P3OB-42	Dunn's Kruskal-Wallis Multiple Comparisons	Bulk	ab	ab	ab
k__Bacteria|p__Myxococcota|c__Myxococcia|o__Myxococcales|f__Myxococcaceae|g__P3OB-42	Dunn's Kruskal-Wallis Multiple Comparisons	Unplanted	a	a	a
k__Bacteria|p__Myxococcota|c__Myxococcia|o__Myxococcales|f__Myxococcaceae|g__P3OB-42	Dunn's Kruskal-Wallis Multiple Comparisons	Rhizosphere	b	b	b
k__Bacteria|p__Myxococcota|c__Myxococcia|o__Myxococcales|f__Myxococcaceae|g__P3OB-42	Dunn's Kruskal-Wallis Multiple Comparisons	Root	b	b	b
k__Bacteria|p__Acidobacteriota|c__Acidobacteriae|o__Terriglobales|f__Acidobacteriaceae (Subgroup 1)|g__Telmatobacter	Dunn's Kruskal-Wallis Multiple Comparisons	Unplanted	a	a	a
k__Bacteria|p__Acidobacteriota|c__Acidobacteriae|o__Terriglobales|f__Acidobacteriaceae (Subgroup 1)|g__Telmatobacter	Dunn's Kruskal-Wallis Multiple Comparisons	Bulk	ab	ab	ab
k__Bacteria|p__Acidobacteriota|c__Acidobacteriae|o__Terriglobales|f__Acidobacteriaceae (Subgroup 1)|g__Telmatobacter	Dunn's Kruskal-Wallis Multiple Comparisons	Rhizosphere	a	a	a
k__Bacteria|p__Acidobacteriota|c__Acidobacteriae|o__Terriglobales|f__Acidobacteriaceae (Subgroup 1)|g__Telmatobacter	Dunn's Kruskal-Wallis Multiple Comparisons	Root	b	b	b
k__Bacteria|p__Verrucomicrobiota|c__Verrucomicrobiia|o__Opitutales|f__Opitutaceae|g__Oleiharenicola	Dunn's Kruskal-Wallis Multiple Comparisons	Bulk	a	a	a
k__Bacteria|p__Verrucomicrobiota|c__Verrucomicrobiia|o__Opitutales|f__Opitutaceae|g__Oleiharenicola	Dunn's Kruskal-Wallis Multiple Comparisons	Unplanted	ab	ab	ab
k__Bacteria|p__Verrucomicrobiota|c__Verrucomicrobiia|o__Opitutales|f__Opitutaceae|g__Oleiharenicola	Dunn's Kruskal-Wallis Multiple Comparisons	Rhizosphere	b	b	b
k__Bacteria|p__Verrucomicrobiota|c__Verrucomicrobiia|o__Opitutales|f__Opitutaceae|g__Oleiharenicola	Dunn's Kruskal-Wallis Multiple Comparisons	Root	b	b	b
k__Bacteria|p__Pseudomonadota|c__Alphaproteobacteria|o__Acetobacterales|f__Acetobacteraceae|g__Acidisoma	Dunn's Kruskal-Wallis Multiple Comparisons	Bulk	a	a	a
k__Bacteria|p__Pseudomonadota|c__Alphaproteobacteria|o__Acetobacterales|f__Acetobacteraceae|g__Acidisoma	Dunn's Kruskal-Wallis Multiple Comparisons	Rhizosphere	a	a	a
k__Bacteria|p__Pseudomonadota|c__Alphaproteobacteria|o__Acetobacterales|f__Acetobacteraceae|g__Acidisoma	Dunn's Kruskal-Wallis Multiple Comparisons	Unplanted	a	a	a
k__Bacteria|p__Pseudomonadota|c__Alphaproteobacteria|o__Acetobacterales|f__Acetobacteraceae|g__Acidisoma	Dunn's Kruskal-Wallis Multiple Comparisons	Root	b	b	b
k__Bacteria|p__Pseudomonadota|c__Alphaproteobacteria|o__Acetobacterales|f__Acetobacteraceae|g__Rhodopila	Dunn's Kruskal-Wallis Multiple Comparisons	Bulk	a	a	a
k__Bacteria|p__Pseudomonadota|c__Alphaproteobacteria|o__Acetobacterales|f__Acetobacteraceae|g__Rhodopila	Dunn's Kruskal-Wallis Multiple Comparisons	Rhizosphere	a	a	a
k__Bacteria|p__Pseudomonadota|c__Alphaproteobacteria|o__Acetobacterales|f__Acetobacteraceae|g__Rhodopila	Dunn's Kruskal-Wallis Multiple Comparisons	Unplanted	a	a	a
k__Bacteria|p__Pseudomonadota|c__Alphaproteobacteria|o__Acetobacterales|f__Acetobacteraceae|g__Rhodopila	Dunn's Kruskal-Wallis Multiple Comparisons	Root	b	b	b
k__Bacteria|p__Actinomycetota|c__Actinobacteria|o__Propionibacteriales|f__Nocardioidaceae|g__Marmoricola	Dunn's Kruskal-Wallis Multiple Comparisons	Rhizosphere	ab	ab	ab
k__Bacteria|p__Actinomycetota|c__Actinobacteria|o__Propionibacteriales|f__Nocardioidaceae|g__Marmoricola	Dunn's Kruskal-Wallis Multiple Comparisons	Root	a	a	a
k__Bacteria|p__Actinomycetota|c__Actinobacteria|o__Propionibacteriales|f__Nocardioidaceae|g__Marmoricola	Dunn's Kruskal-Wallis Multiple Comparisons	Bulk	ab	ab	ab
k__Bacteria|p__Actinomycetota|c__Actinobacteria|o__Propionibacteriales|f__Nocardioidaceae|g__Marmoricola	Dunn's Kruskal-Wallis Multiple Comparisons	Unplanted	b	b	b
k__Bacteria|p__Actinomycetota|c__Actinobacteria|o__Micrococcales|f__Microbacteriaceae|g__Leifsonia	Dunn's Kruskal-Wallis Multiple Comparisons	Rhizosphere	a	a	a
k__Bacteria|p__Actinomycetota|c__Actinobacteria|o__Micrococcales|f__Microbacteriaceae|g__Leifsonia	Dunn's Kruskal-Wallis Multiple Comparisons	Bulk	b	b	b
k__Bacteria|p__Actinomycetota|c__Actinobacteria|o__Micrococcales|f__Microbacteriaceae|g__Leifsonia	Dunn's Kruskal-Wallis Multiple Comparisons	Root	b	b	b
k__Bacteria|p__Actinomycetota|c__Actinobacteria|o__Micrococcales|f__Microbacteriaceae|g__Leifsonia	Dunn's Kruskal-Wallis Multiple Comparisons	Unplanted	b	b	b
k__Bacteria|p__Pseudomonadota|c__Alphaproteobacteria|o__Azospirillales|f__Inquilinaceae|g__Inquilinus	Dunn's Kruskal-Wallis Multiple Comparisons	Rhizosphere	a	a	a
k__Bacteria|p__Pseudomonadota|c__Alphaproteobacteria|o__Azospirillales|f__Inquilinaceae|g__Inquilinus	Dunn's Kruskal-Wallis Multiple Comparisons	Root	a	a	a
k__Bacteria|p__Pseudomonadota|c__Alphaproteobacteria|o__Azospirillales|f__Inquilinaceae|g__Inquilinus	Dunn's Kruskal-Wallis Multiple Comparisons	Bulk	a	a	a
k__Bacteria|p__Pseudomonadota|c__Alphaproteobacteria|o__Azospirillales|f__Inquilinaceae|g__Inquilinus	Dunn's Kruskal-Wallis Multiple Comparisons	Unplanted	a	a	a
k__Bacteria|p__Pseudomonadota|c__Gammaproteobacteria|o__|f__|g__Candidatus Ovatusbacter	Dunn's Kruskal-Wallis Multiple Comparisons	Bulk	a	a	a
k__Bacteria|p__Pseudomonadota|c__Gammaproteobacteria|o__|f__|g__Candidatus Ovatusbacter	Dunn's Kruskal-Wallis Multiple Comparisons	Rhizosphere	a	a	a
k__Bacteria|p__Pseudomonadota|c__Gammaproteobacteria|o__|f__|g__Candidatus Ovatusbacter	Dunn's Kruskal-Wallis Multiple Comparisons	Unplanted	a	a	a
k__Bacteria|p__Pseudomonadota|c__Gammaproteobacteria|o__|f__|g__Candidatus Ovatusbacter	Dunn's Kruskal-Wallis Multiple Comparisons	Root	a	a	a
k__Bacteria|p__Pseudomonadota|c__Gammaproteobacteria|o__Coxiellales|f__Coxiellaceae|g__Coxiella	Dunn's Kruskal-Wallis Multiple Comparisons	Rhizosphere	a	a	a
k__Bacteria|p__Pseudomonadota|c__Gammaproteobacteria|o__Coxiellales|f__Coxiellaceae|g__Coxiella	Dunn's Kruskal-Wallis Multiple Comparisons	Root	a	a	a
k__Bacteria|p__Pseudomonadota|c__Gammaproteobacteria|o__Coxiellales|f__Coxiellaceae|g__Coxiella	Dunn's Kruskal-Wallis Multiple Comparisons	Bulk	a	a	a
k__Bacteria|p__Pseudomonadota|c__Gammaproteobacteria|o__Coxiellales|f__Coxiellaceae|g__Coxiella	Dunn's Kruskal-Wallis Multiple Comparisons	Unplanted	a	a	a
k__Bacteria|p__Myxococcota|c__Polyangiia|o__Polyangiales|f__Polyangiaceae|g__Pajaroellobacter	Dunn's Kruskal-Wallis Multiple Comparisons	Rhizosphere	ab	ab	ab
k__Bacteria|p__Myxococcota|c__Polyangiia|o__Polyangiales|f__Polyangiaceae|g__Pajaroellobacter	Dunn's Kruskal-Wallis Multiple Comparisons	Unplanted	a	a	a
k__Bacteria|p__Myxococcota|c__Polyangiia|o__Polyangiales|f__Polyangiaceae|g__Pajaroellobacter	Dunn's Kruskal-Wallis Multiple Comparisons	Bulk	ab	ab	ab
k__Bacteria|p__Myxococcota|c__Polyangiia|o__Polyangiales|f__Polyangiaceae|g__Pajaroellobacter	Dunn's Kruskal-Wallis Multiple Comparisons	Root	b	b	b
k__Bacteria|p__Bacillota|c__Bacilli|o__Alicyclobacillales|f__Alicyclobacillaceae|g__Alicyclobacillus	Dunn's Kruskal-Wallis Multiple Comparisons	Root	a	a	a
k__Bacteria|p__Bacillota|c__Bacilli|o__Alicyclobacillales|f__Alicyclobacillaceae|g__Alicyclobacillus	Dunn's Kruskal-Wallis Multiple Comparisons	Bulk	ab	ab	ab
k__Bacteria|p__Bacillota|c__Bacilli|o__Alicyclobacillales|f__Alicyclobacillaceae|g__Alicyclobacillus	Dunn's Kruskal-Wallis Multiple Comparisons	Rhizosphere	b	b	b
k__Bacteria|p__Bacillota|c__Bacilli|o__Alicyclobacillales|f__Alicyclobacillaceae|g__Alicyclobacillus	Dunn's Kruskal-Wallis Multiple Comparisons	Unplanted	b	b	b
k__Bacteria|p__Pseudomonadota|c__Alphaproteobacteria|o__Sphingomonadales|f__Sphingomonadaceae|g__Hephaestia	Dunn's Kruskal-Wallis Multiple Comparisons	Bulk	ab	ab	ab
k__Bacteria|p__Pseudomonadota|c__Alphaproteobacteria|o__Sphingomonadales|f__Sphingomonadaceae|g__Hephaestia	Dunn's Kruskal-Wallis Multiple Comparisons	Rhizosphere	a	a	a
k__Bacteria|p__Pseudomonadota|c__Alphaproteobacteria|o__Sphingomonadales|f__Sphingomonadaceae|g__Hephaestia	Dunn's Kruskal-Wallis Multiple Comparisons	Root	ab	ab	ab
k__Bacteria|p__Pseudomonadota|c__Alphaproteobacteria|o__Sphingomonadales|f__Sphingomonadaceae|g__Hephaestia	Dunn's Kruskal-Wallis Multiple Comparisons	Unplanted	b	b	b
k__Bacteria|p__Pseudomonadota|c__Gammaproteobacteria|o__Salinisphaerales|f__Nevskiaceae|g__Stenotrophobium	Dunn's Kruskal-Wallis Multiple Comparisons	Bulk	a	a	a
k__Bacteria|p__Pseudomonadota|c__Gammaproteobacteria|o__Salinisphaerales|f__Nevskiaceae|g__Stenotrophobium	Dunn's Kruskal-Wallis Multiple Comparisons	Unplanted	b	b	b
k__Bacteria|p__Pseudomonadota|c__Gammaproteobacteria|o__Salinisphaerales|f__Nevskiaceae|g__Stenotrophobium	Dunn's Kruskal-Wallis Multiple Comparisons	Rhizosphere	c	c	c
k__Bacteria|p__Pseudomonadota|c__Gammaproteobacteria|o__Salinisphaerales|f__Nevskiaceae|g__Stenotrophobium	Dunn's Kruskal-Wallis Multiple Comparisons	Root	c	c	c
k__Bacteria|p__Planctomycetota|c__Planctomycetes|o__Gemmatales|f__Gemmataceae|g__Fimbriiglobus	Dunn's Kruskal-Wallis Multiple Comparisons	Unplanted	a	a	a
k__Bacteria|p__Planctomycetota|c__Planctomycetes|o__Gemmatales|f__Gemmataceae|g__Fimbriiglobus	Dunn's Kruskal-Wallis Multiple Comparisons	Rhizosphere	a	a	a
k__Bacteria|p__Planctomycetota|c__Planctomycetes|o__Gemmatales|f__Gemmataceae|g__Fimbriiglobus	Dunn's Kruskal-Wallis Multiple Comparisons	Bulk	ab	ab	ab
k__Bacteria|p__Planctomycetota|c__Planctomycetes|o__Gemmatales|f__Gemmataceae|g__Fimbriiglobus	Dunn's Kruskal-Wallis Multiple Comparisons	Root	b	b	b
k__Bacteria|p__Abditibacteriota|c__Abditibacteriia|o__Abditibacteriales|f__Abditibacteriaceae|g__Abditibacterium	Dunn's Kruskal-Wallis Multiple Comparisons	Rhizosphere	a	a	a
k__Bacteria|p__Abditibacteriota|c__Abditibacteriia|o__Abditibacteriales|f__Abditibacteriaceae|g__Abditibacterium	Dunn's Kruskal-Wallis Multiple Comparisons	Unplanted	a	a	a
k__Bacteria|p__Abditibacteriota|c__Abditibacteriia|o__Abditibacteriales|f__Abditibacteriaceae|g__Abditibacterium	Dunn's Kruskal-Wallis Multiple Comparisons	Bulk	a	a	a
k__Bacteria|p__Abditibacteriota|c__Abditibacteriia|o__Abditibacteriales|f__Abditibacteriaceae|g__Abditibacterium	Dunn's Kruskal-Wallis Multiple Comparisons	Root	a	a	a
k__Bacteria|p__Patescibacteria|c__Saccharimonadia|o__Saccharimonadales|f__Saccharimonadaceae|g__TM7a	Dunn's Kruskal-Wallis Multiple Comparisons	Root	a	a	a
k__Bacteria|p__Patescibacteria|c__Saccharimonadia|o__Saccharimonadales|f__Saccharimonadaceae|g__TM7a	Dunn's Kruskal-Wallis Multiple Comparisons	Bulk	ab	ab	ab
k__Bacteria|p__Patescibacteria|c__Saccharimonadia|o__Saccharimonadales|f__Saccharimonadaceae|g__TM7a	Dunn's Kruskal-Wallis Multiple Comparisons	Rhizosphere	b	b	b
k__Bacteria|p__Patescibacteria|c__Saccharimonadia|o__Saccharimonadales|f__Saccharimonadaceae|g__TM7a	Dunn's Kruskal-Wallis Multiple Comparisons	Unplanted	b	b	b
k__Bacteria|p__Bacteroidota|c__Bacteroidia|o__Cytophagales|f__Cytophagaceae|g__Sporocytophaga	Dunn's Kruskal-Wallis Multiple Comparisons	Bulk	a	a	a
k__Bacteria|p__Bacteroidota|c__Bacteroidia|o__Cytophagales|f__Cytophagaceae|g__Sporocytophaga	Dunn's Kruskal-Wallis Multiple Comparisons	Unplanted	a	a	a
k__Bacteria|p__Bacteroidota|c__Bacteroidia|o__Cytophagales|f__Cytophagaceae|g__Sporocytophaga	Dunn's Kruskal-Wallis Multiple Comparisons	Rhizosphere	a	a	a
k__Bacteria|p__Bacteroidota|c__Bacteroidia|o__Cytophagales|f__Cytophagaceae|g__Sporocytophaga	Dunn's Kruskal-Wallis Multiple Comparisons	Root	a	a	a
k__Bacteria|p__Pseudomonadota|c__Alphaproteobacteria|o__Hyphomicrobiales|f__Xanthobacteraceae|g__Afipia	Dunn's Kruskal-Wallis Multiple Comparisons	Rhizosphere	a	a	a
k__Bacteria|p__Pseudomonadota|c__Alphaproteobacteria|o__Hyphomicrobiales|f__Xanthobacteraceae|g__Afipia	Dunn's Kruskal-Wallis Multiple Comparisons	Bulk	ab	ab	ab
k__Bacteria|p__Pseudomonadota|c__Alphaproteobacteria|o__Hyphomicrobiales|f__Xanthobacteraceae|g__Afipia	Dunn's Kruskal-Wallis Multiple Comparisons	Root	b	b	b
k__Bacteria|p__Pseudomonadota|c__Alphaproteobacteria|o__Hyphomicrobiales|f__Xanthobacteraceae|g__Afipia	Dunn's Kruskal-Wallis Multiple Comparisons	Unplanted	ab	ab	ab
k__Bacteria|p__Pseudomonadota|c__Alphaproteobacteria|o__Paracaedibacterales|f__Paracaedibacteraceae|g__Candidatus Paracaedibacter	Dunn's Kruskal-Wallis Multiple Comparisons	Bulk	a	a	a
k__Bacteria|p__Pseudomonadota|c__Alphaproteobacteria|o__Paracaedibacterales|f__Paracaedibacteraceae|g__Candidatus Paracaedibacter	Dunn's Kruskal-Wallis Multiple Comparisons	Unplanted	a	a	a
k__Bacteria|p__Pseudomonadota|c__Alphaproteobacteria|o__Paracaedibacterales|f__Paracaedibacteraceae|g__Candidatus Paracaedibacter	Dunn's Kruskal-Wallis Multiple Comparisons	Rhizosphere	b	b	b
k__Bacteria|p__Pseudomonadota|c__Alphaproteobacteria|o__Paracaedibacterales|f__Paracaedibacteraceae|g__Candidatus Paracaedibacter	Dunn's Kruskal-Wallis Multiple Comparisons	Root	b	b	b
k__Bacteria|p__Bacillota|c__Bacilli|o__Alicyclobacillales|f__Alicyclobacillaceae|g__Tumebacillus	Dunn's Kruskal-Wallis Multiple Comparisons	Bulk	ab	ab	ab
k__Bacteria|p__Bacillota|c__Bacilli|o__Alicyclobacillales|f__Alicyclobacillaceae|g__Tumebacillus	Dunn's Kruskal-Wallis Multiple Comparisons	Rhizosphere	a	a	a
k__Bacteria|p__Bacillota|c__Bacilli|o__Alicyclobacillales|f__Alicyclobacillaceae|g__Tumebacillus	Dunn's Kruskal-Wallis Multiple Comparisons	Root	b	b	b
k__Bacteria|p__Bacillota|c__Bacilli|o__Alicyclobacillales|f__Alicyclobacillaceae|g__Tumebacillus	Dunn's Kruskal-Wallis Multiple Comparisons	Unplanted	a	a	a
k__Bacteria|p__Pseudomonadota|c__Gammaproteobacteria|o__Burkholderiales|f__Oxalobacteraceae|g__Oxalicibacterium	Dunn's Kruskal-Wallis Multiple Comparisons	Rhizosphere	ab	ab	ab
k__Bacteria|p__Pseudomonadota|c__Gammaproteobacteria|o__Burkholderiales|f__Oxalobacteraceae|g__Oxalicibacterium	Dunn's Kruskal-Wallis Multiple Comparisons	Unplanted	a	a	a
k__Bacteria|p__Pseudomonadota|c__Gammaproteobacteria|o__Burkholderiales|f__Oxalobacteraceae|g__Oxalicibacterium	Dunn's Kruskal-Wallis Multiple Comparisons	Bulk	bc	bc	bc
k__Bacteria|p__Pseudomonadota|c__Gammaproteobacteria|o__Burkholderiales|f__Oxalobacteraceae|g__Oxalicibacterium	Dunn's Kruskal-Wallis Multiple Comparisons	Root	c	c	c
k__Bacteria|p__Actinomycetota|c__Actinobacteria|o__Catenulisporales|f__Actinospicaceae|g__Actinospica	Dunn's Kruskal-Wallis Multiple Comparisons	Rhizosphere	a	a	a
k__Bacteria|p__Actinomycetota|c__Actinobacteria|o__Catenulisporales|f__Actinospicaceae|g__Actinospica	Dunn's Kruskal-Wallis Multiple Comparisons	Bulk	ab	ab	ab
k__Bacteria|p__Actinomycetota|c__Actinobacteria|o__Catenulisporales|f__Actinospicaceae|g__Actinospica	Dunn's Kruskal-Wallis Multiple Comparisons	Root	b	b	b
k__Bacteria|p__Actinomycetota|c__Actinobacteria|o__Catenulisporales|f__Actinospicaceae|g__Actinospica	Dunn's Kruskal-Wallis Multiple Comparisons	Unplanted	b	b	b
k__Bacteria|p__Bacillota|c__Bacilli|o__Bacillales|f__Bacillaceae|g__Bacillus	Dunn's Kruskal-Wallis Multiple Comparisons	Bulk	a	a	a
k__Bacteria|p__Bacillota|c__Bacilli|o__Bacillales|f__Bacillaceae|g__Bacillus	Dunn's Kruskal-Wallis Multiple Comparisons	Rhizosphere	a	a	a
k__Bacteria|p__Bacillota|c__Bacilli|o__Bacillales|f__Bacillaceae|g__Bacillus	Dunn's Kruskal-Wallis Multiple Comparisons	Root	a	a	a
k__Bacteria|p__Bacillota|c__Bacilli|o__Bacillales|f__Bacillaceae|g__Bacillus	Dunn's Kruskal-Wallis Multiple Comparisons	Unplanted	a	a	a
k__Bacteria|p__Bacteroidota|c__Bacteroidia|o__Chitinophagales|f__Chitinophagaceae|g__Chitinophaga	Dunn's Kruskal-Wallis Multiple Comparisons	Bulk	a	a	a
k__Bacteria|p__Bacteroidota|c__Bacteroidia|o__Chitinophagales|f__Chitinophagaceae|g__Chitinophaga	Dunn's Kruskal-Wallis Multiple Comparisons	Rhizosphere	a	a	a
k__Bacteria|p__Bacteroidota|c__Bacteroidia|o__Chitinophagales|f__Chitinophagaceae|g__Chitinophaga	Dunn's Kruskal-Wallis Multiple Comparisons	Unplanted	a	a	a
k__Bacteria|p__Bacteroidota|c__Bacteroidia|o__Chitinophagales|f__Chitinophagaceae|g__Chitinophaga	Dunn's Kruskal-Wallis Multiple Comparisons	Root	b	b	b
k__Bacteria|p__Pseudomonadota|c__Gammaproteobacteria|o__Lysobacterales|f__Rhodanobacteraceae|g__Frateuria	Dunn's Kruskal-Wallis Multiple Comparisons	Bulk	ab	ab	ab
k__Bacteria|p__Pseudomonadota|c__Gammaproteobacteria|o__Lysobacterales|f__Rhodanobacteraceae|g__Frateuria	Dunn's Kruskal-Wallis Multiple Comparisons	Rhizosphere	a	a	a
k__Bacteria|p__Pseudomonadota|c__Gammaproteobacteria|o__Lysobacterales|f__Rhodanobacteraceae|g__Frateuria	Dunn's Kruskal-Wallis Multiple Comparisons	Root	b	b	b
k__Bacteria|p__Pseudomonadota|c__Gammaproteobacteria|o__Lysobacterales|f__Rhodanobacteraceae|g__Frateuria	Dunn's Kruskal-Wallis Multiple Comparisons	Unplanted	ab	ab	ab
k__Bacteria|p__Actinomycetota|c__Actinobacteria|o__Micrococcales|f__Microbacteriaceae|g__Curtobacterium	Dunn's Kruskal-Wallis Multiple Comparisons	Bulk	a	a	a
k__Bacteria|p__Actinomycetota|c__Actinobacteria|o__Micrococcales|f__Microbacteriaceae|g__Curtobacterium	Dunn's Kruskal-Wallis Multiple Comparisons	Rhizosphere	a	a	a
k__Bacteria|p__Actinomycetota|c__Actinobacteria|o__Micrococcales|f__Microbacteriaceae|g__Curtobacterium	Dunn's Kruskal-Wallis Multiple Comparisons	Root	a	a	a
k__Bacteria|p__Actinomycetota|c__Actinobacteria|o__Micrococcales|f__Microbacteriaceae|g__Curtobacterium	Dunn's Kruskal-Wallis Multiple Comparisons	Unplanted	a	a	a
k__Bacteria|p__Pseudomonadota|c__Alphaproteobacteria|o__|f__|g__Hypericibacter	Dunn's Kruskal-Wallis Multiple Comparisons	Unplanted	a	a	a
k__Bacteria|p__Pseudomonadota|c__Alphaproteobacteria|o__|f__|g__Hypericibacter	Dunn's Kruskal-Wallis Multiple Comparisons	Root	a	a	a
k__Bacteria|p__Pseudomonadota|c__Alphaproteobacteria|o__|f__|g__Hypericibacter	Dunn's Kruskal-Wallis Multiple Comparisons	Bulk	a	a	a
k__Bacteria|p__Pseudomonadota|c__Alphaproteobacteria|o__|f__|g__Hypericibacter	Dunn's Kruskal-Wallis Multiple Comparisons	Rhizosphere	a	a	a
k__Bacteria|p__Bacteroidota|c__Bacteroidia|o__Chitinophagales|f__Chitinophagaceae|g__Dinghuibacter	Dunn's Kruskal-Wallis Multiple Comparisons	Bulk	ab	ab	ab
k__Bacteria|p__Bacteroidota|c__Bacteroidia|o__Chitinophagales|f__Chitinophagaceae|g__Dinghuibacter	Dunn's Kruskal-Wallis Multiple Comparisons	Rhizosphere	a	a	a
k__Bacteria|p__Bacteroidota|c__Bacteroidia|o__Chitinophagales|f__Chitinophagaceae|g__Dinghuibacter	Dunn's Kruskal-Wallis Multiple Comparisons	Root	b	b	b
k__Bacteria|p__Bacteroidota|c__Bacteroidia|o__Chitinophagales|f__Chitinophagaceae|g__Dinghuibacter	Dunn's Kruskal-Wallis Multiple Comparisons	Unplanted	ab	ab	ab
k__Bacteria|p__Bacillota|c__Bacilli|o__Paenibacillales|f__Paenibacillaceae|g__Paenibacillus	Dunn's Kruskal-Wallis Multiple Comparisons	Bulk	a	a	a
k__Bacteria|p__Bacillota|c__Bacilli|o__Paenibacillales|f__Paenibacillaceae|g__Paenibacillus	Dunn's Kruskal-Wallis Multiple Comparisons	Rhizosphere	a	a	a
k__Bacteria|p__Bacillota|c__Bacilli|o__Paenibacillales|f__Paenibacillaceae|g__Paenibacillus	Dunn's Kruskal-Wallis Multiple Comparisons	Root	a	a	a
k__Bacteria|p__Bacillota|c__Bacilli|o__Paenibacillales|f__Paenibacillaceae|g__Paenibacillus	Dunn's Kruskal-Wallis Multiple Comparisons	Unplanted	a	a	a
k__Bacteria|p__Pseudomonadota|c__Gammaproteobacteria|o__Lysobacterales|f__Lysobacteraceae|g__Luteimonas	Dunn's Kruskal-Wallis Multiple Comparisons	Bulk	a	a	a
k__Bacteria|p__Pseudomonadota|c__Gammaproteobacteria|o__Lysobacterales|f__Lysobacteraceae|g__Luteimonas	Dunn's Kruskal-Wallis Multiple Comparisons	Rhizosphere	a	a	a
k__Bacteria|p__Pseudomonadota|c__Gammaproteobacteria|o__Lysobacterales|f__Lysobacteraceae|g__Luteimonas	Dunn's Kruskal-Wallis Multiple Comparisons	Root	a	a	a
k__Bacteria|p__Pseudomonadota|c__Gammaproteobacteria|o__Lysobacterales|f__Lysobacteraceae|g__Luteimonas	Dunn's Kruskal-Wallis Multiple Comparisons	Unplanted	a	a	a
k__Bacteria|p__Pseudomonadota|c__Gammaproteobacteria|o__Burkholderiales|f__Comamonadaceae|g__Ramlibacter	Dunn's Kruskal-Wallis Multiple Comparisons	Bulk	a	a	a
k__Bacteria|p__Pseudomonadota|c__Gammaproteobacteria|o__Burkholderiales|f__Comamonadaceae|g__Ramlibacter	Dunn's Kruskal-Wallis Multiple Comparisons	Rhizosphere	a	a	a
k__Bacteria|p__Pseudomonadota|c__Gammaproteobacteria|o__Burkholderiales|f__Comamonadaceae|g__Ramlibacter	Dunn's Kruskal-Wallis Multiple Comparisons	Root	a	a	a
k__Bacteria|p__Pseudomonadota|c__Gammaproteobacteria|o__Burkholderiales|f__Comamonadaceae|g__Ramlibacter	Dunn's Kruskal-Wallis Multiple Comparisons	Unplanted	a	a	a
k__Bacteria|p__Myxococcota|c__Polyangiia|o__Polyangiales|f__Polyangiaceae|g__Aetherobacter	Dunn's Kruskal-Wallis Multiple Comparisons	Bulk	a	a	a
k__Bacteria|p__Myxococcota|c__Polyangiia|o__Polyangiales|f__Polyangiaceae|g__Aetherobacter	Dunn's Kruskal-Wallis Multiple Comparisons	Rhizosphere	a	a	a
k__Bacteria|p__Myxococcota|c__Polyangiia|o__Polyangiales|f__Polyangiaceae|g__Aetherobacter	Dunn's Kruskal-Wallis Multiple Comparisons	Root	a	a	a
k__Bacteria|p__Myxococcota|c__Polyangiia|o__Polyangiales|f__Polyangiaceae|g__Aetherobacter	Dunn's Kruskal-Wallis Multiple Comparisons	Unplanted	a	a	a
k__Bacteria|p__Verrucomicrobiota|c__Verrucomicrobiia|o__Pedosphaerales|f__Pedosphaeraceae|g__Pedosphaera	Dunn's Kruskal-Wallis Multiple Comparisons	Unplanted	a	a	a
k__Bacteria|p__Verrucomicrobiota|c__Verrucomicrobiia|o__Pedosphaerales|f__Pedosphaeraceae|g__Pedosphaera	Dunn's Kruskal-Wallis Multiple Comparisons	Bulk	b	b	b
k__Bacteria|p__Verrucomicrobiota|c__Verrucomicrobiia|o__Pedosphaerales|f__Pedosphaeraceae|g__Pedosphaera	Dunn's Kruskal-Wallis Multiple Comparisons	Rhizosphere	ab	ab	ab
k__Bacteria|p__Verrucomicrobiota|c__Verrucomicrobiia|o__Pedosphaerales|f__Pedosphaeraceae|g__Pedosphaera	Dunn's Kruskal-Wallis Multiple Comparisons	Root	b	b	b
k__Bacteria|p__Planctomycetota|c__Planctomycetes|o__Isosphaerales|f__Isosphaeraceae|g__Tundrisphaera	Dunn's Kruskal-Wallis Multiple Comparisons	Bulk	a	a	a
k__Bacteria|p__Planctomycetota|c__Planctomycetes|o__Isosphaerales|f__Isosphaeraceae|g__Tundrisphaera	Dunn's Kruskal-Wallis Multiple Comparisons	Rhizosphere	b	b	b
k__Bacteria|p__Planctomycetota|c__Planctomycetes|o__Isosphaerales|f__Isosphaeraceae|g__Tundrisphaera	Dunn's Kruskal-Wallis Multiple Comparisons	Root	c	c	c
k__Bacteria|p__Planctomycetota|c__Planctomycetes|o__Isosphaerales|f__Isosphaeraceae|g__Tundrisphaera	Dunn's Kruskal-Wallis Multiple Comparisons	Unplanted	c	c	c
k__Bacteria|p__Pseudomonadota|c__Alphaproteobacteria|o__Dongiales|f__Dongiaceae|g__Dongia	Dunn's Kruskal-Wallis Multiple Comparisons	Bulk	a	a	a
k__Bacteria|p__Pseudomonadota|c__Alphaproteobacteria|o__Dongiales|f__Dongiaceae|g__Dongia	Dunn's Kruskal-Wallis Multiple Comparisons	Rhizosphere	a	a	a
k__Bacteria|p__Pseudomonadota|c__Alphaproteobacteria|o__Dongiales|f__Dongiaceae|g__Dongia	Dunn's Kruskal-Wallis Multiple Comparisons	Root	a	a	a
k__Bacteria|p__Pseudomonadota|c__Alphaproteobacteria|o__Dongiales|f__Dongiaceae|g__Dongia	Dunn's Kruskal-Wallis Multiple Comparisons	Unplanted	a	a	a
k__Bacteria|p__Pseudomonadota|c__Gammaproteobacteria|o__Burkholderiales|f__Oxalobacteraceae|g__Duganella	Dunn's Kruskal-Wallis Multiple Comparisons	Bulk	a	a	a
k__Bacteria|p__Pseudomonadota|c__Gammaproteobacteria|o__Burkholderiales|f__Oxalobacteraceae|g__Duganella	Dunn's Kruskal-Wallis Multiple Comparisons	Rhizosphere	a	a	a
k__Bacteria|p__Pseudomonadota|c__Gammaproteobacteria|o__Burkholderiales|f__Oxalobacteraceae|g__Duganella	Dunn's Kruskal-Wallis Multiple Comparisons	Root	a	a	a
k__Bacteria|p__Pseudomonadota|c__Gammaproteobacteria|o__Burkholderiales|f__Oxalobacteraceae|g__Duganella	Dunn's Kruskal-Wallis Multiple Comparisons	Unplanted	a	a	a
k__Bacteria|p__Bacillota|c__Bacilli|o__Paenibacillales|f__Paenibacillaceae|g__Cohnella	Dunn's Kruskal-Wallis Multiple Comparisons	Bulk	a	a	a
k__Bacteria|p__Bacillota|c__Bacilli|o__Paenibacillales|f__Paenibacillaceae|g__Cohnella	Dunn's Kruskal-Wallis Multiple Comparisons	Rhizosphere	a	a	a
k__Bacteria|p__Bacillota|c__Bacilli|o__Paenibacillales|f__Paenibacillaceae|g__Cohnella	Dunn's Kruskal-Wallis Multiple Comparisons	Root	a	a	a
k__Bacteria|p__Bacillota|c__Bacilli|o__Paenibacillales|f__Paenibacillaceae|g__Cohnella	Dunn's Kruskal-Wallis Multiple Comparisons	Unplanted	a	a	a
k__Bacteria|p__Bacteroidota|c__Bacteroidia|o__Chitinophagales|f__Chitinophagaceae|g__Ferruginibacter	Dunn's Kruskal-Wallis Multiple Comparisons	Unplanted	a	a	a
k__Bacteria|p__Bacteroidota|c__Bacteroidia|o__Chitinophagales|f__Chitinophagaceae|g__Ferruginibacter	Dunn's Kruskal-Wallis Multiple Comparisons	Bulk	ab	ab	ab
k__Bacteria|p__Bacteroidota|c__Bacteroidia|o__Chitinophagales|f__Chitinophagaceae|g__Ferruginibacter	Dunn's Kruskal-Wallis Multiple Comparisons	Rhizosphere	b	b	b
k__Bacteria|p__Bacteroidota|c__Bacteroidia|o__Chitinophagales|f__Chitinophagaceae|g__Ferruginibacter	Dunn's Kruskal-Wallis Multiple Comparisons	Root	b	b	b
k__Bacteria|p__Planctomycetota|c__Planctomycetes|o__Isosphaerales|f__Isosphaeraceae|g__Tautonia	Dunn's Kruskal-Wallis Multiple Comparisons	Bulk	a	a	a
k__Bacteria|p__Planctomycetota|c__Planctomycetes|o__Isosphaerales|f__Isosphaeraceae|g__Tautonia	Dunn's Kruskal-Wallis Multiple Comparisons	Unplanted	b	b	b
k__Bacteria|p__Planctomycetota|c__Planctomycetes|o__Isosphaerales|f__Isosphaeraceae|g__Tautonia	Dunn's Kruskal-Wallis Multiple Comparisons	Rhizosphere	b	b	b
k__Bacteria|p__Planctomycetota|c__Planctomycetes|o__Isosphaerales|f__Isosphaeraceae|g__Tautonia	Dunn's Kruskal-Wallis Multiple Comparisons	Root	c	c	c
k__Bacteria|p__Acidobacteriota|c__Acidobacteriae|o__Terriglobales|f__Koribacteraceae|g__Candidatus Koribacter	Dunn's Kruskal-Wallis Multiple Comparisons	Unplanted	a	a	a
k__Bacteria|p__Acidobacteriota|c__Acidobacteriae|o__Terriglobales|f__Koribacteraceae|g__Candidatus Koribacter	Dunn's Kruskal-Wallis Multiple Comparisons	Bulk	bc	bc	bc
k__Bacteria|p__Acidobacteriota|c__Acidobacteriae|o__Terriglobales|f__Koribacteraceae|g__Candidatus Koribacter	Dunn's Kruskal-Wallis Multiple Comparisons	Rhizosphere	ab	ab	ab
k__Bacteria|p__Acidobacteriota|c__Acidobacteriae|o__Terriglobales|f__Koribacteraceae|g__Candidatus Koribacter	Dunn's Kruskal-Wallis Multiple Comparisons	Root	c	c	c
k__Bacteria|p__Pseudomonadota|c__Alphaproteobacteria|o__Sphingomonadales|f__Sphingomonadaceae|g__Rhizorhabdus	Dunn's Kruskal-Wallis Multiple Comparisons	Bulk	a	a	a
k__Bacteria|p__Pseudomonadota|c__Alphaproteobacteria|o__Sphingomonadales|f__Sphingomonadaceae|g__Rhizorhabdus	Dunn's Kruskal-Wallis Multiple Comparisons	Rhizosphere	a	a	a
k__Bacteria|p__Pseudomonadota|c__Alphaproteobacteria|o__Sphingomonadales|f__Sphingomonadaceae|g__Rhizorhabdus	Dunn's Kruskal-Wallis Multiple Comparisons	Root	a	a	a
k__Bacteria|p__Pseudomonadota|c__Alphaproteobacteria|o__Sphingomonadales|f__Sphingomonadaceae|g__Rhizorhabdus	Dunn's Kruskal-Wallis Multiple Comparisons	Unplanted	a	a	a
k__Bacteria|p__Pseudomonadota|c__Alphaproteobacteria|o__Hyphomicrobiales|f__Beijerinckiaceae|g__Methylocella	Dunn's Kruskal-Wallis Multiple Comparisons	Rhizosphere	a	a	a
k__Bacteria|p__Pseudomonadota|c__Alphaproteobacteria|o__Hyphomicrobiales|f__Beijerinckiaceae|g__Methylocella	Dunn's Kruskal-Wallis Multiple Comparisons	Bulk	ab	ab	ab
k__Bacteria|p__Pseudomonadota|c__Alphaproteobacteria|o__Hyphomicrobiales|f__Beijerinckiaceae|g__Methylocella	Dunn's Kruskal-Wallis Multiple Comparisons	Root	b	b	b
k__Bacteria|p__Pseudomonadota|c__Alphaproteobacteria|o__Hyphomicrobiales|f__Beijerinckiaceae|g__Methylocella	Dunn's Kruskal-Wallis Multiple Comparisons	Unplanted	ab	ab	ab
k__Bacteria|p__Pseudomonadota|c__Gammaproteobacteria|o__Salinisphaerales|f__Nevskiaceae|g__Nevskia	Dunn's Kruskal-Wallis Multiple Comparisons	Bulk	a	a	a
k__Bacteria|p__Pseudomonadota|c__Gammaproteobacteria|o__Salinisphaerales|f__Nevskiaceae|g__Nevskia	Dunn's Kruskal-Wallis Multiple Comparisons	Rhizosphere	a	a	a
k__Bacteria|p__Pseudomonadota|c__Gammaproteobacteria|o__Salinisphaerales|f__Nevskiaceae|g__Nevskia	Dunn's Kruskal-Wallis Multiple Comparisons	Root	a	a	a
k__Bacteria|p__Pseudomonadota|c__Gammaproteobacteria|o__Salinisphaerales|f__Nevskiaceae|g__Nevskia	Dunn's Kruskal-Wallis Multiple Comparisons	Unplanted	a	a	a
k__Bacteria|p__Pseudomonadota|c__Alphaproteobacteria|o__Hyphomicrobiales|f__|g__Bauldia	Dunn's Kruskal-Wallis Multiple Comparisons	Unplanted	a	a	a
k__Bacteria|p__Pseudomonadota|c__Alphaproteobacteria|o__Hyphomicrobiales|f__|g__Bauldia	Dunn's Kruskal-Wallis Multiple Comparisons	Bulk	a	a	a
k__Bacteria|p__Pseudomonadota|c__Alphaproteobacteria|o__Hyphomicrobiales|f__|g__Bauldia	Dunn's Kruskal-Wallis Multiple Comparisons	Rhizosphere	a	a	a
k__Bacteria|p__Pseudomonadota|c__Alphaproteobacteria|o__Hyphomicrobiales|f__|g__Bauldia	Dunn's Kruskal-Wallis Multiple Comparisons	Root	a	a	a
k__Bacteria|p__Pseudomonadota|c__Gammaproteobacteria|o__Nitrosococcales|f__Nitrosococcaceae|g__Cm1-21	Dunn's Kruskal-Wallis Multiple Comparisons	Unplanted	a	a	a
k__Bacteria|p__Pseudomonadota|c__Gammaproteobacteria|o__Nitrosococcales|f__Nitrosococcaceae|g__Cm1-21	Dunn's Kruskal-Wallis Multiple Comparisons	Bulk	ab	ab	ab
k__Bacteria|p__Pseudomonadota|c__Gammaproteobacteria|o__Nitrosococcales|f__Nitrosococcaceae|g__Cm1-21	Dunn's Kruskal-Wallis Multiple Comparisons	Rhizosphere	ab	ab	ab
k__Bacteria|p__Pseudomonadota|c__Gammaproteobacteria|o__Nitrosococcales|f__Nitrosococcaceae|g__Cm1-21	Dunn's Kruskal-Wallis Multiple Comparisons	Root	b	b	b
k__Bacteria|p__Actinomycetota|c__Actinobacteria|o__Micrococcales|f__Microbacteriaceae|g__Parafrigoribacterium	Dunn's Kruskal-Wallis Multiple Comparisons	Rhizosphere	a	a	a
k__Bacteria|p__Actinomycetota|c__Actinobacteria|o__Micrococcales|f__Microbacteriaceae|g__Parafrigoribacterium	Dunn's Kruskal-Wallis Multiple Comparisons	Bulk	b	b	b
k__Bacteria|p__Actinomycetota|c__Actinobacteria|o__Micrococcales|f__Microbacteriaceae|g__Parafrigoribacterium	Dunn's Kruskal-Wallis Multiple Comparisons	Root	b	b	b
k__Bacteria|p__Actinomycetota|c__Actinobacteria|o__Micrococcales|f__Microbacteriaceae|g__Parafrigoribacterium	Dunn's Kruskal-Wallis Multiple Comparisons	Unplanted	b	b	b
k__Bacteria|p__Bdellovibrionota|c__Bdellovibrionia|o__Bdellovibrionales|f__Pseudobdellovibrionaceae|g__Bdellovibrio	Dunn's Kruskal-Wallis Multiple Comparisons	Bulk	a	a	a
k__Bacteria|p__Bdellovibrionota|c__Bdellovibrionia|o__Bdellovibrionales|f__Pseudobdellovibrionaceae|g__Bdellovibrio	Dunn's Kruskal-Wallis Multiple Comparisons	Rhizosphere	a	a	a
k__Bacteria|p__Bdellovibrionota|c__Bdellovibrionia|o__Bdellovibrionales|f__Pseudobdellovibrionaceae|g__Bdellovibrio	Dunn's Kruskal-Wallis Multiple Comparisons	Root	a	a	a
k__Bacteria|p__Bdellovibrionota|c__Bdellovibrionia|o__Bdellovibrionales|f__Pseudobdellovibrionaceae|g__Bdellovibrio	Dunn's Kruskal-Wallis Multiple Comparisons	Unplanted	a	a	a
k__Bacteria|p__Planctomycetota|c__Planctomycetes|o__Gemmatales|f__Gemmataceae|g__Gemmata	Dunn's Kruskal-Wallis Multiple Comparisons	Bulk	a	a	a
k__Bacteria|p__Planctomycetota|c__Planctomycetes|o__Gemmatales|f__Gemmataceae|g__Gemmata	Dunn's Kruskal-Wallis Multiple Comparisons	Rhizosphere	b	b	b
k__Bacteria|p__Planctomycetota|c__Planctomycetes|o__Gemmatales|f__Gemmataceae|g__Gemmata	Dunn's Kruskal-Wallis Multiple Comparisons	Root	b	b	b
k__Bacteria|p__Planctomycetota|c__Planctomycetes|o__Gemmatales|f__Gemmataceae|g__Gemmata	Dunn's Kruskal-Wallis Multiple Comparisons	Unplanted	b	b	b
k__Bacteria|p__Pseudomonadota|c__Alphaproteobacteria|o__Elsterales|f__Elsteraceae|g__Aliidongia	Dunn's Kruskal-Wallis Multiple Comparisons	Bulk	a	a	a
k__Bacteria|p__Pseudomonadota|c__Alphaproteobacteria|o__Elsterales|f__Elsteraceae|g__Aliidongia	Dunn's Kruskal-Wallis Multiple Comparisons	Rhizosphere	a	a	a
k__Bacteria|p__Pseudomonadota|c__Alphaproteobacteria|o__Elsterales|f__Elsteraceae|g__Aliidongia	Dunn's Kruskal-Wallis Multiple Comparisons	Root	a	a	a
k__Bacteria|p__Pseudomonadota|c__Alphaproteobacteria|o__Elsterales|f__Elsteraceae|g__Aliidongia	Dunn's Kruskal-Wallis Multiple Comparisons	Unplanted	a	a	a
k__Bacteria|p__Deinococcota|c__Deinococci|o__Thermales|f__Thermaceae|g__Allomeiothermus	Dunn's Kruskal-Wallis Multiple Comparisons	Bulk	ab	ab	ab
k__Bacteria|p__Deinococcota|c__Deinococci|o__Thermales|f__Thermaceae|g__Allomeiothermus	Dunn's Kruskal-Wallis Multiple Comparisons	Rhizosphere	a	a	a
k__Bacteria|p__Deinococcota|c__Deinococci|o__Thermales|f__Thermaceae|g__Allomeiothermus	Dunn's Kruskal-Wallis Multiple Comparisons	Root	b	b	b
k__Bacteria|p__Deinococcota|c__Deinococci|o__Thermales|f__Thermaceae|g__Allomeiothermus	Dunn's Kruskal-Wallis Multiple Comparisons	Unplanted	a	a	a
k__Bacteria|p__Chlamydiota|c__Chlamydiia|o__Chlamydiales|f__Parachlamydiaceae|g__Neochlamydia	Dunn's Kruskal-Wallis Multiple Comparisons	Bulk	a	a	a
k__Bacteria|p__Chlamydiota|c__Chlamydiia|o__Chlamydiales|f__Parachlamydiaceae|g__Neochlamydia	Dunn's Kruskal-Wallis Multiple Comparisons	Rhizosphere	a	a	a
k__Bacteria|p__Chlamydiota|c__Chlamydiia|o__Chlamydiales|f__Parachlamydiaceae|g__Neochlamydia	Dunn's Kruskal-Wallis Multiple Comparisons	Root	a	a	a
k__Bacteria|p__Chlamydiota|c__Chlamydiia|o__Chlamydiales|f__Parachlamydiaceae|g__Neochlamydia	Dunn's Kruskal-Wallis Multiple Comparisons	Unplanted	a	a	a
k__Bacteria|p__Myxococcota|c__Myxococcia|o__Myxococcales|f__Myxococcaceae|g__KD3-10	Dunn's Kruskal-Wallis Multiple Comparisons	Unplanted	a	a	a
k__Bacteria|p__Myxococcota|c__Myxococcia|o__Myxococcales|f__Myxococcaceae|g__KD3-10	Dunn's Kruskal-Wallis Multiple Comparisons	Bulk	b	b	b
k__Bacteria|p__Myxococcota|c__Myxococcia|o__Myxococcales|f__Myxococcaceae|g__KD3-10	Dunn's Kruskal-Wallis Multiple Comparisons	Rhizosphere	b	b	b
k__Bacteria|p__Myxococcota|c__Myxococcia|o__Myxococcales|f__Myxococcaceae|g__KD3-10	Dunn's Kruskal-Wallis Multiple Comparisons	Root	b	b	b
k__Bacteria|p__Chlamydiota|c__Chlamydiia|o__Chlamydiales|f__Simkaniaceae|g__Candidatus Renichlamydia	Dunn's Kruskal-Wallis Multiple Comparisons	Bulk	a	a	a
k__Bacteria|p__Chlamydiota|c__Chlamydiia|o__Chlamydiales|f__Simkaniaceae|g__Candidatus Renichlamydia	Dunn's Kruskal-Wallis Multiple Comparisons	Rhizosphere	b	b	b
k__Bacteria|p__Chlamydiota|c__Chlamydiia|o__Chlamydiales|f__Simkaniaceae|g__Candidatus Renichlamydia	Dunn's Kruskal-Wallis Multiple Comparisons	Root	a	a	a
k__Bacteria|p__Chlamydiota|c__Chlamydiia|o__Chlamydiales|f__Simkaniaceae|g__Candidatus Renichlamydia	Dunn's Kruskal-Wallis Multiple Comparisons	Unplanted	ab	ab	ab
k__Bacteria|p__Myxococcota|c__Polyangiia|o__Polyangiales|f__Polyangiaceae|g__Minicystis	Dunn's Kruskal-Wallis Multiple Comparisons	Bulk	a	a	a
k__Bacteria|p__Myxococcota|c__Polyangiia|o__Polyangiales|f__Polyangiaceae|g__Minicystis	Dunn's Kruskal-Wallis Multiple Comparisons	Rhizosphere	a	a	a
k__Bacteria|p__Myxococcota|c__Polyangiia|o__Polyangiales|f__Polyangiaceae|g__Minicystis	Dunn's Kruskal-Wallis Multiple Comparisons	Root	a	a	a
k__Bacteria|p__Myxococcota|c__Polyangiia|o__Polyangiales|f__Polyangiaceae|g__Minicystis	Dunn's Kruskal-Wallis Multiple Comparisons	Unplanted	a	a	a
k__Bacteria|p__Pseudomonadota|c__Alphaproteobacteria|o__Caulobacterales|f__Caulobacteraceae|g__Caulobacter	Dunn's Kruskal-Wallis Multiple Comparisons	Bulk	a	a	a
k__Bacteria|p__Pseudomonadota|c__Alphaproteobacteria|o__Caulobacterales|f__Caulobacteraceae|g__Caulobacter	Dunn's Kruskal-Wallis Multiple Comparisons	Rhizosphere	ab	ab	ab
k__Bacteria|p__Pseudomonadota|c__Alphaproteobacteria|o__Caulobacterales|f__Caulobacteraceae|g__Caulobacter	Dunn's Kruskal-Wallis Multiple Comparisons	Root	b	b	b
k__Bacteria|p__Pseudomonadota|c__Alphaproteobacteria|o__Caulobacterales|f__Caulobacteraceae|g__Caulobacter	Dunn's Kruskal-Wallis Multiple Comparisons	Unplanted	a	a	a
k__Bacteria|p__Planctomycetota|c__Planctomycetes|o__Isosphaerales|f__Isosphaeraceae|g__Candidatus Nostocoida	Dunn's Kruskal-Wallis Multiple Comparisons	Bulk	a	a	a
k__Bacteria|p__Planctomycetota|c__Planctomycetes|o__Isosphaerales|f__Isosphaeraceae|g__Candidatus Nostocoida	Dunn's Kruskal-Wallis Multiple Comparisons	Rhizosphere	a	a	a
k__Bacteria|p__Planctomycetota|c__Planctomycetes|o__Isosphaerales|f__Isosphaeraceae|g__Candidatus Nostocoida	Dunn's Kruskal-Wallis Multiple Comparisons	Root	b	b	b
k__Bacteria|p__Planctomycetota|c__Planctomycetes|o__Isosphaerales|f__Isosphaeraceae|g__Candidatus Nostocoida	Dunn's Kruskal-Wallis Multiple Comparisons	Unplanted	a	a	a
k__Bacteria|p__Bacteroidota|c__Bacteroidia|o__Flavobacteriales|f__Crocinitomicaceae|g__Fluviicola	Dunn's Kruskal-Wallis Multiple Comparisons	Bulk	ab	ab	ab
k__Bacteria|p__Bacteroidota|c__Bacteroidia|o__Flavobacteriales|f__Crocinitomicaceae|g__Fluviicola	Dunn's Kruskal-Wallis Multiple Comparisons	Rhizosphere	a	a	a
k__Bacteria|p__Bacteroidota|c__Bacteroidia|o__Flavobacteriales|f__Crocinitomicaceae|g__Fluviicola	Dunn's Kruskal-Wallis Multiple Comparisons	Root	b	b	b
k__Bacteria|p__Bacteroidota|c__Bacteroidia|o__Flavobacteriales|f__Crocinitomicaceae|g__Fluviicola	Dunn's Kruskal-Wallis Multiple Comparisons	Unplanted	b	b	b
k__Bacteria|p__Pseudomonadota|c__Gammaproteobacteria|o__Lysobacterales|f__Rhodanobacteraceae|g__Dokdonella	Dunn's Kruskal-Wallis Multiple Comparisons	Bulk	ab	ab	ab
k__Bacteria|p__Pseudomonadota|c__Gammaproteobacteria|o__Lysobacterales|f__Rhodanobacteraceae|g__Dokdonella	Dunn's Kruskal-Wallis Multiple Comparisons	Rhizosphere	a	a	a
k__Bacteria|p__Pseudomonadota|c__Gammaproteobacteria|o__Lysobacterales|f__Rhodanobacteraceae|g__Dokdonella	Dunn's Kruskal-Wallis Multiple Comparisons	Root	b	b	b
k__Bacteria|p__Pseudomonadota|c__Gammaproteobacteria|o__Lysobacterales|f__Rhodanobacteraceae|g__Dokdonella	Dunn's Kruskal-Wallis Multiple Comparisons	Unplanted	ab	ab	ab
k__Bacteria|p__Bacillota|c__Bacilli|o__Thermoactinomycetales|f__Thermoactinomycetaceae|g__Pasteuria	Dunn's Kruskal-Wallis Multiple Comparisons	Bulk	ab	ab	ab
k__Bacteria|p__Bacillota|c__Bacilli|o__Thermoactinomycetales|f__Thermoactinomycetaceae|g__Pasteuria	Dunn's Kruskal-Wallis Multiple Comparisons	Rhizosphere	a	a	a
k__Bacteria|p__Bacillota|c__Bacilli|o__Thermoactinomycetales|f__Thermoactinomycetaceae|g__Pasteuria	Dunn's Kruskal-Wallis Multiple Comparisons	Root	b	b	b
k__Bacteria|p__Bacillota|c__Bacilli|o__Thermoactinomycetales|f__Thermoactinomycetaceae|g__Pasteuria	Dunn's Kruskal-Wallis Multiple Comparisons	Unplanted	ab	ab	ab
k__Bacteria|p__Pseudomonadota|c__Alphaproteobacteria|o__Hyphomicrobiales|f__Xanthobacteraceae|g__Xanthobacter	Dunn's Kruskal-Wallis Multiple Comparisons	Bulk	ab	ab	ab
k__Bacteria|p__Pseudomonadota|c__Alphaproteobacteria|o__Hyphomicrobiales|f__Xanthobacteraceae|g__Xanthobacter	Dunn's Kruskal-Wallis Multiple Comparisons	Rhizosphere	a	a	a
k__Bacteria|p__Pseudomonadota|c__Alphaproteobacteria|o__Hyphomicrobiales|f__Xanthobacteraceae|g__Xanthobacter	Dunn's Kruskal-Wallis Multiple Comparisons	Root	b	b	b
k__Bacteria|p__Pseudomonadota|c__Alphaproteobacteria|o__Hyphomicrobiales|f__Xanthobacteraceae|g__Xanthobacter	Dunn's Kruskal-Wallis Multiple Comparisons	Unplanted	a	a	a
k__Bacteria|p__Pseudomonadota|c__Alphaproteobacteria|o__Hyphomicrobiales|f__Xanthobacteraceae|g__Rhodopseudomonas	Dunn's Kruskal-Wallis Multiple Comparisons	Bulk	a	a	a
k__Bacteria|p__Pseudomonadota|c__Alphaproteobacteria|o__Hyphomicrobiales|f__Xanthobacteraceae|g__Rhodopseudomonas	Dunn's Kruskal-Wallis Multiple Comparisons	Rhizosphere	a	a	a
k__Bacteria|p__Pseudomonadota|c__Alphaproteobacteria|o__Hyphomicrobiales|f__Xanthobacteraceae|g__Rhodopseudomonas	Dunn's Kruskal-Wallis Multiple Comparisons	Root	a	a	a
k__Bacteria|p__Pseudomonadota|c__Alphaproteobacteria|o__Hyphomicrobiales|f__Xanthobacteraceae|g__Rhodopseudomonas	Dunn's Kruskal-Wallis Multiple Comparisons	Unplanted	a	a	a
k__Bacteria|p__Verrucomicrobiota|c__Verrucomicrobiia|o__Pedosphaerales|f__Pedosphaeraceae|g__Ellin516	Dunn's Kruskal-Wallis Multiple Comparisons	Bulk	ab	ab	ab
k__Bacteria|p__Verrucomicrobiota|c__Verrucomicrobiia|o__Pedosphaerales|f__Pedosphaeraceae|g__Ellin516	Dunn's Kruskal-Wallis Multiple Comparisons	Rhizosphere	a	a	a
k__Bacteria|p__Verrucomicrobiota|c__Verrucomicrobiia|o__Pedosphaerales|f__Pedosphaeraceae|g__Ellin516	Dunn's Kruskal-Wallis Multiple Comparisons	Root	b	b	b
k__Bacteria|p__Verrucomicrobiota|c__Verrucomicrobiia|o__Pedosphaerales|f__Pedosphaeraceae|g__Ellin516	Dunn's Kruskal-Wallis Multiple Comparisons	Unplanted	a	a	a
k__Bacteria|p__Pseudomonadota|c__Gammaproteobacteria|o__Burkholderiales|f__Alcaligenaceae|g__Bordetella	Dunn's Kruskal-Wallis Multiple Comparisons	Bulk	a	a	a
k__Bacteria|p__Pseudomonadota|c__Gammaproteobacteria|o__Burkholderiales|f__Alcaligenaceae|g__Bordetella	Dunn's Kruskal-Wallis Multiple Comparisons	Rhizosphere	a	a	a
k__Bacteria|p__Pseudomonadota|c__Gammaproteobacteria|o__Burkholderiales|f__Alcaligenaceae|g__Bordetella	Dunn's Kruskal-Wallis Multiple Comparisons	Root	a	a	a
k__Bacteria|p__Pseudomonadota|c__Gammaproteobacteria|o__Burkholderiales|f__Alcaligenaceae|g__Bordetella	Dunn's Kruskal-Wallis Multiple Comparisons	Unplanted	a	a	a
k__Bacteria|p__Pseudomonadota|c__Alphaproteobacteria|o__Caulobacterales|f__Hyphomonadaceae|g__SWB02	Dunn's Kruskal-Wallis Multiple Comparisons	Bulk	a	a	a
k__Bacteria|p__Pseudomonadota|c__Alphaproteobacteria|o__Caulobacterales|f__Hyphomonadaceae|g__SWB02	Dunn's Kruskal-Wallis Multiple Comparisons	Rhizosphere	a	a	a
k__Bacteria|p__Pseudomonadota|c__Alphaproteobacteria|o__Caulobacterales|f__Hyphomonadaceae|g__SWB02	Dunn's Kruskal-Wallis Multiple Comparisons	Root	a	a	a
k__Bacteria|p__Pseudomonadota|c__Alphaproteobacteria|o__Caulobacterales|f__Hyphomonadaceae|g__SWB02	Dunn's Kruskal-Wallis Multiple Comparisons	Unplanted	a	a	a
k__Bacteria|p__Pseudomonadota|c__Alphaproteobacteria|o__Paracaedibacterales|f__Paracaedibacteraceae|g__Candidatus Captivus	Dunn's Kruskal-Wallis Multiple Comparisons	Bulk	a	a	a
k__Bacteria|p__Pseudomonadota|c__Alphaproteobacteria|o__Paracaedibacterales|f__Paracaedibacteraceae|g__Candidatus Captivus	Dunn's Kruskal-Wallis Multiple Comparisons	Rhizosphere	a	a	a
k__Bacteria|p__Pseudomonadota|c__Alphaproteobacteria|o__Paracaedibacterales|f__Paracaedibacteraceae|g__Candidatus Captivus	Dunn's Kruskal-Wallis Multiple Comparisons	Root	a	a	a
k__Bacteria|p__Pseudomonadota|c__Alphaproteobacteria|o__Paracaedibacterales|f__Paracaedibacteraceae|g__Candidatus Captivus	Dunn's Kruskal-Wallis Multiple Comparisons	Unplanted	a	a	a
k__Bacteria|p__Acidobacteriota|c__Acidobacteriae|o__Terriglobales|f__Acidobacteriaceae (Subgroup 1)|g__Acidobacterium	Dunn's Kruskal-Wallis Multiple Comparisons	Bulk	a	a	a
k__Bacteria|p__Acidobacteriota|c__Acidobacteriae|o__Terriglobales|f__Acidobacteriaceae (Subgroup 1)|g__Acidobacterium	Dunn's Kruskal-Wallis Multiple Comparisons	Rhizosphere	a	a	a
k__Bacteria|p__Acidobacteriota|c__Acidobacteriae|o__Terriglobales|f__Acidobacteriaceae (Subgroup 1)|g__Acidobacterium	Dunn's Kruskal-Wallis Multiple Comparisons	Root	a	a	a
k__Bacteria|p__Acidobacteriota|c__Acidobacteriae|o__Terriglobales|f__Acidobacteriaceae (Subgroup 1)|g__Acidobacterium	Dunn's Kruskal-Wallis Multiple Comparisons	Unplanted	a	a	a
k__Bacteria|p__Actinomycetota|c__Thermoleophilia|o__Solirubrobacterales|f__Solirubrobacteraceae|g__Paraconexibacter	Dunn's Kruskal-Wallis Multiple Comparisons	Bulk	a	a	a
k__Bacteria|p__Actinomycetota|c__Thermoleophilia|o__Solirubrobacterales|f__Solirubrobacteraceae|g__Paraconexibacter	Dunn's Kruskal-Wallis Multiple Comparisons	Rhizosphere	a	a	a
k__Bacteria|p__Actinomycetota|c__Thermoleophilia|o__Solirubrobacterales|f__Solirubrobacteraceae|g__Paraconexibacter	Dunn's Kruskal-Wallis Multiple Comparisons	Root	a	a	a
k__Bacteria|p__Actinomycetota|c__Thermoleophilia|o__Solirubrobacterales|f__Solirubrobacteraceae|g__Paraconexibacter	Dunn's Kruskal-Wallis Multiple Comparisons	Unplanted	a	a	a
k__Bacteria|p__Pseudomonadota|c__Gammaproteobacteria|o__Burkholderiales|f__Oxalobacteraceae|g__Noviherbaspirillum	Dunn's Kruskal-Wallis Multiple Comparisons	Bulk	ab	ab	ab
k__Bacteria|p__Pseudomonadota|c__Gammaproteobacteria|o__Burkholderiales|f__Oxalobacteraceae|g__Noviherbaspirillum	Dunn's Kruskal-Wallis Multiple Comparisons	Rhizosphere	ab	ab	ab
k__Bacteria|p__Pseudomonadota|c__Gammaproteobacteria|o__Burkholderiales|f__Oxalobacteraceae|g__Noviherbaspirillum	Dunn's Kruskal-Wallis Multiple Comparisons	Root	a	a	a
k__Bacteria|p__Pseudomonadota|c__Gammaproteobacteria|o__Burkholderiales|f__Oxalobacteraceae|g__Noviherbaspirillum	Dunn's Kruskal-Wallis Multiple Comparisons	Unplanted	b	b	b
k__Bacteria|p__Acidobacteriota|c__Acidobacteriae|o__Terriglobales|f__Acidobacteriaceae (Subgroup 1)|g__Acidicapsa	Dunn's Kruskal-Wallis Multiple Comparisons	Bulk	a	a	a
k__Bacteria|p__Acidobacteriota|c__Acidobacteriae|o__Terriglobales|f__Acidobacteriaceae (Subgroup 1)|g__Acidicapsa	Dunn's Kruskal-Wallis Multiple Comparisons	Rhizosphere	a	a	a
k__Bacteria|p__Acidobacteriota|c__Acidobacteriae|o__Terriglobales|f__Acidobacteriaceae (Subgroup 1)|g__Acidicapsa	Dunn's Kruskal-Wallis Multiple Comparisons	Root	a	a	a
k__Bacteria|p__Acidobacteriota|c__Acidobacteriae|o__Terriglobales|f__Acidobacteriaceae (Subgroup 1)|g__Acidicapsa	Dunn's Kruskal-Wallis Multiple Comparisons	Unplanted	a	a	a
k__Bacteria|p__Armatimonadota|c__Chthonomonadia|o__Chthonomonadales|f__Chthonomonadaceae|g__Chthonomonas	Dunn's Kruskal-Wallis Multiple Comparisons	Bulk	a	a	a
k__Bacteria|p__Armatimonadota|c__Chthonomonadia|o__Chthonomonadales|f__Chthonomonadaceae|g__Chthonomonas	Dunn's Kruskal-Wallis Multiple Comparisons	Rhizosphere	a	a	a
k__Bacteria|p__Armatimonadota|c__Chthonomonadia|o__Chthonomonadales|f__Chthonomonadaceae|g__Chthonomonas	Dunn's Kruskal-Wallis Multiple Comparisons	Root	a	a	a
k__Bacteria|p__Armatimonadota|c__Chthonomonadia|o__Chthonomonadales|f__Chthonomonadaceae|g__Chthonomonas	Dunn's Kruskal-Wallis Multiple Comparisons	Unplanted	a	a	a
k__Bacteria|p__Pseudomonadota|c__Alphaproteobacteria|o__Acetobacterales|f__Acetobacteraceae|g__Acidiphilium	Dunn's Kruskal-Wallis Multiple Comparisons	Bulk	a	a	a
k__Bacteria|p__Pseudomonadota|c__Alphaproteobacteria|o__Acetobacterales|f__Acetobacteraceae|g__Acidiphilium	Dunn's Kruskal-Wallis Multiple Comparisons	Rhizosphere	a	a	a
k__Bacteria|p__Pseudomonadota|c__Alphaproteobacteria|o__Acetobacterales|f__Acetobacteraceae|g__Acidiphilium	Dunn's Kruskal-Wallis Multiple Comparisons	Root	b	b	b
k__Bacteria|p__Pseudomonadota|c__Alphaproteobacteria|o__Acetobacterales|f__Acetobacteraceae|g__Acidiphilium	Dunn's Kruskal-Wallis Multiple Comparisons	Unplanted	a	a	a
k__Bacteria|p__Bacillota|c__Clostridia|o__Clostridiales|f__Clostridiaceae|g__Clostridium	Dunn's Kruskal-Wallis Multiple Comparisons	Bulk	ab	ab	ab
k__Bacteria|p__Bacillota|c__Clostridia|o__Clostridiales|f__Clostridiaceae|g__Clostridium	Dunn's Kruskal-Wallis Multiple Comparisons	Rhizosphere	a	a	a
k__Bacteria|p__Bacillota|c__Clostridia|o__Clostridiales|f__Clostridiaceae|g__Clostridium	Dunn's Kruskal-Wallis Multiple Comparisons	Root	a	a	a
k__Bacteria|p__Bacillota|c__Clostridia|o__Clostridiales|f__Clostridiaceae|g__Clostridium	Dunn's Kruskal-Wallis Multiple Comparisons	Unplanted	b	b	b
k__Bacteria|p__Bacteroidota|c__Bacteroidia|o__Sphingobacteriales|f__Sphingobacteriaceae|g__Pedobacter	Dunn's Kruskal-Wallis Multiple Comparisons	Bulk	ab	ab	ab
k__Bacteria|p__Bacteroidota|c__Bacteroidia|o__Sphingobacteriales|f__Sphingobacteriaceae|g__Pedobacter	Dunn's Kruskal-Wallis Multiple Comparisons	Rhizosphere	ab	ab	ab
k__Bacteria|p__Bacteroidota|c__Bacteroidia|o__Sphingobacteriales|f__Sphingobacteriaceae|g__Pedobacter	Dunn's Kruskal-Wallis Multiple Comparisons	Root	a	a	a
k__Bacteria|p__Bacteroidota|c__Bacteroidia|o__Sphingobacteriales|f__Sphingobacteriaceae|g__Pedobacter	Dunn's Kruskal-Wallis Multiple Comparisons	Unplanted	b	b	b
k__Bacteria|p__Bacteroidota|c__Bacteroidia|o__Chitinophagales|f__Chitinophagaceae|g__Sediminibacterium	Dunn's Kruskal-Wallis Multiple Comparisons	Bulk	a	a	a
k__Bacteria|p__Bacteroidota|c__Bacteroidia|o__Chitinophagales|f__Chitinophagaceae|g__Sediminibacterium	Dunn's Kruskal-Wallis Multiple Comparisons	Rhizosphere	a	a	a
k__Bacteria|p__Bacteroidota|c__Bacteroidia|o__Chitinophagales|f__Chitinophagaceae|g__Sediminibacterium	Dunn's Kruskal-Wallis Multiple Comparisons	Root	a	a	a
k__Bacteria|p__Bacteroidota|c__Bacteroidia|o__Chitinophagales|f__Chitinophagaceae|g__Sediminibacterium	Dunn's Kruskal-Wallis Multiple Comparisons	Unplanted	a	a	a
k__Bacteria|p__Pseudomonadota|c__Alphaproteobacteria|o__Hyphomicrobiales|f__Beijerinckiaceae|g__Methylobacterium	Dunn's Kruskal-Wallis Multiple Comparisons	Bulk	ab	ab	ab
k__Bacteria|p__Pseudomonadota|c__Alphaproteobacteria|o__Hyphomicrobiales|f__Beijerinckiaceae|g__Methylobacterium	Dunn's Kruskal-Wallis Multiple Comparisons	Rhizosphere	a	a	a
k__Bacteria|p__Pseudomonadota|c__Alphaproteobacteria|o__Hyphomicrobiales|f__Beijerinckiaceae|g__Methylobacterium	Dunn's Kruskal-Wallis Multiple Comparisons	Root	b	b	b
k__Bacteria|p__Pseudomonadota|c__Alphaproteobacteria|o__Hyphomicrobiales|f__Beijerinckiaceae|g__Methylobacterium	Dunn's Kruskal-Wallis Multiple Comparisons	Unplanted	a	a	a
k__Bacteria|p__Pseudomonadota|c__Alphaproteobacteria|o__Hyphomicrobiales|f__Rhizobiaceae|g__Aminobacter	Dunn's Kruskal-Wallis Multiple Comparisons	Bulk	a	a	a
k__Bacteria|p__Pseudomonadota|c__Alphaproteobacteria|o__Hyphomicrobiales|f__Rhizobiaceae|g__Aminobacter	Dunn's Kruskal-Wallis Multiple Comparisons	Rhizosphere	a	a	a
k__Bacteria|p__Pseudomonadota|c__Alphaproteobacteria|o__Hyphomicrobiales|f__Rhizobiaceae|g__Aminobacter	Dunn's Kruskal-Wallis Multiple Comparisons	Root	a	a	a
k__Bacteria|p__Pseudomonadota|c__Alphaproteobacteria|o__Hyphomicrobiales|f__Rhizobiaceae|g__Aminobacter	Dunn's Kruskal-Wallis Multiple Comparisons	Unplanted	a	a	a
k__Bacteria|p__Verrucomicrobiota|c__Verrucomicrobiia|o__Chthoniobacterales|f__Terrimicrobiaceae|g__FukuN18 freshwater group	Dunn's Kruskal-Wallis Multiple Comparisons	Bulk	a	a	a
k__Bacteria|p__Verrucomicrobiota|c__Verrucomicrobiia|o__Chthoniobacterales|f__Terrimicrobiaceae|g__FukuN18 freshwater group	Dunn's Kruskal-Wallis Multiple Comparisons	Rhizosphere	b	b	b
k__Bacteria|p__Verrucomicrobiota|c__Verrucomicrobiia|o__Chthoniobacterales|f__Terrimicrobiaceae|g__FukuN18 freshwater group	Dunn's Kruskal-Wallis Multiple Comparisons	Root	b	b	b
k__Bacteria|p__Verrucomicrobiota|c__Verrucomicrobiia|o__Chthoniobacterales|f__Terrimicrobiaceae|g__FukuN18 freshwater group	Dunn's Kruskal-Wallis Multiple Comparisons	Unplanted	b	b	b
k__Bacteria|p__Dependentiae|c__Babeliae|o__Babeliales|f__|g__UBA12409	Dunn's Kruskal-Wallis Multiple Comparisons	Bulk	a	a	a
k__Bacteria|p__Dependentiae|c__Babeliae|o__Babeliales|f__|g__UBA12409	Dunn's Kruskal-Wallis Multiple Comparisons	Rhizosphere	a	a	a
k__Bacteria|p__Dependentiae|c__Babeliae|o__Babeliales|f__|g__UBA12409	Dunn's Kruskal-Wallis Multiple Comparisons	Root	a	a	a
k__Bacteria|p__Dependentiae|c__Babeliae|o__Babeliales|f__|g__UBA12409	Dunn's Kruskal-Wallis Multiple Comparisons	Unplanted	a	a	a
k__Bacteria|p__Pseudomonadota|c__Alphaproteobacteria|o__Sphingomonadales|f__Sphingomonadaceae|g__Novosphingobium	Dunn's Kruskal-Wallis Multiple Comparisons	Bulk	a	a	a
k__Bacteria|p__Pseudomonadota|c__Alphaproteobacteria|o__Sphingomonadales|f__Sphingomonadaceae|g__Novosphingobium	Dunn's Kruskal-Wallis Multiple Comparisons	Rhizosphere	a	a	a
k__Bacteria|p__Pseudomonadota|c__Alphaproteobacteria|o__Sphingomonadales|f__Sphingomonadaceae|g__Novosphingobium	Dunn's Kruskal-Wallis Multiple Comparisons	Root	a	a	a
k__Bacteria|p__Pseudomonadota|c__Alphaproteobacteria|o__Sphingomonadales|f__Sphingomonadaceae|g__Novosphingobium	Dunn's Kruskal-Wallis Multiple Comparisons	Unplanted	a	a	a
k__Bacteria|p__Pseudomonadota|c__Gammaproteobacteria|o__Burkholderiales|f__Comamonadaceae|g__Rhodoferax	Dunn's Kruskal-Wallis Multiple Comparisons	Bulk	ab	ab	ab
k__Bacteria|p__Pseudomonadota|c__Gammaproteobacteria|o__Burkholderiales|f__Comamonadaceae|g__Rhodoferax	Dunn's Kruskal-Wallis Multiple Comparisons	Rhizosphere	ab	ab	ab
k__Bacteria|p__Pseudomonadota|c__Gammaproteobacteria|o__Burkholderiales|f__Comamonadaceae|g__Rhodoferax	Dunn's Kruskal-Wallis Multiple Comparisons	Root	a	a	a
k__Bacteria|p__Pseudomonadota|c__Gammaproteobacteria|o__Burkholderiales|f__Comamonadaceae|g__Rhodoferax	Dunn's Kruskal-Wallis Multiple Comparisons	Unplanted	b	b	b
k__Bacteria|p__Actinomycetota|c__Actinobacteria|o__Frankiales|f__Sporichthyaceae|g__Sporichthya	Dunn's Kruskal-Wallis Multiple Comparisons	Bulk	ab	ab	ab
k__Bacteria|p__Actinomycetota|c__Actinobacteria|o__Frankiales|f__Sporichthyaceae|g__Sporichthya	Dunn's Kruskal-Wallis Multiple Comparisons	Rhizosphere	a	a	a
k__Bacteria|p__Actinomycetota|c__Actinobacteria|o__Frankiales|f__Sporichthyaceae|g__Sporichthya	Dunn's Kruskal-Wallis Multiple Comparisons	Root	a	a	a
k__Bacteria|p__Actinomycetota|c__Actinobacteria|o__Frankiales|f__Sporichthyaceae|g__Sporichthya	Dunn's Kruskal-Wallis Multiple Comparisons	Unplanted	b	b	b
k__Bacteria|p__Pseudomonadota|c__Alphaproteobacteria|o__Acetobacterales|f__Acetobacteraceae|g__Rhodovastum	Dunn's Kruskal-Wallis Multiple Comparisons	Bulk	a	a	a
k__Bacteria|p__Pseudomonadota|c__Alphaproteobacteria|o__Acetobacterales|f__Acetobacteraceae|g__Rhodovastum	Dunn's Kruskal-Wallis Multiple Comparisons	Rhizosphere	b	b	b
k__Bacteria|p__Pseudomonadota|c__Alphaproteobacteria|o__Acetobacterales|f__Acetobacteraceae|g__Rhodovastum	Dunn's Kruskal-Wallis Multiple Comparisons	Root	b	b	b
k__Bacteria|p__Pseudomonadota|c__Alphaproteobacteria|o__Acetobacterales|f__Acetobacteraceae|g__Rhodovastum	Dunn's Kruskal-Wallis Multiple Comparisons	Unplanted	ab	ab	ab
k__Bacteria|p__Pseudomonadota|c__Alphaproteobacteria|o__Rickettsiales|f__Midichloriaceae|g__Candidatus Jidaibacter	Dunn's Kruskal-Wallis Multiple Comparisons	Bulk	a	a	a
k__Bacteria|p__Pseudomonadota|c__Alphaproteobacteria|o__Rickettsiales|f__Midichloriaceae|g__Candidatus Jidaibacter	Dunn's Kruskal-Wallis Multiple Comparisons	Rhizosphere	a	a	a
k__Bacteria|p__Pseudomonadota|c__Alphaproteobacteria|o__Rickettsiales|f__Midichloriaceae|g__Candidatus Jidaibacter	Dunn's Kruskal-Wallis Multiple Comparisons	Root	a	a	a
k__Bacteria|p__Pseudomonadota|c__Alphaproteobacteria|o__Rickettsiales|f__Midichloriaceae|g__Candidatus Jidaibacter	Dunn's Kruskal-Wallis Multiple Comparisons	Unplanted	a	a	a
k__Bacteria|p__Chlamydiota|c__Chlamydiia|o__Chlamydiales|f__Simkaniaceae|g__Ga0074140	Dunn's Kruskal-Wallis Multiple Comparisons	Bulk	a	a	a
k__Bacteria|p__Chlamydiota|c__Chlamydiia|o__Chlamydiales|f__Simkaniaceae|g__Ga0074140	Dunn's Kruskal-Wallis Multiple Comparisons	Rhizosphere	a	a	a
k__Bacteria|p__Chlamydiota|c__Chlamydiia|o__Chlamydiales|f__Simkaniaceae|g__Ga0074140	Dunn's Kruskal-Wallis Multiple Comparisons	Root	a	a	a
k__Bacteria|p__Chlamydiota|c__Chlamydiia|o__Chlamydiales|f__Simkaniaceae|g__Ga0074140	Dunn's Kruskal-Wallis Multiple Comparisons	Unplanted	a	a	a
k__Bacteria|p__Actinomycetota|c__Actinobacteria|o__Frankiales|f__Frankiaceae|g__Frankia	Dunn's Kruskal-Wallis Multiple Comparisons	Bulk	a	a	a
k__Bacteria|p__Actinomycetota|c__Actinobacteria|o__Frankiales|f__Frankiaceae|g__Frankia	Dunn's Kruskal-Wallis Multiple Comparisons	Rhizosphere	a	a	a
k__Bacteria|p__Actinomycetota|c__Actinobacteria|o__Frankiales|f__Frankiaceae|g__Frankia	Dunn's Kruskal-Wallis Multiple Comparisons	Root	a	a	a
k__Bacteria|p__Actinomycetota|c__Actinobacteria|o__Frankiales|f__Frankiaceae|g__Frankia	Dunn's Kruskal-Wallis Multiple Comparisons	Unplanted	a	a	a
k__Bacteria|p__Actinomycetota|c__Actinobacteria|o__Kitasatosporales|f__Streptomycetaceae|g__Streptomyces	Dunn's Kruskal-Wallis Multiple Comparisons	Bulk	a	a	a
k__Bacteria|p__Actinomycetota|c__Actinobacteria|o__Kitasatosporales|f__Streptomycetaceae|g__Streptomyces	Dunn's Kruskal-Wallis Multiple Comparisons	Rhizosphere	a	a	a
k__Bacteria|p__Actinomycetota|c__Actinobacteria|o__Kitasatosporales|f__Streptomycetaceae|g__Streptomyces	Dunn's Kruskal-Wallis Multiple Comparisons	Root	a	a	a
k__Bacteria|p__Actinomycetota|c__Actinobacteria|o__Kitasatosporales|f__Streptomycetaceae|g__Streptomyces	Dunn's Kruskal-Wallis Multiple Comparisons	Unplanted	a	a	a
k__Bacteria|p__Actinomycetota|c__Actinobacteria|o__Pseudonocardiales|f__Pseudonocardiaceae|g__Pseudonocardia	Dunn's Kruskal-Wallis Multiple Comparisons	Bulk	ab	ab	ab
k__Bacteria|p__Actinomycetota|c__Actinobacteria|o__Pseudonocardiales|f__Pseudonocardiaceae|g__Pseudonocardia	Dunn's Kruskal-Wallis Multiple Comparisons	Rhizosphere	a	a	a
k__Bacteria|p__Actinomycetota|c__Actinobacteria|o__Pseudonocardiales|f__Pseudonocardiaceae|g__Pseudonocardia	Dunn's Kruskal-Wallis Multiple Comparisons	Root	b	b	b
k__Bacteria|p__Actinomycetota|c__Actinobacteria|o__Pseudonocardiales|f__Pseudonocardiaceae|g__Pseudonocardia	Dunn's Kruskal-Wallis Multiple Comparisons	Unplanted	ab	ab	ab
k__Bacteria|p__Pseudomonadota|c__Alphaproteobacteria|o__Acetobacterales|f__Acetobacteraceae|g__Acidocella	Dunn's Kruskal-Wallis Multiple Comparisons	Bulk	a	a	a
k__Bacteria|p__Pseudomonadota|c__Alphaproteobacteria|o__Acetobacterales|f__Acetobacteraceae|g__Acidocella	Dunn's Kruskal-Wallis Multiple Comparisons	Rhizosphere	a	a	a
k__Bacteria|p__Pseudomonadota|c__Alphaproteobacteria|o__Acetobacterales|f__Acetobacteraceae|g__Acidocella	Dunn's Kruskal-Wallis Multiple Comparisons	Root	a	a	a
k__Bacteria|p__Pseudomonadota|c__Alphaproteobacteria|o__Acetobacterales|f__Acetobacteraceae|g__Acidocella	Dunn's Kruskal-Wallis Multiple Comparisons	Unplanted	a	a	a
k__Bacteria|p__Acidobacteriota|c__Acidobacteriae|o__Terriglobales|f__Acidobacteriaceae (Subgroup 1)|g__Silvibacterium	Dunn's Kruskal-Wallis Multiple Comparisons	Bulk	a	a	a
k__Bacteria|p__Acidobacteriota|c__Acidobacteriae|o__Terriglobales|f__Acidobacteriaceae (Subgroup 1)|g__Silvibacterium	Dunn's Kruskal-Wallis Multiple Comparisons	Rhizosphere	a	a	a
k__Bacteria|p__Acidobacteriota|c__Acidobacteriae|o__Terriglobales|f__Acidobacteriaceae (Subgroup 1)|g__Silvibacterium	Dunn's Kruskal-Wallis Multiple Comparisons	Root	a	a	a
k__Bacteria|p__Acidobacteriota|c__Acidobacteriae|o__Terriglobales|f__Acidobacteriaceae (Subgroup 1)|g__Silvibacterium	Dunn's Kruskal-Wallis Multiple Comparisons	Unplanted	a	a	a
k__Bacteria|p__Myxococcota|c__Myxococcia|o__Myxococcales|f__Myxococcaceae|g__Corallococcus	Dunn's Kruskal-Wallis Multiple Comparisons	Bulk	a	a	a
k__Bacteria|p__Myxococcota|c__Myxococcia|o__Myxococcales|f__Myxococcaceae|g__Corallococcus	Dunn's Kruskal-Wallis Multiple Comparisons	Rhizosphere	a	a	a
k__Bacteria|p__Myxococcota|c__Myxococcia|o__Myxococcales|f__Myxococcaceae|g__Corallococcus	Dunn's Kruskal-Wallis Multiple Comparisons	Root	a	a	a
k__Bacteria|p__Myxococcota|c__Myxococcia|o__Myxococcales|f__Myxococcaceae|g__Corallococcus	Dunn's Kruskal-Wallis Multiple Comparisons	Unplanted	a	a	a
k__Bacteria|p__Verrucomicrobiota|c__Verrucomicrobiia|o__Pedosphaerales|f__Pedosphaeraceae|g__DEV008	Dunn's Kruskal-Wallis Multiple Comparisons	Bulk	ab	ab	ab
k__Bacteria|p__Verrucomicrobiota|c__Verrucomicrobiia|o__Pedosphaerales|f__Pedosphaeraceae|g__DEV008	Dunn's Kruskal-Wallis Multiple Comparisons	Rhizosphere	a	a	a
k__Bacteria|p__Verrucomicrobiota|c__Verrucomicrobiia|o__Pedosphaerales|f__Pedosphaeraceae|g__DEV008	Dunn's Kruskal-Wallis Multiple Comparisons	Root	a	a	a
k__Bacteria|p__Verrucomicrobiota|c__Verrucomicrobiia|o__Pedosphaerales|f__Pedosphaeraceae|g__DEV008	Dunn's Kruskal-Wallis Multiple Comparisons	Unplanted	b	b	b
k__Bacteria|p__Actinomycetota|c__Actinobacteria|o__Micrococcales|f__Microbacteriaceae|g__Frondihabitans	Dunn's Kruskal-Wallis Multiple Comparisons	Bulk	a	a	a
k__Bacteria|p__Actinomycetota|c__Actinobacteria|o__Micrococcales|f__Microbacteriaceae|g__Frondihabitans	Dunn's Kruskal-Wallis Multiple Comparisons	Rhizosphere	a	a	a
k__Bacteria|p__Actinomycetota|c__Actinobacteria|o__Micrococcales|f__Microbacteriaceae|g__Frondihabitans	Dunn's Kruskal-Wallis Multiple Comparisons	Root	a	a	a
k__Bacteria|p__Actinomycetota|c__Actinobacteria|o__Micrococcales|f__Microbacteriaceae|g__Frondihabitans	Dunn's Kruskal-Wallis Multiple Comparisons	Unplanted	a	a	a
k__Bacteria|p__Actinomycetota|c__Actinobacteria|o__Micrococcales|f__Microbacteriaceae|g__Galbitalea	Dunn's Kruskal-Wallis Multiple Comparisons	Bulk	a	a	a
k__Bacteria|p__Actinomycetota|c__Actinobacteria|o__Micrococcales|f__Microbacteriaceae|g__Galbitalea	Dunn's Kruskal-Wallis Multiple Comparisons	Rhizosphere	a	a	a
k__Bacteria|p__Actinomycetota|c__Actinobacteria|o__Micrococcales|f__Microbacteriaceae|g__Galbitalea	Dunn's Kruskal-Wallis Multiple Comparisons	Root	a	a	a
k__Bacteria|p__Actinomycetota|c__Actinobacteria|o__Micrococcales|f__Microbacteriaceae|g__Galbitalea	Dunn's Kruskal-Wallis Multiple Comparisons	Unplanted	a	a	a
k__Bacteria|p__Pseudomonadota|c__Gammaproteobacteria|o__Burkholderiales|f__Comamonadaceae|g__Acidovorax	Dunn's Kruskal-Wallis Multiple Comparisons	Bulk	a	a	a
k__Bacteria|p__Pseudomonadota|c__Gammaproteobacteria|o__Burkholderiales|f__Comamonadaceae|g__Acidovorax	Dunn's Kruskal-Wallis Multiple Comparisons	Rhizosphere	a	a	a
k__Bacteria|p__Pseudomonadota|c__Gammaproteobacteria|o__Burkholderiales|f__Comamonadaceae|g__Acidovorax	Dunn's Kruskal-Wallis Multiple Comparisons	Root	a	a	a
k__Bacteria|p__Pseudomonadota|c__Gammaproteobacteria|o__Burkholderiales|f__Comamonadaceae|g__Acidovorax	Dunn's Kruskal-Wallis Multiple Comparisons	Unplanted	a	a	a
k__Bacteria|p__Pseudomonadota|c__Alphaproteobacteria|o__Hyphomicrobiales|f__Beijerinckiaceae|g__Bosea	Dunn's Kruskal-Wallis Multiple Comparisons	Bulk	a	a	a
k__Bacteria|p__Pseudomonadota|c__Alphaproteobacteria|o__Hyphomicrobiales|f__Beijerinckiaceae|g__Bosea	Dunn's Kruskal-Wallis Multiple Comparisons	Rhizosphere	a	a	a
k__Bacteria|p__Pseudomonadota|c__Alphaproteobacteria|o__Hyphomicrobiales|f__Beijerinckiaceae|g__Bosea	Dunn's Kruskal-Wallis Multiple Comparisons	Root	a	a	a
k__Bacteria|p__Pseudomonadota|c__Alphaproteobacteria|o__Hyphomicrobiales|f__Beijerinckiaceae|g__Bosea	Dunn's Kruskal-Wallis Multiple Comparisons	Unplanted	a	a	a
k__Bacteria|p__Pseudomonadota|c__Alphaproteobacteria|o__Hyphomicrobiales|f__Beijerinckiaceae|g__Methylorubrum	Dunn's Kruskal-Wallis Multiple Comparisons	Bulk	ab	ab	ab
k__Bacteria|p__Pseudomonadota|c__Alphaproteobacteria|o__Hyphomicrobiales|f__Beijerinckiaceae|g__Methylorubrum	Dunn's Kruskal-Wallis Multiple Comparisons	Rhizosphere	a	a	a
k__Bacteria|p__Pseudomonadota|c__Alphaproteobacteria|o__Hyphomicrobiales|f__Beijerinckiaceae|g__Methylorubrum	Dunn's Kruskal-Wallis Multiple Comparisons	Root	b	b	b
k__Bacteria|p__Pseudomonadota|c__Alphaproteobacteria|o__Hyphomicrobiales|f__Beijerinckiaceae|g__Methylorubrum	Dunn's Kruskal-Wallis Multiple Comparisons	Unplanted	ab	ab	ab
k__Bacteria|p__Pseudomonadota|c__Alphaproteobacteria|o__Hyphomicrobiales|f__Beijerinckiaceae|g__alphaI cluster	Dunn's Kruskal-Wallis Multiple Comparisons	Bulk	a	a	a
k__Bacteria|p__Pseudomonadota|c__Alphaproteobacteria|o__Hyphomicrobiales|f__Beijerinckiaceae|g__alphaI cluster	Dunn's Kruskal-Wallis Multiple Comparisons	Rhizosphere	a	a	a
k__Bacteria|p__Pseudomonadota|c__Alphaproteobacteria|o__Hyphomicrobiales|f__Beijerinckiaceae|g__alphaI cluster	Dunn's Kruskal-Wallis Multiple Comparisons	Root	a	a	a
k__Bacteria|p__Pseudomonadota|c__Alphaproteobacteria|o__Hyphomicrobiales|f__Beijerinckiaceae|g__alphaI cluster	Dunn's Kruskal-Wallis Multiple Comparisons	Unplanted	a	a	a
k__Bacteria|p__Actinomycetota|c__Actinobacteria|o__Micromonosporales|f__Micromonosporaceae|g__Rugosimonospora	Dunn's Kruskal-Wallis Multiple Comparisons	Bulk	a	a	a
k__Bacteria|p__Actinomycetota|c__Actinobacteria|o__Micromonosporales|f__Micromonosporaceae|g__Rugosimonospora	Dunn's Kruskal-Wallis Multiple Comparisons	Rhizosphere	a	a	a
k__Bacteria|p__Actinomycetota|c__Actinobacteria|o__Micromonosporales|f__Micromonosporaceae|g__Rugosimonospora	Dunn's Kruskal-Wallis Multiple Comparisons	Root	a	a	a
k__Bacteria|p__Actinomycetota|c__Actinobacteria|o__Micromonosporales|f__Micromonosporaceae|g__Rugosimonospora	Dunn's Kruskal-Wallis Multiple Comparisons	Unplanted	a	a	a
k__Bacteria|p__Pseudomonadota|c__Alphaproteobacteria|o__Hyphomicrobiales|f__Labraceae|g__Labrys	Dunn's Kruskal-Wallis Multiple Comparisons	Bulk	a	a	a
k__Bacteria|p__Pseudomonadota|c__Alphaproteobacteria|o__Hyphomicrobiales|f__Labraceae|g__Labrys	Dunn's Kruskal-Wallis Multiple Comparisons	Rhizosphere	a	a	a
k__Bacteria|p__Pseudomonadota|c__Alphaproteobacteria|o__Hyphomicrobiales|f__Labraceae|g__Labrys	Dunn's Kruskal-Wallis Multiple Comparisons	Root	a	a	a
k__Bacteria|p__Pseudomonadota|c__Alphaproteobacteria|o__Hyphomicrobiales|f__Labraceae|g__Labrys	Dunn's Kruskal-Wallis Multiple Comparisons	Unplanted	a	a	a
k__Bacteria|p__Pseudomonadota|c__Alphaproteobacteria|o__Hyphomicrobiales|f__Xanthobacteraceae|g__Nitrobacter	Dunn's Kruskal-Wallis Multiple Comparisons	Bulk	ab	ab	ab
k__Bacteria|p__Pseudomonadota|c__Alphaproteobacteria|o__Hyphomicrobiales|f__Xanthobacteraceae|g__Nitrobacter	Dunn's Kruskal-Wallis Multiple Comparisons	Rhizosphere	a	a	a
k__Bacteria|p__Pseudomonadota|c__Alphaproteobacteria|o__Hyphomicrobiales|f__Xanthobacteraceae|g__Nitrobacter	Dunn's Kruskal-Wallis Multiple Comparisons	Root	b	b	b
k__Bacteria|p__Pseudomonadota|c__Alphaproteobacteria|o__Hyphomicrobiales|f__Xanthobacteraceae|g__Nitrobacter	Dunn's Kruskal-Wallis Multiple Comparisons	Unplanted	ab	ab	ab
k__Bacteria|p__Pseudomonadota|c__Alphaproteobacteria|o__Micropepsales|f__Micropepsaceae|g__Micropepsis	Dunn's Kruskal-Wallis Multiple Comparisons	Bulk	a	a	a
k__Bacteria|p__Pseudomonadota|c__Alphaproteobacteria|o__Micropepsales|f__Micropepsaceae|g__Micropepsis	Dunn's Kruskal-Wallis Multiple Comparisons	Rhizosphere	a	a	a
k__Bacteria|p__Pseudomonadota|c__Alphaproteobacteria|o__Micropepsales|f__Micropepsaceae|g__Micropepsis	Dunn's Kruskal-Wallis Multiple Comparisons	Root	a	a	a
k__Bacteria|p__Pseudomonadota|c__Alphaproteobacteria|o__Micropepsales|f__Micropepsaceae|g__Micropepsis	Dunn's Kruskal-Wallis Multiple Comparisons	Unplanted	a	a	a
k__Bacteria|p__Pseudomonadota|c__Gammaproteobacteria|o__Burkholderiales|f__Burkholderiaceae|g__Cupriavidus	Dunn's Kruskal-Wallis Multiple Comparisons	Bulk	a	a	a
k__Bacteria|p__Pseudomonadota|c__Gammaproteobacteria|o__Burkholderiales|f__Burkholderiaceae|g__Cupriavidus	Dunn's Kruskal-Wallis Multiple Comparisons	Rhizosphere	a	a	a
k__Bacteria|p__Pseudomonadota|c__Gammaproteobacteria|o__Burkholderiales|f__Burkholderiaceae|g__Cupriavidus	Dunn's Kruskal-Wallis Multiple Comparisons	Root	a	a	a
k__Bacteria|p__Pseudomonadota|c__Gammaproteobacteria|o__Burkholderiales|f__Burkholderiaceae|g__Cupriavidus	Dunn's Kruskal-Wallis Multiple Comparisons	Unplanted	a	a	a
k__Bacteria|p__Bacillota|c__Bacilli|o__Brevibacillales|f__Brevibacillaceae|g__Brevibacillus	Dunn's Kruskal-Wallis Multiple Comparisons	Bulk	a	a	a
k__Bacteria|p__Bacillota|c__Bacilli|o__Brevibacillales|f__Brevibacillaceae|g__Brevibacillus	Dunn's Kruskal-Wallis Multiple Comparisons	Rhizosphere	a	a	a
k__Bacteria|p__Bacillota|c__Bacilli|o__Brevibacillales|f__Brevibacillaceae|g__Brevibacillus	Dunn's Kruskal-Wallis Multiple Comparisons	Root	a	a	a
k__Bacteria|p__Bacillota|c__Bacilli|o__Brevibacillales|f__Brevibacillaceae|g__Brevibacillus	Dunn's Kruskal-Wallis Multiple Comparisons	Unplanted	a	a	a
k__Bacteria|p__Bacillota|c__Thermacetogenia|o__Thermacetogeniales|f__Thermacetogeniaceae|g__Syntrophaceticus	Dunn's Kruskal-Wallis Multiple Comparisons	Bulk	a	a	a
k__Bacteria|p__Bacillota|c__Thermacetogenia|o__Thermacetogeniales|f__Thermacetogeniaceae|g__Syntrophaceticus	Dunn's Kruskal-Wallis Multiple Comparisons	Rhizosphere	b	b	b
k__Bacteria|p__Bacillota|c__Thermacetogenia|o__Thermacetogeniales|f__Thermacetogeniaceae|g__Syntrophaceticus	Dunn's Kruskal-Wallis Multiple Comparisons	Root	b	b	b
k__Bacteria|p__Bacillota|c__Thermacetogenia|o__Thermacetogeniales|f__Thermacetogeniaceae|g__Syntrophaceticus	Dunn's Kruskal-Wallis Multiple Comparisons	Unplanted	ab	ab	ab
k__Bacteria|p__Planctomycetota|c__Phycisphaerae|o__Tepidisphaerales|f__Tepidisphaeraceae|g__Tepidisphaera	Dunn's Kruskal-Wallis Multiple Comparisons	Bulk	a	a	a
k__Bacteria|p__Planctomycetota|c__Phycisphaerae|o__Tepidisphaerales|f__Tepidisphaeraceae|g__Tepidisphaera	Dunn's Kruskal-Wallis Multiple Comparisons	Rhizosphere	a	a	a
k__Bacteria|p__Planctomycetota|c__Phycisphaerae|o__Tepidisphaerales|f__Tepidisphaeraceae|g__Tepidisphaera	Dunn's Kruskal-Wallis Multiple Comparisons	Root	a	a	a
k__Bacteria|p__Planctomycetota|c__Phycisphaerae|o__Tepidisphaerales|f__Tepidisphaeraceae|g__Tepidisphaera	Dunn's Kruskal-Wallis Multiple Comparisons	Unplanted	a	a	a
k__Bacteria|p__Planctomycetota|c__Planctomycetes|o__Planctomycetales|f__Rubinisphaeraceae|g__SH-PL14	Dunn's Kruskal-Wallis Multiple Comparisons	Bulk	a	a	a
k__Bacteria|p__Planctomycetota|c__Planctomycetes|o__Planctomycetales|f__Rubinisphaeraceae|g__SH-PL14	Dunn's Kruskal-Wallis Multiple Comparisons	Rhizosphere	a	a	a
k__Bacteria|p__Planctomycetota|c__Planctomycetes|o__Planctomycetales|f__Rubinisphaeraceae|g__SH-PL14	Dunn's Kruskal-Wallis Multiple Comparisons	Root	a	a	a
k__Bacteria|p__Planctomycetota|c__Planctomycetes|o__Planctomycetales|f__Rubinisphaeraceae|g__SH-PL14	Dunn's Kruskal-Wallis Multiple Comparisons	Unplanted	a	a	a
k__Bacteria|p__Pseudomonadota|c__Alphaproteobacteria|o__Acetobacterales|f__Acetobacteraceae|g__Endobacter	Dunn's Kruskal-Wallis Multiple Comparisons	Bulk	a	a	a
k__Bacteria|p__Pseudomonadota|c__Alphaproteobacteria|o__Acetobacterales|f__Acetobacteraceae|g__Endobacter	Dunn's Kruskal-Wallis Multiple Comparisons	Rhizosphere	a	a	a
k__Bacteria|p__Pseudomonadota|c__Alphaproteobacteria|o__Acetobacterales|f__Acetobacteraceae|g__Endobacter	Dunn's Kruskal-Wallis Multiple Comparisons	Root	a	a	a
k__Bacteria|p__Pseudomonadota|c__Alphaproteobacteria|o__Acetobacterales|f__Acetobacteraceae|g__Endobacter	Dunn's Kruskal-Wallis Multiple Comparisons	Unplanted	a	a	a
k__Bacteria|p__Pseudomonadota|c__Alphaproteobacteria|o__Micavibrionales|f__Micavibrionaceae|g__Micavibrio	Dunn's Kruskal-Wallis Multiple Comparisons	Bulk	a	a	a
k__Bacteria|p__Pseudomonadota|c__Alphaproteobacteria|o__Micavibrionales|f__Micavibrionaceae|g__Micavibrio	Dunn's Kruskal-Wallis Multiple Comparisons	Rhizosphere	a	a	a
k__Bacteria|p__Pseudomonadota|c__Alphaproteobacteria|o__Micavibrionales|f__Micavibrionaceae|g__Micavibrio	Dunn's Kruskal-Wallis Multiple Comparisons	Root	a	a	a
k__Bacteria|p__Pseudomonadota|c__Alphaproteobacteria|o__Micavibrionales|f__Micavibrionaceae|g__Micavibrio	Dunn's Kruskal-Wallis Multiple Comparisons	Unplanted	a	a	a
k__Bacteria|p__Pseudomonadota|c__Gammaproteobacteria|o__Salinisphaerales|f__Nevskiaceae|g__Alkanibacter	Dunn's Kruskal-Wallis Multiple Comparisons	Bulk	a	a	a
k__Bacteria|p__Pseudomonadota|c__Gammaproteobacteria|o__Salinisphaerales|f__Nevskiaceae|g__Alkanibacter	Dunn's Kruskal-Wallis Multiple Comparisons	Rhizosphere	a	a	a
k__Bacteria|p__Pseudomonadota|c__Gammaproteobacteria|o__Salinisphaerales|f__Nevskiaceae|g__Alkanibacter	Dunn's Kruskal-Wallis Multiple Comparisons	Root	a	a	a
k__Bacteria|p__Pseudomonadota|c__Gammaproteobacteria|o__Salinisphaerales|f__Nevskiaceae|g__Alkanibacter	Dunn's Kruskal-Wallis Multiple Comparisons	Unplanted	a	a	a
k__Bacteria|p__Actinomycetota|c__Actinobacteria|o__Micrococcales|f__Dermacoccaceae|g__Flexivirga	Dunn's Kruskal-Wallis Multiple Comparisons	Bulk	a	a	a
k__Bacteria|p__Actinomycetota|c__Actinobacteria|o__Micrococcales|f__Dermacoccaceae|g__Flexivirga	Dunn's Kruskal-Wallis Multiple Comparisons	Rhizosphere	a	a	a
k__Bacteria|p__Actinomycetota|c__Actinobacteria|o__Micrococcales|f__Dermacoccaceae|g__Flexivirga	Dunn's Kruskal-Wallis Multiple Comparisons	Root	a	a	a
k__Bacteria|p__Actinomycetota|c__Actinobacteria|o__Micrococcales|f__Dermacoccaceae|g__Flexivirga	Dunn's Kruskal-Wallis Multiple Comparisons	Unplanted	a	a	a
k__Bacteria|p__Actinomycetota|c__Actinobacteria|o__Pseudonocardiales|f__Pseudonocardiaceae|g__Bounagaea	Dunn's Kruskal-Wallis Multiple Comparisons	Bulk	a	a	a
k__Bacteria|p__Actinomycetota|c__Actinobacteria|o__Pseudonocardiales|f__Pseudonocardiaceae|g__Bounagaea	Dunn's Kruskal-Wallis Multiple Comparisons	Rhizosphere	a	a	a
k__Bacteria|p__Actinomycetota|c__Actinobacteria|o__Pseudonocardiales|f__Pseudonocardiaceae|g__Bounagaea	Dunn's Kruskal-Wallis Multiple Comparisons	Root	a	a	a
k__Bacteria|p__Actinomycetota|c__Actinobacteria|o__Pseudonocardiales|f__Pseudonocardiaceae|g__Bounagaea	Dunn's Kruskal-Wallis Multiple Comparisons	Unplanted	a	a	a
k__Bacteria|p__Actinomycetota|c__Thermoleophilia|o__Solirubrobacterales|f__Solirubrobacteraceae|g__Solirubrobacter	Dunn's Kruskal-Wallis Multiple Comparisons	Bulk	a	a	a
k__Bacteria|p__Actinomycetota|c__Thermoleophilia|o__Solirubrobacterales|f__Solirubrobacteraceae|g__Solirubrobacter	Dunn's Kruskal-Wallis Multiple Comparisons	Rhizosphere	a	a	a
k__Bacteria|p__Actinomycetota|c__Thermoleophilia|o__Solirubrobacterales|f__Solirubrobacteraceae|g__Solirubrobacter	Dunn's Kruskal-Wallis Multiple Comparisons	Root	a	a	a
k__Bacteria|p__Actinomycetota|c__Thermoleophilia|o__Solirubrobacterales|f__Solirubrobacteraceae|g__Solirubrobacter	Dunn's Kruskal-Wallis Multiple Comparisons	Unplanted	a	a	a
k__Bacteria|p__Pseudomonadota|c__Alphaproteobacteria|o__Hyphomicrobiales|f__Hyphomicrobiaceae|g__Hyphomicrobium	Dunn's Kruskal-Wallis Multiple Comparisons	Bulk	a	a	a
k__Bacteria|p__Pseudomonadota|c__Alphaproteobacteria|o__Hyphomicrobiales|f__Hyphomicrobiaceae|g__Hyphomicrobium	Dunn's Kruskal-Wallis Multiple Comparisons	Rhizosphere	a	a	a
k__Bacteria|p__Pseudomonadota|c__Alphaproteobacteria|o__Hyphomicrobiales|f__Hyphomicrobiaceae|g__Hyphomicrobium	Dunn's Kruskal-Wallis Multiple Comparisons	Root	a	a	a
k__Bacteria|p__Pseudomonadota|c__Alphaproteobacteria|o__Hyphomicrobiales|f__Hyphomicrobiaceae|g__Hyphomicrobium	Dunn's Kruskal-Wallis Multiple Comparisons	Unplanted	a	a	a
k__Bacteria|p__Pseudomonadota|c__Alphaproteobacteria|o__Hyphomicrobiales|f__Rhizobiaceae|g__Mesorhizobium	Dunn's Kruskal-Wallis Multiple Comparisons	Bulk	a	a	a
k__Bacteria|p__Pseudomonadota|c__Alphaproteobacteria|o__Hyphomicrobiales|f__Rhizobiaceae|g__Mesorhizobium	Dunn's Kruskal-Wallis Multiple Comparisons	Rhizosphere	a	a	a
k__Bacteria|p__Pseudomonadota|c__Alphaproteobacteria|o__Hyphomicrobiales|f__Rhizobiaceae|g__Mesorhizobium	Dunn's Kruskal-Wallis Multiple Comparisons	Root	a	a	a
k__Bacteria|p__Pseudomonadota|c__Alphaproteobacteria|o__Hyphomicrobiales|f__Rhizobiaceae|g__Mesorhizobium	Dunn's Kruskal-Wallis Multiple Comparisons	Unplanted	a	a	a
k__Bacteria|p__Bdellovibrionota|c__Oligoflexia|o__Silvanigrellales|f__Silvanigrellaceae|g__Fluviispira	Dunn's Kruskal-Wallis Multiple Comparisons	Bulk	a	a	a
k__Bacteria|p__Bdellovibrionota|c__Oligoflexia|o__Silvanigrellales|f__Silvanigrellaceae|g__Fluviispira	Dunn's Kruskal-Wallis Multiple Comparisons	Rhizosphere	a	a	a
k__Bacteria|p__Bdellovibrionota|c__Oligoflexia|o__Silvanigrellales|f__Silvanigrellaceae|g__Fluviispira	Dunn's Kruskal-Wallis Multiple Comparisons	Root	a	a	a
k__Bacteria|p__Bdellovibrionota|c__Oligoflexia|o__Silvanigrellales|f__Silvanigrellaceae|g__Fluviispira	Dunn's Kruskal-Wallis Multiple Comparisons	Unplanted	a	a	a
k__Bacteria|p__Pseudomonadota|c__Gammaproteobacteria|o__Burkholderiales|f__Nitrosomonadaceae|g__Ellin6067	Dunn's Kruskal-Wallis Multiple Comparisons	Bulk	a	a	a
k__Bacteria|p__Pseudomonadota|c__Gammaproteobacteria|o__Burkholderiales|f__Nitrosomonadaceae|g__Ellin6067	Dunn's Kruskal-Wallis Multiple Comparisons	Rhizosphere	a	a	a
k__Bacteria|p__Pseudomonadota|c__Gammaproteobacteria|o__Burkholderiales|f__Nitrosomonadaceae|g__Ellin6067	Dunn's Kruskal-Wallis Multiple Comparisons	Root	a	a	a
k__Bacteria|p__Pseudomonadota|c__Gammaproteobacteria|o__Burkholderiales|f__Nitrosomonadaceae|g__Ellin6067	Dunn's Kruskal-Wallis Multiple Comparisons	Unplanted	a	a	a
k__Bacteria|p__Actinomycetota|c__Actinobacteria|o__Propionibacteriales|f__Propionibacteriaceae|g__Cutibacterium	Dunn's Kruskal-Wallis Multiple Comparisons	Bulk	a	a	a
k__Bacteria|p__Actinomycetota|c__Actinobacteria|o__Propionibacteriales|f__Propionibacteriaceae|g__Cutibacterium	Dunn's Kruskal-Wallis Multiple Comparisons	Rhizosphere	a	a	a
k__Bacteria|p__Actinomycetota|c__Actinobacteria|o__Propionibacteriales|f__Propionibacteriaceae|g__Cutibacterium	Dunn's Kruskal-Wallis Multiple Comparisons	Root	a	a	a
k__Bacteria|p__Actinomycetota|c__Actinobacteria|o__Propionibacteriales|f__Propionibacteriaceae|g__Cutibacterium	Dunn's Kruskal-Wallis Multiple Comparisons	Unplanted	a	a	a
k__Bacteria|p__Actinomycetota|c__Thermoleophilia|o__Solirubrobacterales|f__Solirubrobacteraceae|g__Baekduia	Dunn's Kruskal-Wallis Multiple Comparisons	Bulk	a	a	a
k__Bacteria|p__Actinomycetota|c__Thermoleophilia|o__Solirubrobacterales|f__Solirubrobacteraceae|g__Baekduia	Dunn's Kruskal-Wallis Multiple Comparisons	Rhizosphere	a	a	a
k__Bacteria|p__Actinomycetota|c__Thermoleophilia|o__Solirubrobacterales|f__Solirubrobacteraceae|g__Baekduia	Dunn's Kruskal-Wallis Multiple Comparisons	Root	a	a	a
k__Bacteria|p__Actinomycetota|c__Thermoleophilia|o__Solirubrobacterales|f__Solirubrobacteraceae|g__Baekduia	Dunn's Kruskal-Wallis Multiple Comparisons	Unplanted	a	a	a
k__Bacteria|p__Bacteroidota|c__Bacteroidia|o__Chitinophagales|f__Chitinophagaceae|g__Arachidicoccus	Dunn's Kruskal-Wallis Multiple Comparisons	Bulk	a	a	a
k__Bacteria|p__Bacteroidota|c__Bacteroidia|o__Chitinophagales|f__Chitinophagaceae|g__Arachidicoccus	Dunn's Kruskal-Wallis Multiple Comparisons	Rhizosphere	a	a	a
k__Bacteria|p__Bacteroidota|c__Bacteroidia|o__Chitinophagales|f__Chitinophagaceae|g__Arachidicoccus	Dunn's Kruskal-Wallis Multiple Comparisons	Root	a	a	a
k__Bacteria|p__Bacteroidota|c__Bacteroidia|o__Chitinophagales|f__Chitinophagaceae|g__Arachidicoccus	Dunn's Kruskal-Wallis Multiple Comparisons	Unplanted	a	a	a
k__Bacteria|p__Bacteroidota|c__Bacteroidia|o__Chitinophagales|f__Chitinophagaceae|g__Taibaiella	Dunn's Kruskal-Wallis Multiple Comparisons	Bulk	a	a	a
k__Bacteria|p__Bacteroidota|c__Bacteroidia|o__Chitinophagales|f__Chitinophagaceae|g__Taibaiella	Dunn's Kruskal-Wallis Multiple Comparisons	Rhizosphere	a	a	a
k__Bacteria|p__Bacteroidota|c__Bacteroidia|o__Chitinophagales|f__Chitinophagaceae|g__Taibaiella	Dunn's Kruskal-Wallis Multiple Comparisons	Root	a	a	a
k__Bacteria|p__Bacteroidota|c__Bacteroidia|o__Chitinophagales|f__Chitinophagaceae|g__Taibaiella	Dunn's Kruskal-Wallis Multiple Comparisons	Unplanted	a	a	a
k__Bacteria|p__Chlamydiota|c__Chlamydiia|o__Chlamydiales|f__Simkaniaceae|g__Candidatus Rhabdochlamydia	Dunn's Kruskal-Wallis Multiple Comparisons	Bulk	a	a	a
k__Bacteria|p__Chlamydiota|c__Chlamydiia|o__Chlamydiales|f__Simkaniaceae|g__Candidatus Rhabdochlamydia	Dunn's Kruskal-Wallis Multiple Comparisons	Rhizosphere	a	a	a
k__Bacteria|p__Chlamydiota|c__Chlamydiia|o__Chlamydiales|f__Simkaniaceae|g__Candidatus Rhabdochlamydia	Dunn's Kruskal-Wallis Multiple Comparisons	Root	a	a	a
k__Bacteria|p__Chlamydiota|c__Chlamydiia|o__Chlamydiales|f__Simkaniaceae|g__Candidatus Rhabdochlamydia	Dunn's Kruskal-Wallis Multiple Comparisons	Unplanted	a	a	a
k__Bacteria|p__Planctomycetota|c__Planctomycetes|o__Isosphaerales|f__Isosphaeraceae|g__Paludisphaera	Dunn's Kruskal-Wallis Multiple Comparisons	Bulk	a	a	a
k__Bacteria|p__Planctomycetota|c__Planctomycetes|o__Isosphaerales|f__Isosphaeraceae|g__Paludisphaera	Dunn's Kruskal-Wallis Multiple Comparisons	Rhizosphere	a	a	a
k__Bacteria|p__Planctomycetota|c__Planctomycetes|o__Isosphaerales|f__Isosphaeraceae|g__Paludisphaera	Dunn's Kruskal-Wallis Multiple Comparisons	Root	a	a	a
k__Bacteria|p__Planctomycetota|c__Planctomycetes|o__Isosphaerales|f__Isosphaeraceae|g__Paludisphaera	Dunn's Kruskal-Wallis Multiple Comparisons	Unplanted	a	a	a
k__Bacteria|p__Pseudomonadota|c__Alphaproteobacteria|o__Caulobacterales|f__Caulobacteraceae|g__PMMR1	Dunn's Kruskal-Wallis Multiple Comparisons	Bulk	a	a	a
k__Bacteria|p__Pseudomonadota|c__Alphaproteobacteria|o__Caulobacterales|f__Caulobacteraceae|g__PMMR1	Dunn's Kruskal-Wallis Multiple Comparisons	Rhizosphere	a	a	a
k__Bacteria|p__Pseudomonadota|c__Alphaproteobacteria|o__Caulobacterales|f__Caulobacteraceae|g__PMMR1	Dunn's Kruskal-Wallis Multiple Comparisons	Root	a	a	a
k__Bacteria|p__Pseudomonadota|c__Alphaproteobacteria|o__Caulobacterales|f__Caulobacteraceae|g__PMMR1	Dunn's Kruskal-Wallis Multiple Comparisons	Unplanted	a	a	a
k__Bacteria|p__Pseudomonadota|c__Alphaproteobacteria|o__Hyphomicrobiales|f__Rhizobiaceae|g__Agrobacterium	Dunn's Kruskal-Wallis Multiple Comparisons	Bulk	a	a	a
k__Bacteria|p__Pseudomonadota|c__Alphaproteobacteria|o__Hyphomicrobiales|f__Rhizobiaceae|g__Agrobacterium	Dunn's Kruskal-Wallis Multiple Comparisons	Rhizosphere	a	a	a
k__Bacteria|p__Pseudomonadota|c__Alphaproteobacteria|o__Hyphomicrobiales|f__Rhizobiaceae|g__Agrobacterium	Dunn's Kruskal-Wallis Multiple Comparisons	Root	a	a	a
k__Bacteria|p__Pseudomonadota|c__Alphaproteobacteria|o__Hyphomicrobiales|f__Rhizobiaceae|g__Agrobacterium	Dunn's Kruskal-Wallis Multiple Comparisons	Unplanted	a	a	a
k__Bacteria|p__Pseudomonadota|c__Alphaproteobacteria|o__Hyphomicrobiales|f__Rhodomicrobiaceae|g__Rhodomicrobium	Dunn's Kruskal-Wallis Multiple Comparisons	Bulk	a	a	a
k__Bacteria|p__Pseudomonadota|c__Alphaproteobacteria|o__Hyphomicrobiales|f__Rhodomicrobiaceae|g__Rhodomicrobium	Dunn's Kruskal-Wallis Multiple Comparisons	Rhizosphere	a	a	a
k__Bacteria|p__Pseudomonadota|c__Alphaproteobacteria|o__Hyphomicrobiales|f__Rhodomicrobiaceae|g__Rhodomicrobium	Dunn's Kruskal-Wallis Multiple Comparisons	Root	a	a	a
k__Bacteria|p__Pseudomonadota|c__Alphaproteobacteria|o__Hyphomicrobiales|f__Rhodomicrobiaceae|g__Rhodomicrobium	Dunn's Kruskal-Wallis Multiple Comparisons	Unplanted	a	a	a
k__Bacteria|p__Pseudomonadota|c__Gammaproteobacteria|o__Burkholderiales|f__Nitrosomonadaceae|g__Nitrosospira	Dunn's Kruskal-Wallis Multiple Comparisons	Bulk	ab	ab	ab
k__Bacteria|p__Pseudomonadota|c__Gammaproteobacteria|o__Burkholderiales|f__Nitrosomonadaceae|g__Nitrosospira	Dunn's Kruskal-Wallis Multiple Comparisons	Rhizosphere	ab	ab	ab
k__Bacteria|p__Pseudomonadota|c__Gammaproteobacteria|o__Burkholderiales|f__Nitrosomonadaceae|g__Nitrosospira	Dunn's Kruskal-Wallis Multiple Comparisons	Root	a	a	a
k__Bacteria|p__Pseudomonadota|c__Gammaproteobacteria|o__Burkholderiales|f__Nitrosomonadaceae|g__Nitrosospira	Dunn's Kruskal-Wallis Multiple Comparisons	Unplanted	b	b	b
k__Bacteria|p__Bacteroidota|c__Bacteroidia|o__Chitinophagales|f__Chitinophagaceae|g__Heliimonas	Dunn's Kruskal-Wallis Multiple Comparisons	Bulk	a	a	a
k__Bacteria|p__Bacteroidota|c__Bacteroidia|o__Chitinophagales|f__Chitinophagaceae|g__Heliimonas	Dunn's Kruskal-Wallis Multiple Comparisons	Rhizosphere	a	a	a
k__Bacteria|p__Bacteroidota|c__Bacteroidia|o__Chitinophagales|f__Chitinophagaceae|g__Heliimonas	Dunn's Kruskal-Wallis Multiple Comparisons	Root	a	a	a
k__Bacteria|p__Bacteroidota|c__Bacteroidia|o__Chitinophagales|f__Chitinophagaceae|g__Heliimonas	Dunn's Kruskal-Wallis Multiple Comparisons	Unplanted	a	a	a
k__Bacteria|p__Bacteroidota|c__Bacteroidia|o__Chitinophagales|f__Chitinophagaceae|g__Parafilimonas	Dunn's Kruskal-Wallis Multiple Comparisons	Bulk	a	a	a
k__Bacteria|p__Bacteroidota|c__Bacteroidia|o__Chitinophagales|f__Chitinophagaceae|g__Parafilimonas	Dunn's Kruskal-Wallis Multiple Comparisons	Rhizosphere	a	a	a
k__Bacteria|p__Bacteroidota|c__Bacteroidia|o__Chitinophagales|f__Chitinophagaceae|g__Parafilimonas	Dunn's Kruskal-Wallis Multiple Comparisons	Root	a	a	a
k__Bacteria|p__Bacteroidota|c__Bacteroidia|o__Chitinophagales|f__Chitinophagaceae|g__Parafilimonas	Dunn's Kruskal-Wallis Multiple Comparisons	Unplanted	a	a	a
k__Bacteria|p__Pseudomonadota|c__Alphaproteobacteria|o__Caedibacterales|f__Caedibacteraceae|g__Caedibacter	Dunn's Kruskal-Wallis Multiple Comparisons	Bulk	a	a	a
k__Bacteria|p__Pseudomonadota|c__Alphaproteobacteria|o__Caedibacterales|f__Caedibacteraceae|g__Caedibacter	Dunn's Kruskal-Wallis Multiple Comparisons	Rhizosphere	a	a	a
k__Bacteria|p__Pseudomonadota|c__Alphaproteobacteria|o__Caedibacterales|f__Caedibacteraceae|g__Caedibacter	Dunn's Kruskal-Wallis Multiple Comparisons	Root	a	a	a
k__Bacteria|p__Pseudomonadota|c__Alphaproteobacteria|o__Caedibacterales|f__Caedibacteraceae|g__Caedibacter	Dunn's Kruskal-Wallis Multiple Comparisons	Unplanted	a	a	a
k__Bacteria|p__Pseudomonadota|c__Alphaproteobacteria|o__Parvibaculales|f__Parvibaculaceae|g__Parvibaculum	Dunn's Kruskal-Wallis Multiple Comparisons	Bulk	a	a	a
k__Bacteria|p__Pseudomonadota|c__Alphaproteobacteria|o__Parvibaculales|f__Parvibaculaceae|g__Parvibaculum	Dunn's Kruskal-Wallis Multiple Comparisons	Rhizosphere	a	a	a
k__Bacteria|p__Pseudomonadota|c__Alphaproteobacteria|o__Parvibaculales|f__Parvibaculaceae|g__Parvibaculum	Dunn's Kruskal-Wallis Multiple Comparisons	Root	a	a	a
k__Bacteria|p__Pseudomonadota|c__Alphaproteobacteria|o__Parvibaculales|f__Parvibaculaceae|g__Parvibaculum	Dunn's Kruskal-Wallis Multiple Comparisons	Unplanted	a	a	a
k__Bacteria|p__Pseudomonadota|c__Alphaproteobacteria|o__Rhodospirillales|f__Magnetospirillaceae|g__Telmatospirillum	Dunn's Kruskal-Wallis Multiple Comparisons	Bulk	a	a	a
k__Bacteria|p__Pseudomonadota|c__Alphaproteobacteria|o__Rhodospirillales|f__Magnetospirillaceae|g__Telmatospirillum	Dunn's Kruskal-Wallis Multiple Comparisons	Rhizosphere	a	a	a
k__Bacteria|p__Pseudomonadota|c__Alphaproteobacteria|o__Rhodospirillales|f__Magnetospirillaceae|g__Telmatospirillum	Dunn's Kruskal-Wallis Multiple Comparisons	Root	a	a	a
k__Bacteria|p__Pseudomonadota|c__Alphaproteobacteria|o__Rhodospirillales|f__Magnetospirillaceae|g__Telmatospirillum	Dunn's Kruskal-Wallis Multiple Comparisons	Unplanted	a	a	a
k__Bacteria|p__Pseudomonadota|c__Gammaproteobacteria|o__Burkholderiales|f__Burkholderiaceae|g__Limnobacter	Dunn's Kruskal-Wallis Multiple Comparisons	Bulk	a	a	a
k__Bacteria|p__Pseudomonadota|c__Gammaproteobacteria|o__Burkholderiales|f__Burkholderiaceae|g__Limnobacter	Dunn's Kruskal-Wallis Multiple Comparisons	Rhizosphere	a	a	a
k__Bacteria|p__Pseudomonadota|c__Gammaproteobacteria|o__Burkholderiales|f__Burkholderiaceae|g__Limnobacter	Dunn's Kruskal-Wallis Multiple Comparisons	Root	a	a	a
k__Bacteria|p__Pseudomonadota|c__Gammaproteobacteria|o__Burkholderiales|f__Burkholderiaceae|g__Limnobacter	Dunn's Kruskal-Wallis Multiple Comparisons	Unplanted	a	a	a
k__Bacteria|p__Verrucomicrobiota|c__Omnitrophia|o__Omnitrophales|f__Omnitrophaceae|g__Candidatus Omnitrophus	Dunn's Kruskal-Wallis Multiple Comparisons	Bulk	ab	ab	ab
k__Bacteria|p__Verrucomicrobiota|c__Omnitrophia|o__Omnitrophales|f__Omnitrophaceae|g__Candidatus Omnitrophus	Dunn's Kruskal-Wallis Multiple Comparisons	Rhizosphere	a	a	a
k__Bacteria|p__Verrucomicrobiota|c__Omnitrophia|o__Omnitrophales|f__Omnitrophaceae|g__Candidatus Omnitrophus	Dunn's Kruskal-Wallis Multiple Comparisons	Root	a	a	a
k__Bacteria|p__Verrucomicrobiota|c__Omnitrophia|o__Omnitrophales|f__Omnitrophaceae|g__Candidatus Omnitrophus	Dunn's Kruskal-Wallis Multiple Comparisons	Unplanted	b	b	b
k__Bacteria|p__Actinomycetota|c__Actinobacteria|o__Micrococcales|f__Microbacteriaceae|g__Microcella	Dunn's Kruskal-Wallis Multiple Comparisons	Bulk	a	a	a
k__Bacteria|p__Actinomycetota|c__Actinobacteria|o__Micrococcales|f__Microbacteriaceae|g__Microcella	Dunn's Kruskal-Wallis Multiple Comparisons	Rhizosphere	a	a	a
k__Bacteria|p__Actinomycetota|c__Actinobacteria|o__Micrococcales|f__Microbacteriaceae|g__Microcella	Dunn's Kruskal-Wallis Multiple Comparisons	Root	a	a	a
k__Bacteria|p__Actinomycetota|c__Actinobacteria|o__Micrococcales|f__Microbacteriaceae|g__Microcella	Dunn's Kruskal-Wallis Multiple Comparisons	Unplanted	a	a	a
k__Bacteria|p__Bacillota|c__Clostridia|o__Oscillospirales|f__Oscillospiraceae|g__Papillibacter	Dunn's Kruskal-Wallis Multiple Comparisons	Bulk	a	a	a
k__Bacteria|p__Bacillota|c__Clostridia|o__Oscillospirales|f__Oscillospiraceae|g__Papillibacter	Dunn's Kruskal-Wallis Multiple Comparisons	Rhizosphere	a	a	a
k__Bacteria|p__Bacillota|c__Clostridia|o__Oscillospirales|f__Oscillospiraceae|g__Papillibacter	Dunn's Kruskal-Wallis Multiple Comparisons	Root	a	a	a
k__Bacteria|p__Bacillota|c__Clostridia|o__Oscillospirales|f__Oscillospiraceae|g__Papillibacter	Dunn's Kruskal-Wallis Multiple Comparisons	Unplanted	a	a	a
k__Bacteria|p__Bdellovibrionota|c__Bdellovibrionia|o__Bdellovibrionales|f__Pseudobdellovibrionaceae|g__OM27 clade	Dunn's Kruskal-Wallis Multiple Comparisons	Bulk	a	a	a
k__Bacteria|p__Bdellovibrionota|c__Bdellovibrionia|o__Bdellovibrionales|f__Pseudobdellovibrionaceae|g__OM27 clade	Dunn's Kruskal-Wallis Multiple Comparisons	Rhizosphere	a	a	a
k__Bacteria|p__Bdellovibrionota|c__Bdellovibrionia|o__Bdellovibrionales|f__Pseudobdellovibrionaceae|g__OM27 clade	Dunn's Kruskal-Wallis Multiple Comparisons	Root	a	a	a
k__Bacteria|p__Bdellovibrionota|c__Bdellovibrionia|o__Bdellovibrionales|f__Pseudobdellovibrionaceae|g__OM27 clade	Dunn's Kruskal-Wallis Multiple Comparisons	Unplanted	a	a	a
k__Bacteria|p__Cyanobacteriota|c__Vampirivibrionia|o__Obscuribacterales|f__Obscuribacteraceae|g__Candidatus Obscuribacter	Dunn's Kruskal-Wallis Multiple Comparisons	Bulk	a	a	a
k__Bacteria|p__Cyanobacteriota|c__Vampirivibrionia|o__Obscuribacterales|f__Obscuribacteraceae|g__Candidatus Obscuribacter	Dunn's Kruskal-Wallis Multiple Comparisons	Rhizosphere	a	a	a
k__Bacteria|p__Cyanobacteriota|c__Vampirivibrionia|o__Obscuribacterales|f__Obscuribacteraceae|g__Candidatus Obscuribacter	Dunn's Kruskal-Wallis Multiple Comparisons	Root	a	a	a
k__Bacteria|p__Cyanobacteriota|c__Vampirivibrionia|o__Obscuribacterales|f__Obscuribacteraceae|g__Candidatus Obscuribacter	Dunn's Kruskal-Wallis Multiple Comparisons	Unplanted	a	a	a
k__Bacteria|p__Pseudomonadota|c__Alphaproteobacteria|o__Azospirillales|f__Azospirillaceae|g__Nitrospirillum	Dunn's Kruskal-Wallis Multiple Comparisons	Bulk	a	a	a
k__Bacteria|p__Pseudomonadota|c__Alphaproteobacteria|o__Azospirillales|f__Azospirillaceae|g__Nitrospirillum	Dunn's Kruskal-Wallis Multiple Comparisons	Rhizosphere	a	a	a
k__Bacteria|p__Pseudomonadota|c__Alphaproteobacteria|o__Azospirillales|f__Azospirillaceae|g__Nitrospirillum	Dunn's Kruskal-Wallis Multiple Comparisons	Root	a	a	a
k__Bacteria|p__Pseudomonadota|c__Alphaproteobacteria|o__Azospirillales|f__Azospirillaceae|g__Nitrospirillum	Dunn's Kruskal-Wallis Multiple Comparisons	Unplanted	a	a	a
k__Bacteria|p__Verrucomicrobiota|c__Verrucomicrobiia|o__Opitutales|f__Opitutaceae|g__Cephaloticoccus	Dunn's Kruskal-Wallis Multiple Comparisons	Bulk	a	a	a
k__Bacteria|p__Verrucomicrobiota|c__Verrucomicrobiia|o__Opitutales|f__Opitutaceae|g__Cephaloticoccus	Dunn's Kruskal-Wallis Multiple Comparisons	Rhizosphere	ab	ab	ab
k__Bacteria|p__Verrucomicrobiota|c__Verrucomicrobiia|o__Opitutales|f__Opitutaceae|g__Cephaloticoccus	Dunn's Kruskal-Wallis Multiple Comparisons	Root	b	b	b
k__Bacteria|p__Verrucomicrobiota|c__Verrucomicrobiia|o__Opitutales|f__Opitutaceae|g__Cephaloticoccus	Dunn's Kruskal-Wallis Multiple Comparisons	Unplanted	b	b	b
k__Bacteria|p__Actinomycetota|c__Actinobacteria|o__Micrococcales|f__Microbacteriaceae|g__Amnibacterium	Dunn's Kruskal-Wallis Multiple Comparisons	Bulk	a	a	a
k__Bacteria|p__Actinomycetota|c__Actinobacteria|o__Micrococcales|f__Microbacteriaceae|g__Amnibacterium	Dunn's Kruskal-Wallis Multiple Comparisons	Rhizosphere	a	a	a
k__Bacteria|p__Actinomycetota|c__Actinobacteria|o__Micrococcales|f__Microbacteriaceae|g__Amnibacterium	Dunn's Kruskal-Wallis Multiple Comparisons	Root	a	a	a
k__Bacteria|p__Actinomycetota|c__Actinobacteria|o__Micrococcales|f__Microbacteriaceae|g__Amnibacterium	Dunn's Kruskal-Wallis Multiple Comparisons	Unplanted	a	a	a
k__Bacteria|p__Actinomycetota|c__Actinobacteria|o__Streptosporangiales|f__Thermomonosporaceae|g__[Streptomyces] thermoautotrophicus	Dunn's Kruskal-Wallis Multiple Comparisons	Bulk	a	a	a
k__Bacteria|p__Actinomycetota|c__Actinobacteria|o__Streptosporangiales|f__Thermomonosporaceae|g__[Streptomyces] thermoautotrophicus	Dunn's Kruskal-Wallis Multiple Comparisons	Rhizosphere	a	a	a
k__Bacteria|p__Actinomycetota|c__Actinobacteria|o__Streptosporangiales|f__Thermomonosporaceae|g__[Streptomyces] thermoautotrophicus	Dunn's Kruskal-Wallis Multiple Comparisons	Root	a	a	a
k__Bacteria|p__Actinomycetota|c__Actinobacteria|o__Streptosporangiales|f__Thermomonosporaceae|g__[Streptomyces] thermoautotrophicus	Dunn's Kruskal-Wallis Multiple Comparisons	Unplanted	a	a	a
k__Bacteria|p__Bacillota|c__Bacilli|o__Bacillales|f__Bacillaceae|g__Neobacillus	Dunn's Kruskal-Wallis Multiple Comparisons	Bulk	a	a	a
k__Bacteria|p__Bacillota|c__Bacilli|o__Bacillales|f__Bacillaceae|g__Neobacillus	Dunn's Kruskal-Wallis Multiple Comparisons	Rhizosphere	a	a	a
k__Bacteria|p__Bacillota|c__Bacilli|o__Bacillales|f__Bacillaceae|g__Neobacillus	Dunn's Kruskal-Wallis Multiple Comparisons	Root	a	a	a
k__Bacteria|p__Bacillota|c__Bacilli|o__Bacillales|f__Bacillaceae|g__Neobacillus	Dunn's Kruskal-Wallis Multiple Comparisons	Unplanted	a	a	a
k__Bacteria|p__Bacteroidota|c__Bacteroidia|o__Cytophagales|f__Amoebophilaceae|g__Candidatus Amoebophilus	Dunn's Kruskal-Wallis Multiple Comparisons	Bulk	a	a	a
k__Bacteria|p__Bacteroidota|c__Bacteroidia|o__Cytophagales|f__Amoebophilaceae|g__Candidatus Amoebophilus	Dunn's Kruskal-Wallis Multiple Comparisons	Rhizosphere	b	b	b
k__Bacteria|p__Bacteroidota|c__Bacteroidia|o__Cytophagales|f__Amoebophilaceae|g__Candidatus Amoebophilus	Dunn's Kruskal-Wallis Multiple Comparisons	Root	b	b	b
k__Bacteria|p__Bacteroidota|c__Bacteroidia|o__Cytophagales|f__Amoebophilaceae|g__Candidatus Amoebophilus	Dunn's Kruskal-Wallis Multiple Comparisons	Unplanted	b	b	b
k__Bacteria|p__Gemmatimonadota|c__Longimicrobiia|o__Longimicrobiales|f__Longimicrobiaceae|g__YC-ZSS-LKJ147	Dunn's Kruskal-Wallis Multiple Comparisons	Bulk	a	a	a
k__Bacteria|p__Gemmatimonadota|c__Longimicrobiia|o__Longimicrobiales|f__Longimicrobiaceae|g__YC-ZSS-LKJ147	Dunn's Kruskal-Wallis Multiple Comparisons	Rhizosphere	a	a	a
k__Bacteria|p__Gemmatimonadota|c__Longimicrobiia|o__Longimicrobiales|f__Longimicrobiaceae|g__YC-ZSS-LKJ147	Dunn's Kruskal-Wallis Multiple Comparisons	Root	a	a	a
k__Bacteria|p__Gemmatimonadota|c__Longimicrobiia|o__Longimicrobiales|f__Longimicrobiaceae|g__YC-ZSS-LKJ147	Dunn's Kruskal-Wallis Multiple Comparisons	Unplanted	a	a	a
k__Bacteria|p__Planctomycetota|c__Phycisphaerae|o__Phycisphaerales|f__Phycisphaeraceae|g__SM1A02	Dunn's Kruskal-Wallis Multiple Comparisons	Bulk	a	a	a
k__Bacteria|p__Planctomycetota|c__Phycisphaerae|o__Phycisphaerales|f__Phycisphaeraceae|g__SM1A02	Dunn's Kruskal-Wallis Multiple Comparisons	Rhizosphere	a	a	a
k__Bacteria|p__Planctomycetota|c__Phycisphaerae|o__Phycisphaerales|f__Phycisphaeraceae|g__SM1A02	Dunn's Kruskal-Wallis Multiple Comparisons	Root	a	a	a
k__Bacteria|p__Planctomycetota|c__Phycisphaerae|o__Phycisphaerales|f__Phycisphaeraceae|g__SM1A02	Dunn's Kruskal-Wallis Multiple Comparisons	Unplanted	a	a	a
k__Bacteria|p__Pseudomonadota|c__Alphaproteobacteria|o__Acetobacterales|f__Acetobacteraceae|g__Acidisphaera	Dunn's Kruskal-Wallis Multiple Comparisons	Bulk	a	a	a
k__Bacteria|p__Pseudomonadota|c__Alphaproteobacteria|o__Acetobacterales|f__Acetobacteraceae|g__Acidisphaera	Dunn's Kruskal-Wallis Multiple Comparisons	Rhizosphere	a	a	a
k__Bacteria|p__Pseudomonadota|c__Alphaproteobacteria|o__Acetobacterales|f__Acetobacteraceae|g__Acidisphaera	Dunn's Kruskal-Wallis Multiple Comparisons	Root	a	a	a
k__Bacteria|p__Pseudomonadota|c__Alphaproteobacteria|o__Acetobacterales|f__Acetobacteraceae|g__Acidisphaera	Dunn's Kruskal-Wallis Multiple Comparisons	Unplanted	a	a	a
k__Bacteria|p__Pseudomonadota|c__Alphaproteobacteria|o__Hyphomicrobiales|f__Beijerinckiaceae|g__Methylorosula	Dunn's Kruskal-Wallis Multiple Comparisons	Bulk	a	a	a
k__Bacteria|p__Pseudomonadota|c__Alphaproteobacteria|o__Hyphomicrobiales|f__Beijerinckiaceae|g__Methylorosula	Dunn's Kruskal-Wallis Multiple Comparisons	Rhizosphere	a	a	a
k__Bacteria|p__Pseudomonadota|c__Alphaproteobacteria|o__Hyphomicrobiales|f__Beijerinckiaceae|g__Methylorosula	Dunn's Kruskal-Wallis Multiple Comparisons	Root	a	a	a
k__Bacteria|p__Pseudomonadota|c__Alphaproteobacteria|o__Hyphomicrobiales|f__Beijerinckiaceae|g__Methylorosula	Dunn's Kruskal-Wallis Multiple Comparisons	Unplanted	a	a	a
k__Bacteria|p__Pseudomonadota|c__Alphaproteobacteria|o__Hyphomicrobiales|f__Rhizobiaceae|g__Shinella	Dunn's Kruskal-Wallis Multiple Comparisons	Bulk	a	a	a
k__Bacteria|p__Pseudomonadota|c__Alphaproteobacteria|o__Hyphomicrobiales|f__Rhizobiaceae|g__Shinella	Dunn's Kruskal-Wallis Multiple Comparisons	Rhizosphere	a	a	a
k__Bacteria|p__Pseudomonadota|c__Alphaproteobacteria|o__Hyphomicrobiales|f__Rhizobiaceae|g__Shinella	Dunn's Kruskal-Wallis Multiple Comparisons	Root	a	a	a
k__Bacteria|p__Pseudomonadota|c__Alphaproteobacteria|o__Hyphomicrobiales|f__Rhizobiaceae|g__Shinella	Dunn's Kruskal-Wallis Multiple Comparisons	Unplanted	a	a	a
k__Bacteria|p__Pseudomonadota|c__Alphaproteobacteria|o__Hyphomicrobiales|f__Rhizobiaceae|g__Zhengella	Dunn's Kruskal-Wallis Multiple Comparisons	Bulk	a	a	a
k__Bacteria|p__Pseudomonadota|c__Alphaproteobacteria|o__Hyphomicrobiales|f__Rhizobiaceae|g__Zhengella	Dunn's Kruskal-Wallis Multiple Comparisons	Rhizosphere	a	a	a
k__Bacteria|p__Pseudomonadota|c__Alphaproteobacteria|o__Hyphomicrobiales|f__Rhizobiaceae|g__Zhengella	Dunn's Kruskal-Wallis Multiple Comparisons	Root	a	a	a
k__Bacteria|p__Pseudomonadota|c__Alphaproteobacteria|o__Hyphomicrobiales|f__Rhizobiaceae|g__Zhengella	Dunn's Kruskal-Wallis Multiple Comparisons	Unplanted	a	a	a
k__Bacteria|p__Pseudomonadota|c__Alphaproteobacteria|o__Rickettsiales|f__Rickettsiaceae|g__Rickettsia	Dunn's Kruskal-Wallis Multiple Comparisons	Bulk	a	a	a
k__Bacteria|p__Pseudomonadota|c__Alphaproteobacteria|o__Rickettsiales|f__Rickettsiaceae|g__Rickettsia	Dunn's Kruskal-Wallis Multiple Comparisons	Rhizosphere	a	a	a
k__Bacteria|p__Pseudomonadota|c__Alphaproteobacteria|o__Rickettsiales|f__Rickettsiaceae|g__Rickettsia	Dunn's Kruskal-Wallis Multiple Comparisons	Root	a	a	a
k__Bacteria|p__Pseudomonadota|c__Alphaproteobacteria|o__Rickettsiales|f__Rickettsiaceae|g__Rickettsia	Dunn's Kruskal-Wallis Multiple Comparisons	Unplanted	a	a	a
k__Bacteria|p__Pseudomonadota|c__Alphaproteobacteria|o__Sphingomonadales|f__Sphingomonadaceae|g__Plot4-2H12	Dunn's Kruskal-Wallis Multiple Comparisons	Bulk	a	a	a
k__Bacteria|p__Pseudomonadota|c__Alphaproteobacteria|o__Sphingomonadales|f__Sphingomonadaceae|g__Plot4-2H12	Dunn's Kruskal-Wallis Multiple Comparisons	Rhizosphere	a	a	a
k__Bacteria|p__Pseudomonadota|c__Alphaproteobacteria|o__Sphingomonadales|f__Sphingomonadaceae|g__Plot4-2H12	Dunn's Kruskal-Wallis Multiple Comparisons	Root	a	a	a
k__Bacteria|p__Pseudomonadota|c__Alphaproteobacteria|o__Sphingomonadales|f__Sphingomonadaceae|g__Plot4-2H12	Dunn's Kruskal-Wallis Multiple Comparisons	Unplanted	a	a	a
k__Bacteria|p__Pseudomonadota|c__Alphaproteobacteria|o__Sphingomonadales|f__Sphingomonadaceae|g__Qinpengyuania	Dunn's Kruskal-Wallis Multiple Comparisons	Bulk	a	a	a
k__Bacteria|p__Pseudomonadota|c__Alphaproteobacteria|o__Sphingomonadales|f__Sphingomonadaceae|g__Qinpengyuania	Dunn's Kruskal-Wallis Multiple Comparisons	Rhizosphere	a	a	a
k__Bacteria|p__Pseudomonadota|c__Alphaproteobacteria|o__Sphingomonadales|f__Sphingomonadaceae|g__Qinpengyuania	Dunn's Kruskal-Wallis Multiple Comparisons	Root	a	a	a
k__Bacteria|p__Pseudomonadota|c__Alphaproteobacteria|o__Sphingomonadales|f__Sphingomonadaceae|g__Qinpengyuania	Dunn's Kruskal-Wallis Multiple Comparisons	Unplanted	a	a	a
k__Bacteria|p__Pseudomonadota|c__Gammaproteobacteria|o__Lysobacterales|f__Rhodanobacteraceae|g__Luteibacter	Dunn's Kruskal-Wallis Multiple Comparisons	Bulk	a	a	a
k__Bacteria|p__Pseudomonadota|c__Gammaproteobacteria|o__Lysobacterales|f__Rhodanobacteraceae|g__Luteibacter	Dunn's Kruskal-Wallis Multiple Comparisons	Rhizosphere	a	a	a
k__Bacteria|p__Pseudomonadota|c__Gammaproteobacteria|o__Lysobacterales|f__Rhodanobacteraceae|g__Luteibacter	Dunn's Kruskal-Wallis Multiple Comparisons	Root	a	a	a
k__Bacteria|p__Pseudomonadota|c__Gammaproteobacteria|o__Lysobacterales|f__Rhodanobacteraceae|g__Luteibacter	Dunn's Kruskal-Wallis Multiple Comparisons	Unplanted	a	a	a
k__Bacteria|p__Pseudomonadota|c__Gammaproteobacteria|o__|f__|g__Candidatus Endonucleariobacter	Dunn's Kruskal-Wallis Multiple Comparisons	Bulk	a	a	a
k__Bacteria|p__Pseudomonadota|c__Gammaproteobacteria|o__|f__|g__Candidatus Endonucleariobacter	Dunn's Kruskal-Wallis Multiple Comparisons	Rhizosphere	a	a	a
k__Bacteria|p__Pseudomonadota|c__Gammaproteobacteria|o__|f__|g__Candidatus Endonucleariobacter	Dunn's Kruskal-Wallis Multiple Comparisons	Root	a	a	a
k__Bacteria|p__Pseudomonadota|c__Gammaproteobacteria|o__|f__|g__Candidatus Endonucleariobacter	Dunn's Kruskal-Wallis Multiple Comparisons	Unplanted	a	a	a
k__Bacteria|p__Verrucomicrobiota|c__Verrucomicrobiia|o__Chthoniobacterales|f__Chthoniobacteraceae|g__LD29	Dunn's Kruskal-Wallis Multiple Comparisons	Bulk	a	a	a
k__Bacteria|p__Verrucomicrobiota|c__Verrucomicrobiia|o__Chthoniobacterales|f__Chthoniobacteraceae|g__LD29	Dunn's Kruskal-Wallis Multiple Comparisons	Rhizosphere	a	a	a
k__Bacteria|p__Verrucomicrobiota|c__Verrucomicrobiia|o__Chthoniobacterales|f__Chthoniobacteraceae|g__LD29	Dunn's Kruskal-Wallis Multiple Comparisons	Root	a	a	a
k__Bacteria|p__Verrucomicrobiota|c__Verrucomicrobiia|o__Chthoniobacterales|f__Chthoniobacteraceae|g__LD29	Dunn's Kruskal-Wallis Multiple Comparisons	Unplanted	a	a	a
k__Bacteria|p__Verrucomicrobiota|c__Verrucomicrobiia|o__Chthoniobacterales|f__Xiphinematobacteraceae|g__Candidatus Xiphinematobacter	Dunn's Kruskal-Wallis Multiple Comparisons	Bulk	a	a	a
k__Bacteria|p__Verrucomicrobiota|c__Verrucomicrobiia|o__Chthoniobacterales|f__Xiphinematobacteraceae|g__Candidatus Xiphinematobacter	Dunn's Kruskal-Wallis Multiple Comparisons	Rhizosphere	a	a	a
k__Bacteria|p__Verrucomicrobiota|c__Verrucomicrobiia|o__Chthoniobacterales|f__Xiphinematobacteraceae|g__Candidatus Xiphinematobacter	Dunn's Kruskal-Wallis Multiple Comparisons	Root	a	a	a
k__Bacteria|p__Verrucomicrobiota|c__Verrucomicrobiia|o__Chthoniobacterales|f__Xiphinematobacteraceae|g__Candidatus Xiphinematobacter	Dunn's Kruskal-Wallis Multiple Comparisons	Unplanted	a	a	a

## Sheet: Abundance_genus
Sample.type	Taxa	N	Mean	SD	SE
Bulk	k__Bacteria|p__Pseudomonadota|c__Gammaproteobacteria|o__Burkholderiales|f__Burkholderiaceae|g__Burkholderia-Caballeronia-Paraburkholderia	6	0.0686667	0.00962635	0.00392994
Bulk	k__Bacteria|p__Actinomycetota|c__Actinobacteria|o__Frankiales|f__Acidothermaceae|g__Acidothermus	6	0.0461667	0.00870441	0.00355356
Bulk	k__Bacteria|p__Bacteroidota|c__Bacteroidia|o__Sphingobacteriales|f__Sphingobacteriaceae|g__Mucilaginibacter	6	0.0398333	0.00381663	0.00155813
Bulk	k__Bacteria|p__Actinomycetota|c__Actinobacteria|o__Mycobacteriales|f__Mycobacteriaceae|g__Mycobacterium	6	0.0258333	0.00661564	0.00270082
Bulk	k__Bacteria|p__Acidobacteriota|c__Acidobacteriae|o__Terriglobales|f__Acidobacteriaceae (Subgroup 1)|g__Occallatibacter	6	0.0161667	0.00402078	0.00164148
Bulk	k__Bacteria|p__Actinomycetota|c__Thermoleophilia|o__Solirubrobacterales|f__Solirubrobacteraceae|g__Conexibacter	6	0.0236667	0.00492612	0.00201108
Bulk	k__Bacteria|p__Actinomycetota|c__Actinobacteria|o__Mycobacteriales|f__Nocardiaceae|g__Nocardia	6	0.0128333	0.00183485	0.000749074
Bulk	k__Bacteria|p__Pseudomonadota|c__Alphaproteobacteria|o__Caulobacterales|f__Caulobacteraceae|g__Asticcacaulis	6	0.008	0.00340588	0.00139044
Bulk	k__Bacteria|p__Pseudomonadota|c__Alphaproteobacteria|o__Hyphomicrobiales|f__Devosiaceae|g__Devosia	6	0.00133333	0.0010328	0.000421637
Bulk	k__Bacteria|p__Planctomycetota|c__Planctomycetes|o__Isosphaerales|f__Isosphaeraceae|g__Aquisphaera	6	0.0535	0.00859651	0.00350951
Bulk	k__Bacteria|p__Acidobacteriota|c__Acidobacteriae|o__Bryobacterales|f__Bryobacteraceae|g__Bryobacter	6	0.0115	0.00568331	0.0023202
Bulk	k__Bacteria|p__Acidobacteriota|c__Acidobacteriae|o__Terriglobales|f__Acidobacteriaceae (Subgroup 1)|g__Granulicella	6	0.0193333	0.00527889	0.0021551
Bulk	k__Bacteria|p__Pseudomonadota|c__Gammaproteobacteria|o__Legionellales|f__Legionellaceae|g__Legionella	6	0.003	0.00178885	0.000730297
Bulk	k__Bacteria|p__Pseudomonadota|c__Alphaproteobacteria|o__Hyphomicrobiales|f__Beijerinckiaceae|g__Roseiarcus	6	0.011	0.00340588	0.00139044
Bulk	k__Bacteria|p__Bacteroidota|c__Bacteroidia|o__Chitinophagales|f__Chitinophagaceae|g__Puia	6	0.009	0.00368782	0.00150555
Bulk	k__Bacteria|p__Acidobacteriota|c__Acidobacteriae|o__Solibacterales|f__Solibacteraceae|g__Candidatus Solibacter	6	0.00766667	0.00355903	0.00145297
Bulk	k__Bacteria|p__Pseudomonadota|c__Alphaproteobacteria|o__Hyphomicrobiales|f__Xanthobacteraceae|g__Pseudolabrys	6	0.00866667	0.00216025	0.000881917
Bulk	k__Bacteria|p__Acidobacteriota|c__Acidobacteriae|o__Terriglobales|f__Acidobacteriaceae (Subgroup 1)|g__Terracidiphilus	6	0.00433333	0.00265832	0.00108525
Bulk	k__Bacteria|p__Pseudomonadota|c__Gammaproteobacteria|o__Burkholderiales|f__Comamonadaceae|g__Roseateles	6	0	0	0
Bulk	k__Bacteria|p__Pseudomonadota|c__Gammaproteobacteria|o__Lysobacterales|f__Rhodanobacteraceae|g__Rhodanobacter	6	0.0123333	0.00432049	0.00176383
Bulk	k__Bacteria|p__Pseudomonadota|c__Gammaproteobacteria|o__Pseudomonadales|f__Pseudomonadaceae|g__Pseudomonas	6	0	0	0
Bulk	k__Bacteria|p__Pseudomonadota|c__Alphaproteobacteria|o__Hyphomicrobiales|f__Rhizobiaceae|g__Rhizobium	6	0.0005	0.000547723	0.000223607
Bulk	k__Bacteria|p__Pseudomonadota|c__Alphaproteobacteria|o__Hyphomicrobiales|f__Xanthobacteraceae|g__Bradyrhizobium	6	0.0161667	0.00292689	0.0011949
Bulk	k__Bacteria|p__Pseudomonadota|c__Gammaproteobacteria|o__Burkholderiales|f__Oxalobacteraceae|g__Herbaspirillum	6	0	0	0
Bulk	k__Bacteria|p__Pseudomonadota|c__Gammaproteobacteria|o__Enterobacterales|f__Enterobacteriaceae|g__Klebsiella	6	0	0	0
Bulk	k__Bacteria|p__Actinomycetota|c__Actinobacteria|o__Propionibacteriales|f__Nocardioidaceae|g__Nocardioides	6	0	0	0
Bulk	k__Bacteria|p__Acidobacteriota|c__Acidobacteriae|o__Terriglobales|f__Acidobacteriaceae (Subgroup 1)|g__Edaphobacter	6	0.00733333	0.00265832	0.00108525
Bulk	k__Bacteria|p__Pseudomonadota|c__Gammaproteobacteria|o__Lysobacterales|f__Rhodanobacteraceae|g__Dyella	6	0.0153333	0.00233809	0.000954521
Bulk	k__Bacteria|p__Actinomycetota|c__Actinobacteria|o__Micrococcales|f__Microbacteriaceae|g__Gryllotalpicola	6	0.0055	0.00197484	0.000806226
Bulk	k__Bacteria|p__Actinomycetota|c__Actinobacteria|o__Frankiales|f__Frankiaceae|g__Jatrophihabitans	6	0.001	0.000632456	0.000258199
Bulk	k__Bacteria|p__Verrucomicrobiota|c__Verrucomicrobiia|o__Chthoniobacterales|f__Chthoniobacteraceae|g__Chthoniobacter	6	0.0185	0.00706399	0.00288386
Bulk	k__Bacteria|p__Pseudomonadota|c__Gammaproteobacteria|o__Rickettsiellales|f__Rickettsiellaceae|g__Aquicella	6	0.0015	0.00104881	0.000428174
Bulk	k__Bacteria|p__Pseudomonadota|c__Alphaproteobacteria|o__Caulobacterales|f__Caulobacteraceae|g__Phenylobacterium	6	0.00633333	0.00163299	0.000666667
Bulk	k__Bacteria|p__Pseudomonadota|c__Alphaproteobacteria|o__Acetobacterales|f__Acetobacteraceae|g__Acidicaldus	6	0.008	0.00328634	0.00134164
Bulk	k__Bacteria|p__Pseudomonadota|c__Alphaproteobacteria|o__Hyphomicrobiales|f__Xanthobacteraceae|g__Rhodoplanes	6	0.00533333	0.00196638	0.000802773
Bulk	k__Bacteria|p__Actinomycetota|c__Acidimicrobiia|o__Acidimicrobiales|f__Acidimicrobiaceae|g__Acidiferrimicrobium	6	0.006	0.00154919	0.000632456
Bulk	k__Bacteria|p__Pseudomonadota|c__Gammaproteobacteria|o__|f__|g__Acidibacter	6	0.00133333	0.000516398	0.000210819
Bulk	k__Bacteria|p__Pseudomonadota|c__Gammaproteobacteria|o__Burkholderiales|f__Comamonadaceae|g__Sphaerotilus	6	0	0	0
Bulk	k__Bacteria|p__Pseudomonadota|c__Gammaproteobacteria|o__Burkholderiales|f__Burkholderiaceae|g__Pandoraea	6	0.0045	0.00294958	0.00120416
Bulk	k__Bacteria|p__Myxococcota|c__Myxococcia|o__Myxococcales|f__Anaeromyxobacteraceae|g__Anaeromyxobacter	6	0.00683333	0.00183485	0.000749074
Bulk	k__Bacteria|p__Verrucomicrobiota|c__Verrucomicrobiia|o__Opitutales|f__Opitutaceae|g__Opitutus	6	0.002	0.002	0.000816497
Bulk	k__Bacteria|p__Armatimonadota|c__Fimbriimonadia|o__Fimbriimonadales|f__Fimbriimonadaceae|g__Fimbriimonas	6	0.000166667	0.000408248	0.000166667
Bulk	k__Bacteria|p__Pseudomonadota|c__Gammaproteobacteria|o__Burkholderiales|f__Oxalobacteraceae|g__Massilia	6	0.00133333	0.000816497	0.000333333
Bulk	k__Bacteria|p__Actinomycetota|c__Actinobacteria|o__Micrococcales|f__Microbacteriaceae|g__Rathayibacter	6	0	0	0
Bulk	k__Bacteria|p__Acidobacteriota|c__Acidobacteriae|o__Terriglobales|f__Acidobacteriaceae (Subgroup 1)|g__Bryocella	6	0.00466667	0.00301109	0.00122927
Bulk	k__Bacteria|p__Pseudomonadota|c__Alphaproteobacteria|o__Hyphomicrobiales|f__Beijerinckiaceae|g__Methylovirgula	6	0.0015	0.00151658	0.000619139
Bulk	k__Bacteria|p__Pseudomonadota|c__Alphaproteobacteria|o__Reyranellales|f__Reyranellaceae|g__Reyranella	6	0.0005	0.00083666	0.000341565
Bulk	k__Bacteria|p__Pseudomonadota|c__Alphaproteobacteria|o__Hyphomicrobiales|f__Devosiaceae|g__Arsenicitalea	6	0.00216667	0.00132916	0.000542627
Bulk	k__Bacteria|p__Gemmatimonadota|c__Gemmatimonadia|o__Gemmatimonadales|f__Gemmatimonadaceae|g__Gemmatimonas	6	0.001	0.000894427	0.000365148
Bulk	k__Bacteria|p__Bacteroidota|c__Bacteroidia|o__Chitinophagales|f__Chitinophagaceae|g__Nemorincola	6	0.00283333	0.00183485	0.000749074
Bulk	k__Bacteria|p__Verrucomicrobiota|c__Verrucomicrobiia|o__Verrucomicrobiales|f__Verrucomicrobiaceae|g__Roseimicrobium	6	0.0015	0.00083666	0.000341565
Bulk	k__Bacteria|p__Planctomycetota|c__Planctomycetes|o__Isosphaerales|f__Isosphaeraceae|g__Singulisphaera	6	0.00316667	0.0017224	0.000703167
Bulk	k__Bacteria|p__Planctomycetota|c__Planctomycetes|o__Planctomycetales|f__Schlesneriaceae|g__Schlesneria	6	0.000666667	0.000816497	0.000333333
Bulk	k__Bacteria|p__Pseudomonadota|c__Alphaproteobacteria|o__Sphingomonadales|f__Sphingomonadaceae|g__Sphingomonas	6	0	0	0
Bulk	k__Bacteria|p__Myxococcota|c__Myxococcia|o__Myxococcales|f__Myxococcaceae|g__P3OB-42	6	0.00166667	0.0010328	0.000421637
Bulk	k__Bacteria|p__Acidobacteriota|c__Acidobacteriae|o__Terriglobales|f__Acidobacteriaceae (Subgroup 1)|g__Telmatobacter	6	0.000833333	0.000752773	0.000307318
Bulk	k__Bacteria|p__Verrucomicrobiota|c__Verrucomicrobiia|o__Opitutales|f__Opitutaceae|g__Oleiharenicola	6	0.00383333	0.00160208	0.000654047
Bulk	k__Bacteria|p__Pseudomonadota|c__Alphaproteobacteria|o__Acetobacterales|f__Acetobacteraceae|g__Acidisoma	6	0.00283333	0.00132916	0.000542627
Bulk	k__Bacteria|p__Pseudomonadota|c__Alphaproteobacteria|o__Acetobacterales|f__Acetobacteraceae|g__Rhodopila	6	0.0025	0.00104881	0.000428174
Bulk	k__Bacteria|p__Actinomycetota|c__Actinobacteria|o__Propionibacteriales|f__Nocardioidaceae|g__Marmoricola	6	0.000833333	0.000983192	0.000401386
Bulk	k__Bacteria|p__Actinomycetota|c__Actinobacteria|o__Micrococcales|f__Microbacteriaceae|g__Leifsonia	6	0	0	0
Bulk	k__Bacteria|p__Pseudomonadota|c__Alphaproteobacteria|o__Azospirillales|f__Inquilinaceae|g__Inquilinus	6	0.000166667	0.000408248	0.000166667
Bulk	k__Bacteria|p__Pseudomonadota|c__Gammaproteobacteria|o__|f__|g__Candidatus Ovatusbacter	6	0.00283333	0.00204124	0.000833333
Bulk	k__Bacteria|p__Pseudomonadota|c__Gammaproteobacteria|o__Coxiellales|f__Coxiellaceae|g__Coxiella	6	0.000666667	0.000816497	0.000333333
Bulk	k__Bacteria|p__Myxococcota|c__Polyangiia|o__Polyangiales|f__Polyangiaceae|g__Pajaroellobacter	6	0.000333333	0.000816497	0.000333333
Bulk	k__Bacteria|p__Bacillota|c__Bacilli|o__Alicyclobacillales|f__Alicyclobacillaceae|g__Alicyclobacillus	6	0.000333333	0.000516398	0.000210819
Bulk	k__Bacteria|p__Pseudomonadota|c__Alphaproteobacteria|o__Sphingomonadales|f__Sphingomonadaceae|g__Hephaestia	6	0	0	0
Bulk	k__Bacteria|p__Pseudomonadota|c__Gammaproteobacteria|o__Salinisphaerales|f__Nevskiaceae|g__Stenotrophobium	6	0.013	0.00282843	0.0011547
Bulk	k__Bacteria|p__Planctomycetota|c__Planctomycetes|o__Gemmatales|f__Gemmataceae|g__Fimbriiglobus	6	0.0005	0.000547723	0.000223607
Bulk	k__Bacteria|p__Abditibacteriota|c__Abditibacteriia|o__Abditibacteriales|f__Abditibacteriaceae|g__Abditibacterium	6	0.000333333	0.000516398	0.000210819
Bulk	k__Bacteria|p__Patescibacteria|c__Saccharimonadia|o__Saccharimonadales|f__Saccharimonadaceae|g__TM7a	6	0.000333333	0.000516398	0.000210819
Bulk	k__Bacteria|p__Bacteroidota|c__Bacteroidia|o__Cytophagales|f__Cytophagaceae|g__Sporocytophaga	6	0.00116667	0.000752773	0.000307318
Bulk	k__Bacteria|p__Pseudomonadota|c__Alphaproteobacteria|o__Hyphomicrobiales|f__Xanthobacteraceae|g__Afipia	6	0.0005	0.000547723	0.000223607
Bulk	k__Bacteria|p__Pseudomonadota|c__Alphaproteobacteria|o__Paracaedibacterales|f__Paracaedibacteraceae|g__Candidatus Paracaedibacter	6	0.0035	0.00308221	0.00125831
Bulk	k__Bacteria|p__Bacillota|c__Bacilli|o__Alicyclobacillales|f__Alicyclobacillaceae|g__Tumebacillus	6	0	0	0
Bulk	k__Bacteria|p__Pseudomonadota|c__Gammaproteobacteria|o__Burkholderiales|f__Oxalobacteraceae|g__Oxalicibacterium	6	0.000166667	0.000408248	0.000166667
Bulk	k__Bacteria|p__Actinomycetota|c__Actinobacteria|o__Catenulisporales|f__Actinospicaceae|g__Actinospica	6	0.000166667	0.000408248	0.000166667
Bulk	k__Bacteria|p__Bacillota|c__Bacilli|o__Bacillales|f__Bacillaceae|g__Bacillus	6	0	0	0
Bulk	k__Bacteria|p__Bacteroidota|c__Bacteroidia|o__Chitinophagales|f__Chitinophagaceae|g__Chitinophaga	6	0.0025	0.00176068	0.000718795
Bulk	k__Bacteria|p__Pseudomonadota|c__Gammaproteobacteria|o__Lysobacterales|f__Rhodanobacteraceae|g__Frateuria	6	0	0	0
Bulk	k__Bacteria|p__Actinomycetota|c__Actinobacteria|o__Micrococcales|f__Microbacteriaceae|g__Curtobacterium	6	0	0	0
Bulk	k__Bacteria|p__Pseudomonadota|c__Alphaproteobacteria|o__|f__|g__Hypericibacter	6	0	0	0
Bulk	k__Bacteria|p__Bacteroidota|c__Bacteroidia|o__Chitinophagales|f__Chitinophagaceae|g__Dinghuibacter	6	0	0	0
Bulk	k__Bacteria|p__Bacillota|c__Bacilli|o__Paenibacillales|f__Paenibacillaceae|g__Paenibacillus	6	0	0	0
Bulk	k__Bacteria|p__Pseudomonadota|c__Gammaproteobacteria|o__Lysobacterales|f__Lysobacteraceae|g__Luteimonas	6	0	0	0
Bulk	k__Bacteria|p__Pseudomonadota|c__Gammaproteobacteria|o__Burkholderiales|f__Comamonadaceae|g__Ramlibacter	6	0.000333333	0.000516398	0.000210819
Bulk	k__Bacteria|p__Myxococcota|c__Polyangiia|o__Polyangiales|f__Polyangiaceae|g__Aetherobacter	6	0.0005	0.000547723	0.000223607
Bulk	k__Bacteria|p__Verrucomicrobiota|c__Verrucomicrobiia|o__Pedosphaerales|f__Pedosphaeraceae|g__Pedosphaera	6	0.000166667	0.000408248	0.000166667
Bulk	k__Bacteria|p__Planctomycetota|c__Planctomycetes|o__Isosphaerales|f__Isosphaeraceae|g__Tundrisphaera	6	0.005	0.00244949	0.001
Bulk	k__Bacteria|p__Pseudomonadota|c__Alphaproteobacteria|o__Dongiales|f__Dongiaceae|g__Dongia	6	0.000166667	0.000408248	0.000166667
Bulk	k__Bacteria|p__Pseudomonadota|c__Gammaproteobacteria|o__Burkholderiales|f__Oxalobacteraceae|g__Duganella	6	0	0	0
Bulk	k__Bacteria|p__Bacillota|c__Bacilli|o__Paenibacillales|f__Paenibacillaceae|g__Cohnella	6	0	0	0
Bulk	k__Bacteria|p__Bacteroidota|c__Bacteroidia|o__Chitinophagales|f__Chitinophagaceae|g__Ferruginibacter	6	0.000166667	0.000408248	0.000166667
Bulk	k__Bacteria|p__Planctomycetota|c__Planctomycetes|o__Isosphaerales|f__Isosphaeraceae|g__Tautonia	6	0.00383333	0.00194079	0.000792324
Bulk	k__Bacteria|p__Acidobacteriota|c__Acidobacteriae|o__Terriglobales|f__Koribacteraceae|g__Candidatus Koribacter	6	0	0	0
Bulk	k__Bacteria|p__Pseudomonadota|c__Alphaproteobacteria|o__Sphingomonadales|f__Sphingomonadaceae|g__Rhizorhabdus	6	0.000666667	0.0010328	0.000421637
Bulk	k__Bacteria|p__Pseudomonadota|c__Alphaproteobacteria|o__Hyphomicrobiales|f__Beijerinckiaceae|g__Methylocella	6	0.000166667	0.000408248	0.000166667
Bulk	k__Bacteria|p__Pseudomonadota|c__Gammaproteobacteria|o__Salinisphaerales|f__Nevskiaceae|g__Nevskia	6	0.000166667	0.000408248	0.000166667
Bulk	k__Bacteria|p__Pseudomonadota|c__Alphaproteobacteria|o__Hyphomicrobiales|f__|g__Bauldia	6	0	0	0
Bulk	k__Bacteria|p__Pseudomonadota|c__Gammaproteobacteria|o__Nitrosococcales|f__Nitrosococcaceae|g__Cm1-21	6	0.000333333	0.000516398	0.000210819
Bulk	k__Bacteria|p__Actinomycetota|c__Actinobacteria|o__Micrococcales|f__Microbacteriaceae|g__Parafrigoribacterium	6	0.000166667	0.000408248	0.000166667
Bulk	k__Bacteria|p__Bdellovibrionota|c__Bdellovibrionia|o__Bdellovibrionales|f__Pseudobdellovibrionaceae|g__Bdellovibrio	6	0.0005	0.000547723	0.000223607
Bulk	k__Bacteria|p__Planctomycetota|c__Planctomycetes|o__Gemmatales|f__Gemmataceae|g__Gemmata	6	0.00333333	0.00196638	0.000802773
Bulk	k__Bacteria|p__Pseudomonadota|c__Alphaproteobacteria|o__Elsterales|f__Elsteraceae|g__Aliidongia	6	0	0	0
Bulk	k__Bacteria|p__Deinococcota|c__Deinococci|o__Thermales|f__Thermaceae|g__Allomeiothermus	6	0	0	0
Bulk	k__Bacteria|p__Chlamydiota|c__Chlamydiia|o__Chlamydiales|f__Parachlamydiaceae|g__Neochlamydia	6	0.000666667	0.000816497	0.000333333
Bulk	k__Bacteria|p__Myxococcota|c__Myxococcia|o__Myxococcales|f__Myxococcaceae|g__KD3-10	6	0	0	0
Bulk	k__Bacteria|p__Chlamydiota|c__Chlamydiia|o__Chlamydiales|f__Simkaniaceae|g__Candidatus Renichlamydia	6	0.000666667	0.000816497	0.000333333
Bulk	k__Bacteria|p__Myxococcota|c__Polyangiia|o__Polyangiales|f__Polyangiaceae|g__Minicystis	6	0	0	0
Bulk	k__Bacteria|p__Pseudomonadota|c__Alphaproteobacteria|o__Caulobacterales|f__Caulobacteraceae|g__Caulobacter	6	0.000833333	0.000752773	0.000307318
Bulk	k__Bacteria|p__Planctomycetota|c__Planctomycetes|o__Isosphaerales|f__Isosphaeraceae|g__Candidatus Nostocoida	6	0.001	0.000894427	0.000365148
Bulk	k__Bacteria|p__Bacteroidota|c__Bacteroidia|o__Flavobacteriales|f__Crocinitomicaceae|g__Fluviicola	6	0	0	0
Bulk	k__Bacteria|p__Pseudomonadota|c__Gammaproteobacteria|o__Lysobacterales|f__Rhodanobacteraceae|g__Dokdonella	6	0	0	0
Bulk	k__Bacteria|p__Bacillota|c__Bacilli|o__Thermoactinomycetales|f__Thermoactinomycetaceae|g__Pasteuria	6	0.000166667	0.000408248	0.000166667
Bulk	k__Bacteria|p__Pseudomonadota|c__Alphaproteobacteria|o__Hyphomicrobiales|f__Xanthobacteraceae|g__Xanthobacter	6	0	0	0
Bulk	k__Bacteria|p__Pseudomonadota|c__Alphaproteobacteria|o__Hyphomicrobiales|f__Xanthobacteraceae|g__Rhodopseudomonas	6	0	0	0
Bulk	k__Bacteria|p__Verrucomicrobiota|c__Verrucomicrobiia|o__Pedosphaerales|f__Pedosphaeraceae|g__Ellin516	6	0	0	0
Bulk	k__Bacteria|p__Pseudomonadota|c__Gammaproteobacteria|o__Burkholderiales|f__Alcaligenaceae|g__Bordetella	6	0	0	0
Bulk	k__Bacteria|p__Pseudomonadota|c__Alphaproteobacteria|o__Caulobacterales|f__Hyphomonadaceae|g__SWB02	6	0	0	0
Bulk	k__Bacteria|p__Pseudomonadota|c__Alphaproteobacteria|o__Paracaedibacterales|f__Paracaedibacteraceae|g__Candidatus Captivus	6	0	0	0
Bulk	k__Bacteria|p__Acidobacteriota|c__Acidobacteriae|o__Terriglobales|f__Acidobacteriaceae (Subgroup 1)|g__Acidobacterium	6	0.000666667	0.000816497	0.000333333
Bulk	k__Bacteria|p__Actinomycetota|c__Thermoleophilia|o__Solirubrobacterales|f__Solirubrobacteraceae|g__Paraconexibacter	6	0.0005	0.000547723	0.000223607
Bulk	k__Bacteria|p__Pseudomonadota|c__Gammaproteobacteria|o__Burkholderiales|f__Oxalobacteraceae|g__Noviherbaspirillum	6	0	0	0
Bulk	k__Bacteria|p__Acidobacteriota|c__Acidobacteriae|o__Terriglobales|f__Acidobacteriaceae (Subgroup 1)|g__Acidicapsa	6	0	0	0
Bulk	k__Bacteria|p__Armatimonadota|c__Chthonomonadia|o__Chthonomonadales|f__Chthonomonadaceae|g__Chthonomonas	6	0	0	0
Bulk	k__Bacteria|p__Pseudomonadota|c__Alphaproteobacteria|o__Acetobacterales|f__Acetobacteraceae|g__Acidiphilium	6	0.0005	0.000547723	0.000223607
Bulk	k__Bacteria|p__Bacillota|c__Clostridia|o__Clostridiales|f__Clostridiaceae|g__Clostridium	6	0.000333333	0.000516398	0.000210819
Bulk	k__Bacteria|p__Bacteroidota|c__Bacteroidia|o__Sphingobacteriales|f__Sphingobacteriaceae|g__Pedobacter	6	0.000333333	0.000516398	0.000210819
Bulk	k__Bacteria|p__Bacteroidota|c__Bacteroidia|o__Chitinophagales|f__Chitinophagaceae|g__Sediminibacterium	6	0	0	0
Bulk	k__Bacteria|p__Pseudomonadota|c__Alphaproteobacteria|o__Hyphomicrobiales|f__Beijerinckiaceae|g__Methylobacterium	6	0	0	0
Bulk	k__Bacteria|p__Pseudomonadota|c__Alphaproteobacteria|o__Hyphomicrobiales|f__Rhizobiaceae|g__Aminobacter	6	0	0	0
Bulk	k__Bacteria|p__Verrucomicrobiota|c__Verrucomicrobiia|o__Chthoniobacterales|f__Terrimicrobiaceae|g__FukuN18 freshwater group	6	0.00133333	0.00121106	0.000494413
Bulk	k__Bacteria|p__Dependentiae|c__Babeliae|o__Babeliales|f__|g__UBA12409	6	0	0	0
Bulk	k__Bacteria|p__Pseudomonadota|c__Alphaproteobacteria|o__Sphingomonadales|f__Sphingomonadaceae|g__Novosphingobium	6	0.000166667	0.000408248	0.000166667
Bulk	k__Bacteria|p__Pseudomonadota|c__Gammaproteobacteria|o__Burkholderiales|f__Comamonadaceae|g__Rhodoferax	6	0	0	0
Bulk	k__Bacteria|p__Actinomycetota|c__Actinobacteria|o__Frankiales|f__Sporichthyaceae|g__Sporichthya	6	0.000166667	0.000408248	0.000166667
Bulk	k__Bacteria|p__Pseudomonadota|c__Alphaproteobacteria|o__Acetobacterales|f__Acetobacteraceae|g__Rhodovastum	6	0.0005	0.000547723	0.000223607
Bulk	k__Bacteria|p__Pseudomonadota|c__Alphaproteobacteria|o__Rickettsiales|f__Midichloriaceae|g__Candidatus Jidaibacter	6	0	0	0
Bulk	k__Bacteria|p__Chlamydiota|c__Chlamydiia|o__Chlamydiales|f__Simkaniaceae|g__Ga0074140	6	0	0	0
Bulk	k__Bacteria|p__Actinomycetota|c__Actinobacteria|o__Frankiales|f__Frankiaceae|g__Frankia	6	0	0	0
Bulk	k__Bacteria|p__Actinomycetota|c__Actinobacteria|o__Kitasatosporales|f__Streptomycetaceae|g__Streptomyces	6	0	0	0
Bulk	k__Bacteria|p__Actinomycetota|c__Actinobacteria|o__Pseudonocardiales|f__Pseudonocardiaceae|g__Pseudonocardia	6	0.000166667	0.000408248	0.000166667
Bulk	k__Bacteria|p__Pseudomonadota|c__Alphaproteobacteria|o__Acetobacterales|f__Acetobacteraceae|g__Acidocella	6	0	0	0
Bulk	k__Bacteria|p__Acidobacteriota|c__Acidobacteriae|o__Terriglobales|f__Acidobacteriaceae (Subgroup 1)|g__Silvibacterium	6	0.000333333	0.000516398	0.000210819
Bulk	k__Bacteria|p__Myxococcota|c__Myxococcia|o__Myxococcales|f__Myxococcaceae|g__Corallococcus	6	0	0	0
Bulk	k__Bacteria|p__Verrucomicrobiota|c__Verrucomicrobiia|o__Pedosphaerales|f__Pedosphaeraceae|g__DEV008	6	0.000333333	0.000816497	0.000333333
Bulk	k__Bacteria|p__Actinomycetota|c__Actinobacteria|o__Micrococcales|f__Microbacteriaceae|g__Frondihabitans	6	0	0	0
Bulk	k__Bacteria|p__Actinomycetota|c__Actinobacteria|o__Micrococcales|f__Microbacteriaceae|g__Galbitalea	6	0	0	0
Bulk	k__Bacteria|p__Pseudomonadota|c__Gammaproteobacteria|o__Burkholderiales|f__Comamonadaceae|g__Acidovorax	6	0	0	0
Bulk	k__Bacteria|p__Pseudomonadota|c__Alphaproteobacteria|o__Hyphomicrobiales|f__Beijerinckiaceae|g__Bosea	6	0	0	0
Bulk	k__Bacteria|p__Pseudomonadota|c__Alphaproteobacteria|o__Hyphomicrobiales|f__Beijerinckiaceae|g__Methylorubrum	6	0	0	0
Bulk	k__Bacteria|p__Pseudomonadota|c__Alphaproteobacteria|o__Hyphomicrobiales|f__Beijerinckiaceae|g__alphaI cluster	6	0.000166667	0.000408248	0.000166667
Bulk	k__Bacteria|p__Actinomycetota|c__Actinobacteria|o__Micromonosporales|f__Micromonosporaceae|g__Rugosimonospora	6	0	0	0
Bulk	k__Bacteria|p__Pseudomonadota|c__Alphaproteobacteria|o__Hyphomicrobiales|f__Labraceae|g__Labrys	6	0	0	0
Bulk	k__Bacteria|p__Pseudomonadota|c__Alphaproteobacteria|o__Hyphomicrobiales|f__Xanthobacteraceae|g__Nitrobacter	6	0	0	0
Bulk	k__Bacteria|p__Pseudomonadota|c__Alphaproteobacteria|o__Micropepsales|f__Micropepsaceae|g__Micropepsis	6	0	0	0
Bulk	k__Bacteria|p__Pseudomonadota|c__Gammaproteobacteria|o__Burkholderiales|f__Burkholderiaceae|g__Cupriavidus	6	0	0	0
Bulk	k__Bacteria|p__Bacillota|c__Bacilli|o__Brevibacillales|f__Brevibacillaceae|g__Brevibacillus	6	0	0	0
Bulk	k__Bacteria|p__Bacillota|c__Thermacetogenia|o__Thermacetogeniales|f__Thermacetogeniaceae|g__Syntrophaceticus	6	0.000333333	0.000516398	0.000210819
Bulk	k__Bacteria|p__Planctomycetota|c__Phycisphaerae|o__Tepidisphaerales|f__Tepidisphaeraceae|g__Tepidisphaera	6	0	0	0
Bulk	k__Bacteria|p__Planctomycetota|c__Planctomycetes|o__Planctomycetales|f__Rubinisphaeraceae|g__SH-PL14	6	0	0	0
Bulk	k__Bacteria|p__Pseudomonadota|c__Alphaproteobacteria|o__Acetobacterales|f__Acetobacteraceae|g__Endobacter	6	0.000166667	0.000408248	0.000166667
Bulk	k__Bacteria|p__Pseudomonadota|c__Alphaproteobacteria|o__Micavibrionales|f__Micavibrionaceae|g__Micavibrio	6	0	0	0
Bulk	k__Bacteria|p__Pseudomonadota|c__Gammaproteobacteria|o__Salinisphaerales|f__Nevskiaceae|g__Alkanibacter	6	0	0	0
Bulk	k__Bacteria|p__Actinomycetota|c__Actinobacteria|o__Micrococcales|f__Dermacoccaceae|g__Flexivirga	6	0	0	0
Bulk	k__Bacteria|p__Actinomycetota|c__Actinobacteria|o__Pseudonocardiales|f__Pseudonocardiaceae|g__Bounagaea	6	0	0	0
Bulk	k__Bacteria|p__Actinomycetota|c__Thermoleophilia|o__Solirubrobacterales|f__Solirubrobacteraceae|g__Solirubrobacter	6	0	0	0
Bulk	k__Bacteria|p__Pseudomonadota|c__Alphaproteobacteria|o__Hyphomicrobiales|f__Hyphomicrobiaceae|g__Hyphomicrobium	6	0	0	0
Bulk	k__Bacteria|p__Pseudomonadota|c__Alphaproteobacteria|o__Hyphomicrobiales|f__Rhizobiaceae|g__Mesorhizobium	6	0	0	0
Bulk	k__Bacteria|p__Bdellovibrionota|c__Oligoflexia|o__Silvanigrellales|f__Silvanigrellaceae|g__Fluviispira	6	0	0	0
Bulk	k__Bacteria|p__Pseudomonadota|c__Gammaproteobacteria|o__Burkholderiales|f__Nitrosomonadaceae|g__Ellin6067	6	0	0	0
Bulk	k__Bacteria|p__Actinomycetota|c__Actinobacteria|o__Propionibacteriales|f__Propionibacteriaceae|g__Cutibacterium	6	0	0	0
Bulk	k__Bacteria|p__Actinomycetota|c__Thermoleophilia|o__Solirubrobacterales|f__Solirubrobacteraceae|g__Baekduia	6	0	0	0
Bulk	k__Bacteria|p__Bacteroidota|c__Bacteroidia|o__Chitinophagales|f__Chitinophagaceae|g__Arachidicoccus	6	0	0	0
Bulk	k__Bacteria|p__Bacteroidota|c__Bacteroidia|o__Chitinophagales|f__Chitinophagaceae|g__Taibaiella	6	0	0	0
Bulk	k__Bacteria|p__Chlamydiota|c__Chlamydiia|o__Chlamydiales|f__Simkaniaceae|g__Candidatus Rhabdochlamydia	6	0	0	0
Bulk	k__Bacteria|p__Planctomycetota|c__Planctomycetes|o__Isosphaerales|f__Isosphaeraceae|g__Paludisphaera	6	0	0	0
Bulk	k__Bacteria|p__Pseudomonadota|c__Alphaproteobacteria|o__Caulobacterales|f__Caulobacteraceae|g__PMMR1	6	0	0	0
Bulk	k__Bacteria|p__Pseudomonadota|c__Alphaproteobacteria|o__Hyphomicrobiales|f__Rhizobiaceae|g__Agrobacterium	6	0	0	0
Bulk	k__Bacteria|p__Pseudomonadota|c__Alphaproteobacteria|o__Hyphomicrobiales|f__Rhodomicrobiaceae|g__Rhodomicrobium	6	0	0	0
Bulk	k__Bacteria|p__Pseudomonadota|c__Gammaproteobacteria|o__Burkholderiales|f__Nitrosomonadaceae|g__Nitrosospira	6	0	0	0
Bulk	k__Bacteria|p__Bacteroidota|c__Bacteroidia|o__Chitinophagales|f__Chitinophagaceae|g__Heliimonas	6	0	0	0
Bulk	k__Bacteria|p__Bacteroidota|c__Bacteroidia|o__Chitinophagales|f__Chitinophagaceae|g__Parafilimonas	6	0	0	0
Bulk	k__Bacteria|p__Pseudomonadota|c__Alphaproteobacteria|o__Caedibacterales|f__Caedibacteraceae|g__Caedibacter	6	0	0	0
Bulk	k__Bacteria|p__Pseudomonadota|c__Alphaproteobacteria|o__Parvibaculales|f__Parvibaculaceae|g__Parvibaculum	6	0	0	0
Bulk	k__Bacteria|p__Pseudomonadota|c__Alphaproteobacteria|o__Rhodospirillales|f__Magnetospirillaceae|g__Telmatospirillum	6	0	0	0
Bulk	k__Bacteria|p__Pseudomonadota|c__Gammaproteobacteria|o__Burkholderiales|f__Burkholderiaceae|g__Limnobacter	6	0	0	0
Bulk	k__Bacteria|p__Verrucomicrobiota|c__Omnitrophia|o__Omnitrophales|f__Omnitrophaceae|g__Candidatus Omnitrophus	6	0	0	0
Bulk	k__Bacteria|p__Actinomycetota|c__Actinobacteria|o__Micrococcales|f__Microbacteriaceae|g__Microcella	6	0	0	0
Bulk	k__Bacteria|p__Bacillota|c__Clostridia|o__Oscillospirales|f__Oscillospiraceae|g__Papillibacter	6	0	0	0
Bulk	k__Bacteria|p__Bdellovibrionota|c__Bdellovibrionia|o__Bdellovibrionales|f__Pseudobdellovibrionaceae|g__OM27 clade	6	0	0	0
Bulk	k__Bacteria|p__Cyanobacteriota|c__Vampirivibrionia|o__Obscuribacterales|f__Obscuribacteraceae|g__Candidatus Obscuribacter	6	0	0	0
Bulk	k__Bacteria|p__Pseudomonadota|c__Alphaproteobacteria|o__Azospirillales|f__Azospirillaceae|g__Nitrospirillum	6	0	0	0
Bulk	k__Bacteria|p__Verrucomicrobiota|c__Verrucomicrobiia|o__Opitutales|f__Opitutaceae|g__Cephaloticoccus	6	0.000166667	0.000408248	0.000166667
Bulk	k__Bacteria|p__Actinomycetota|c__Actinobacteria|o__Micrococcales|f__Microbacteriaceae|g__Amnibacterium	6	0	0	0
Bulk	k__Bacteria|p__Actinomycetota|c__Actinobacteria|o__Streptosporangiales|f__Thermomonosporaceae|g__[Streptomyces] thermoautotrophicus	6	0	0	0
Bulk	k__Bacteria|p__Bacillota|c__Bacilli|o__Bacillales|f__Bacillaceae|g__Neobacillus	6	0	0	0
Bulk	k__Bacteria|p__Bacteroidota|c__Bacteroidia|o__Cytophagales|f__Amoebophilaceae|g__Candidatus Amoebophilus	6	0.000166667	0.000408248	0.000166667
Bulk	k__Bacteria|p__Gemmatimonadota|c__Longimicrobiia|o__Longimicrobiales|f__Longimicrobiaceae|g__YC-ZSS-LKJ147	6	0	0	0
Bulk	k__Bacteria|p__Planctomycetota|c__Phycisphaerae|o__Phycisphaerales|f__Phycisphaeraceae|g__SM1A02	6	0	0	0
Bulk	k__Bacteria|p__Pseudomonadota|c__Alphaproteobacteria|o__Acetobacterales|f__Acetobacteraceae|g__Acidisphaera	6	0	0	0
Bulk	k__Bacteria|p__Pseudomonadota|c__Alphaproteobacteria|o__Hyphomicrobiales|f__Beijerinckiaceae|g__Methylorosula	6	0	0	0
Bulk	k__Bacteria|p__Pseudomonadota|c__Alphaproteobacteria|o__Hyphomicrobiales|f__Rhizobiaceae|g__Shinella	6	0	0	0
Bulk	k__Bacteria|p__Pseudomonadota|c__Alphaproteobacteria|o__Hyphomicrobiales|f__Rhizobiaceae|g__Zhengella	6	0	0	0
Bulk	k__Bacteria|p__Pseudomonadota|c__Alphaproteobacteria|o__Rickettsiales|f__Rickettsiaceae|g__Rickettsia	6	0	0	0
Bulk	k__Bacteria|p__Pseudomonadota|c__Alphaproteobacteria|o__Sphingomonadales|f__Sphingomonadaceae|g__Plot4-2H12	6	0	0	0
Bulk	k__Bacteria|p__Pseudomonadota|c__Alphaproteobacteria|o__Sphingomonadales|f__Sphingomonadaceae|g__Qinpengyuania	6	0	0	0
Bulk	k__Bacteria|p__Pseudomonadota|c__Gammaproteobacteria|o__Lysobacterales|f__Rhodanobacteraceae|g__Luteibacter	6	0	0	0
Bulk	k__Bacteria|p__Pseudomonadota|c__Gammaproteobacteria|o__|f__|g__Candidatus Endonucleariobacter	6	0	0	0
Bulk	k__Bacteria|p__Verrucomicrobiota|c__Verrucomicrobiia|o__Chthoniobacterales|f__Chthoniobacteraceae|g__LD29	6	0	0	0
Bulk	k__Bacteria|p__Verrucomicrobiota|c__Verrucomicrobiia|o__Chthoniobacterales|f__Xiphinematobacteraceae|g__Candidatus Xiphinematobacter	6	0	0	0
Rhizosphere	k__Bacteria|p__Pseudomonadota|c__Gammaproteobacteria|o__Burkholderiales|f__Burkholderiaceae|g__Burkholderia-Caballeronia-Paraburkholderia	42	0.275667	0.144874	0.0223545
Rhizosphere	k__Bacteria|p__Actinomycetota|c__Actinobacteria|o__Frankiales|f__Acidothermaceae|g__Acidothermus	42	0.0152381	0.00595024	0.000918142
Rhizosphere	k__Bacteria|p__Bacteroidota|c__Bacteroidia|o__Sphingobacteriales|f__Sphingobacteriaceae|g__Mucilaginibacter	42	0.0397143	0.0125412	0.00193515
Rhizosphere	k__Bacteria|p__Actinomycetota|c__Actinobacteria|o__Mycobacteriales|f__Mycobacteriaceae|g__Mycobacterium	42	0.00854762	0.0038648	0.000596352
Rhizosphere	k__Bacteria|p__Acidobacteriota|c__Acidobacteriae|o__Terriglobales|f__Acidobacteriaceae (Subgroup 1)|g__Occallatibacter	42	0.0184524	0.00593132	0.000915223
Rhizosphere	k__Bacteria|p__Actinomycetota|c__Thermoleophilia|o__Solirubrobacterales|f__Solirubrobacteraceae|g__Conexibacter	42	0.0208571	0.0075339	0.00116251
Rhizosphere	k__Bacteria|p__Actinomycetota|c__Actinobacteria|o__Mycobacteriales|f__Nocardiaceae|g__Nocardia	42	0.00540476	0.00308466	0.000475973
Rhizosphere	k__Bacteria|p__Pseudomonadota|c__Alphaproteobacteria|o__Caulobacterales|f__Caulobacteraceae|g__Asticcacaulis	42	0.0120476	0.00665143	0.00102634
Rhizosphere	k__Bacteria|p__Pseudomonadota|c__Alphaproteobacteria|o__Hyphomicrobiales|f__Devosiaceae|g__Devosia	42	0.0146429	0.00538662	0.000831174
Rhizosphere	k__Bacteria|p__Planctomycetota|c__Planctomycetes|o__Isosphaerales|f__Isosphaeraceae|g__Aquisphaera	42	0.0152381	0.00617947	0.000953513
Rhizosphere	k__Bacteria|p__Acidobacteriota|c__Acidobacteriae|o__Bryobacterales|f__Bryobacteraceae|g__Bryobacter	42	0.0156905	0.00538511	0.000830941
Rhizosphere	k__Bacteria|p__Acidobacteriota|c__Acidobacteriae|o__Terriglobales|f__Acidobacteriaceae (Subgroup 1)|g__Granulicella	42	0.0117857	0.00549295	0.00084758
Rhizosphere	k__Bacteria|p__Pseudomonadota|c__Gammaproteobacteria|o__Legionellales|f__Legionellaceae|g__Legionella	42	0.00347619	0.00185101	0.000285617
Rhizosphere	k__Bacteria|p__Pseudomonadota|c__Alphaproteobacteria|o__Hyphomicrobiales|f__Beijerinckiaceae|g__Roseiarcus	42	0.0114524	0.0035421	0.000546558
Rhizosphere	k__Bacteria|p__Bacteroidota|c__Bacteroidia|o__Chitinophagales|f__Chitinophagaceae|g__Puia	42	0.00697619	0.0038792	0.000598574
Rhizosphere	k__Bacteria|p__Acidobacteriota|c__Acidobacteriae|o__Solibacterales|f__Solibacteraceae|g__Candidatus Solibacter	42	0.00859524	0.00382584	0.00059034
Rhizosphere	k__Bacteria|p__Pseudomonadota|c__Alphaproteobacteria|o__Hyphomicrobiales|f__Xanthobacteraceae|g__Pseudolabrys	42	0.0067381	0.00326892	0.000504405
Rhizosphere	k__Bacteria|p__Acidobacteriota|c__Acidobacteriae|o__Terriglobales|f__Acidobacteriaceae (Subgroup 1)|g__Terracidiphilus	42	0.00742857	0.00361665	0.000558061
Rhizosphere	k__Bacteria|p__Pseudomonadota|c__Gammaproteobacteria|o__Burkholderiales|f__Comamonadaceae|g__Roseateles	42	0.0197619	0.0467713	0.00721696
Rhizosphere	k__Bacteria|p__Pseudomonadota|c__Gammaproteobacteria|o__Lysobacterales|f__Rhodanobacteraceae|g__Rhodanobacter	42	0.0072619	0.00456423	0.000704276
Rhizosphere	k__Bacteria|p__Pseudomonadota|c__Gammaproteobacteria|o__Pseudomonadales|f__Pseudomonadaceae|g__Pseudomonas	42	0.0082381	0.026565	0.00409907
Rhizosphere	k__Bacteria|p__Pseudomonadota|c__Alphaproteobacteria|o__Hyphomicrobiales|f__Rhizobiaceae|g__Rhizobium	42	0.00445238	0.00535201	0.000825833
Rhizosphere	k__Bacteria|p__Pseudomonadota|c__Alphaproteobacteria|o__Hyphomicrobiales|f__Xanthobacteraceae|g__Bradyrhizobium	42	0.00657143	0.00494429	0.00076292
Rhizosphere	k__Bacteria|p__Pseudomonadota|c__Gammaproteobacteria|o__Burkholderiales|f__Oxalobacteraceae|g__Herbaspirillum	42	0.007	0.0327034	0.00504624
Rhizosphere	k__Bacteria|p__Pseudomonadota|c__Gammaproteobacteria|o__Enterobacterales|f__Enterobacteriaceae|g__Klebsiella	42	0	0	0
Rhizosphere	k__Bacteria|p__Actinomycetota|c__Actinobacteria|o__Propionibacteriales|f__Nocardioidaceae|g__Nocardioides	42	0.00402381	0.00406345	0.000627004
Rhizosphere	k__Bacteria|p__Acidobacteriota|c__Acidobacteriae|o__Terriglobales|f__Acidobacteriaceae (Subgroup 1)|g__Edaphobacter	42	0.00511905	0.00208599	0.000321875
Rhizosphere	k__Bacteria|p__Pseudomonadota|c__Gammaproteobacteria|o__Lysobacterales|f__Rhodanobacteraceae|g__Dyella	42	0.00666667	0.0100576	0.00155191
Rhizosphere	k__Bacteria|p__Actinomycetota|c__Actinobacteria|o__Micrococcales|f__Microbacteriaceae|g__Gryllotalpicola	42	0.00533333	0.00559907	0.000863955
Rhizosphere	k__Bacteria|p__Actinomycetota|c__Actinobacteria|o__Frankiales|f__Frankiaceae|g__Jatrophihabitans	42	0.0042619	0.00195135	0.0003011
Rhizosphere	k__Bacteria|p__Verrucomicrobiota|c__Verrucomicrobiia|o__Chthoniobacterales|f__Chthoniobacteraceae|g__Chthoniobacter	42	0.00304762	0.00193747	0.000298958
Rhizosphere	k__Bacteria|p__Pseudomonadota|c__Gammaproteobacteria|o__Rickettsiellales|f__Rickettsiellaceae|g__Aquicella	42	0.00159524	0.00138034	0.000212991
Rhizosphere	k__Bacteria|p__Pseudomonadota|c__Alphaproteobacteria|o__Caulobacterales|f__Caulobacteraceae|g__Phenylobacterium	42	0.00304762	0.00198718	0.000306629
Rhizosphere	k__Bacteria|p__Pseudomonadota|c__Alphaproteobacteria|o__Acetobacterales|f__Acetobacteraceae|g__Acidicaldus	42	0.00521429	0.00230096	0.000355046
Rhizosphere	k__Bacteria|p__Pseudomonadota|c__Alphaproteobacteria|o__Hyphomicrobiales|f__Xanthobacteraceae|g__Rhodoplanes	42	0.00402381	0.00198148	0.000305748
Rhizosphere	k__Bacteria|p__Actinomycetota|c__Acidimicrobiia|o__Acidimicrobiales|f__Acidimicrobiaceae|g__Acidiferrimicrobium	42	0.00464286	0.00271241	0.000418533
Rhizosphere	k__Bacteria|p__Pseudomonadota|c__Gammaproteobacteria|o__|f__|g__Acidibacter	42	0.00278571	0.00182844	0.000282135
Rhizosphere	k__Bacteria|p__Pseudomonadota|c__Gammaproteobacteria|o__Burkholderiales|f__Comamonadaceae|g__Sphaerotilus	42	0.00316667	0.0050312	0.000776332
Rhizosphere	k__Bacteria|p__Pseudomonadota|c__Gammaproteobacteria|o__Burkholderiales|f__Burkholderiaceae|g__Pandoraea	42	0.00142857	0.00108522	0.000167453
Rhizosphere	k__Bacteria|p__Myxococcota|c__Myxococcia|o__Myxococcales|f__Anaeromyxobacteraceae|g__Anaeromyxobacter	42	0.00292857	0.00195552	0.000301743
Rhizosphere	k__Bacteria|p__Verrucomicrobiota|c__Verrucomicrobiia|o__Opitutales|f__Opitutaceae|g__Opitutus	42	0.00114286	0.00164645	0.000254053
Rhizosphere	k__Bacteria|p__Armatimonadota|c__Fimbriimonadia|o__Fimbriimonadales|f__Fimbriimonadaceae|g__Fimbriimonas	42	0.00214286	0.00220389	0.000340068
Rhizosphere	k__Bacteria|p__Pseudomonadota|c__Gammaproteobacteria|o__Burkholderiales|f__Oxalobacteraceae|g__Massilia	42	0.00335714	0.00487813	0.000752712
Rhizosphere	k__Bacteria|p__Actinomycetota|c__Actinobacteria|o__Micrococcales|f__Microbacteriaceae|g__Rathayibacter	42	0.00152381	0.00236063	0.000364254
Rhizosphere	k__Bacteria|p__Acidobacteriota|c__Acidobacteriae|o__Terriglobales|f__Acidobacteriaceae (Subgroup 1)|g__Bryocella	42	0.00285714	0.00164645	0.000254053
Rhizosphere	k__Bacteria|p__Pseudomonadota|c__Alphaproteobacteria|o__Hyphomicrobiales|f__Beijerinckiaceae|g__Methylovirgula	42	0.00319048	0.00202711	0.00031279
Rhizosphere	k__Bacteria|p__Pseudomonadota|c__Alphaproteobacteria|o__Reyranellales|f__Reyranellaceae|g__Reyranella	42	0.001	0.00114764	0.000177084
Rhizosphere	k__Bacteria|p__Pseudomonadota|c__Alphaproteobacteria|o__Hyphomicrobiales|f__Devosiaceae|g__Arsenicitalea	42	0.00240476	0.00182208	0.000281153
Rhizosphere	k__Bacteria|p__Gemmatimonadota|c__Gemmatimonadia|o__Gemmatimonadales|f__Gemmatimonadaceae|g__Gemmatimonas	42	0.00207143	0.0016289	0.000251344
Rhizosphere	k__Bacteria|p__Bacteroidota|c__Bacteroidia|o__Chitinophagales|f__Chitinophagaceae|g__Nemorincola	42	0.00202381	0.00142261	0.000219513
Rhizosphere	k__Bacteria|p__Verrucomicrobiota|c__Verrucomicrobiia|o__Verrucomicrobiales|f__Verrucomicrobiaceae|g__Roseimicrobium	42	0.00242857	0.00174108	0.000268654
Rhizosphere	k__Bacteria|p__Planctomycetota|c__Planctomycetes|o__Isosphaerales|f__Isosphaeraceae|g__Singulisphaera	42	0.00214286	0.00161655	0.000249439
Rhizosphere	k__Bacteria|p__Planctomycetota|c__Planctomycetes|o__Planctomycetales|f__Schlesneriaceae|g__Schlesneria	42	0.002	0.00166748	0.000257298
Rhizosphere	k__Bacteria|p__Pseudomonadota|c__Alphaproteobacteria|o__Sphingomonadales|f__Sphingomonadaceae|g__Sphingomonas	42	0.00290476	0.0035941	0.000554581
Rhizosphere	k__Bacteria|p__Myxococcota|c__Myxococcia|o__Myxococcales|f__Myxococcaceae|g__P3OB-42	42	0.001	0.00105922	0.000163442
Rhizosphere	k__Bacteria|p__Acidobacteriota|c__Acidobacteriae|o__Terriglobales|f__Acidobacteriaceae (Subgroup 1)|g__Telmatobacter	42	0.00171429	0.00146979	0.000226793
Rhizosphere	k__Bacteria|p__Verrucomicrobiota|c__Verrucomicrobiia|o__Opitutales|f__Opitutaceae|g__Oleiharenicola	42	0.000642857	0.000850292	0.000131203
Rhizosphere	k__Bacteria|p__Pseudomonadota|c__Alphaproteobacteria|o__Acetobacterales|f__Acetobacteraceae|g__Acidisoma	42	0.0017619	0.00141092	0.00021771
Rhizosphere	k__Bacteria|p__Pseudomonadota|c__Alphaproteobacteria|o__Acetobacterales|f__Acetobacteraceae|g__Rhodopila	42	0.00178571	0.00124029	0.000191381
Rhizosphere	k__Bacteria|p__Actinomycetota|c__Actinobacteria|o__Propionibacteriales|f__Nocardioidaceae|g__Marmoricola	42	0.00097619	0.00113671	0.000175398
Rhizosphere	k__Bacteria|p__Actinomycetota|c__Actinobacteria|o__Micrococcales|f__Microbacteriaceae|g__Leifsonia	42	0.00190476	0.00246744	0.000380735
Rhizosphere	k__Bacteria|p__Pseudomonadota|c__Alphaproteobacteria|o__Azospirillales|f__Inquilinaceae|g__Inquilinus	42	0.00097619	0.000896826	0.000138383
Rhizosphere	k__Bacteria|p__Pseudomonadota|c__Gammaproteobacteria|o__|f__|g__Candidatus Ovatusbacter	42	0.00109524	0.000983015	0.000151682
Rhizosphere	k__Bacteria|p__Pseudomonadota|c__Gammaproteobacteria|o__Coxiellales|f__Coxiellaceae|g__Coxiella	42	0.000952381	0.00110326	0.000170237
Rhizosphere	k__Bacteria|p__Myxococcota|c__Polyangiia|o__Polyangiales|f__Polyangiaceae|g__Pajaroellobacter	42	0.00121429	0.0012598	0.000194392
Rhizosphere	k__Bacteria|p__Bacillota|c__Bacilli|o__Alicyclobacillales|f__Alicyclobacillaceae|g__Alicyclobacillus	42	0.000119048	0.00032777	5.0576e-05
Rhizosphere	k__Bacteria|p__Pseudomonadota|c__Alphaproteobacteria|o__Sphingomonadales|f__Sphingomonadaceae|g__Hephaestia	42	0.000785714	0.00230096	0.000355046
Rhizosphere	k__Bacteria|p__Pseudomonadota|c__Gammaproteobacteria|o__Salinisphaerales|f__Nevskiaceae|g__Stenotrophobium	42	0.000357143	0.0010551	0.000162806
Rhizosphere	k__Bacteria|p__Planctomycetota|c__Planctomycetes|o__Gemmatales|f__Gemmataceae|g__Fimbriiglobus	42	0.0015	0.00141852	0.000218882
Rhizosphere	k__Bacteria|p__Abditibacteriota|c__Abditibacteriia|o__Abditibacteriales|f__Abditibacteriaceae|g__Abditibacterium	42	0.000928571	0.000921104	0.000142129
Rhizosphere	k__Bacteria|p__Patescibacteria|c__Saccharimonadia|o__Saccharimonadales|f__Saccharimonadaceae|g__TM7a	42	0.000428571	0.000737261	0.000113762
Rhizosphere	k__Bacteria|p__Bacteroidota|c__Bacteroidia|o__Cytophagales|f__Cytophagaceae|g__Sporocytophaga	42	0.000690476	0.000923622	0.000142518
Rhizosphere	k__Bacteria|p__Pseudomonadota|c__Alphaproteobacteria|o__Hyphomicrobiales|f__Xanthobacteraceae|g__Afipia	42	0.00107143	0.000921104	0.000142129
Rhizosphere	k__Bacteria|p__Pseudomonadota|c__Alphaproteobacteria|o__Paracaedibacterales|f__Paracaedibacteraceae|g__Candidatus Paracaedibacter	42	0.000619048	0.000794873	0.000122652
Rhizosphere	k__Bacteria|p__Bacillota|c__Bacilli|o__Alicyclobacillales|f__Alicyclobacillaceae|g__Tumebacillus	42	0.000166667	0.000437101	6.74461e-05
Rhizosphere	k__Bacteria|p__Pseudomonadota|c__Gammaproteobacteria|o__Burkholderiales|f__Oxalobacteraceae|g__Oxalicibacterium	42	0.00116667	0.00132364	0.000204243
Rhizosphere	k__Bacteria|p__Actinomycetota|c__Actinobacteria|o__Catenulisporales|f__Actinospicaceae|g__Actinospica	42	0.00214286	0.00314349	0.000485051
Rhizosphere	k__Bacteria|p__Bacillota|c__Bacilli|o__Bacillales|f__Bacillaceae|g__Bacillus	42	2.38095e-05	0.000154303	2.38095e-05
Rhizosphere	k__Bacteria|p__Bacteroidota|c__Bacteroidia|o__Chitinophagales|f__Chitinophagaceae|g__Chitinophaga	42	0.00109524	0.00163513	0.000252305
Rhizosphere	k__Bacteria|p__Pseudomonadota|c__Gammaproteobacteria|o__Lysobacterales|f__Rhodanobacteraceae|g__Frateuria	42	0.00197619	0.00564169	0.000870532
Rhizosphere	k__Bacteria|p__Actinomycetota|c__Actinobacteria|o__Micrococcales|f__Microbacteriaceae|g__Curtobacterium	42	0.000595238	0.00106059	0.000163653
Rhizosphere	k__Bacteria|p__Pseudomonadota|c__Alphaproteobacteria|o__|f__|g__Hypericibacter	42	0.000619048	0.000824987	0.000127298
Rhizosphere	k__Bacteria|p__Bacteroidota|c__Bacteroidia|o__Chitinophagales|f__Chitinophagaceae|g__Dinghuibacter	42	4.7619e-05	0.00021554	3.32586e-05
Rhizosphere	k__Bacteria|p__Bacillota|c__Bacilli|o__Paenibacillales|f__Paenibacillaceae|g__Paenibacillus	42	0.000142857	0.000354169	5.46494e-05
Rhizosphere	k__Bacteria|p__Pseudomonadota|c__Gammaproteobacteria|o__Lysobacterales|f__Lysobacteraceae|g__Luteimonas	42	0.000285714	0.000635752	9.80987e-05
Rhizosphere	k__Bacteria|p__Pseudomonadota|c__Gammaproteobacteria|o__Burkholderiales|f__Comamonadaceae|g__Ramlibacter	42	0.000166667	0.000377195	5.82025e-05
Rhizosphere	k__Bacteria|p__Myxococcota|c__Polyangiia|o__Polyangiales|f__Polyangiaceae|g__Aetherobacter	42	0.000619048	0.000909365	0.000140318
Rhizosphere	k__Bacteria|p__Verrucomicrobiota|c__Verrucomicrobiia|o__Pedosphaerales|f__Pedosphaeraceae|g__Pedosphaera	42	0.000785714	0.00113773	0.000175555
Rhizosphere	k__Bacteria|p__Planctomycetota|c__Planctomycetes|o__Isosphaerales|f__Isosphaeraceae|g__Tundrisphaera	42	0.000785714	0.000924879	0.000142712
Rhizosphere	k__Bacteria|p__Pseudomonadota|c__Alphaproteobacteria|o__Dongiales|f__Dongiaceae|g__Dongia	42	0.000571429	0.000769633	0.000118757
Rhizosphere	k__Bacteria|p__Pseudomonadota|c__Gammaproteobacteria|o__Burkholderiales|f__Oxalobacteraceae|g__Duganella	42	0.001	0.00265954	0.000410376
Rhizosphere	k__Bacteria|p__Bacillota|c__Bacilli|o__Paenibacillales|f__Paenibacillaceae|g__Cohnella	42	0.000238095	0.000617213	9.52381e-05
Rhizosphere	k__Bacteria|p__Bacteroidota|c__Bacteroidia|o__Chitinophagales|f__Chitinophagaceae|g__Ferruginibacter	42	0.000452381	0.000739228	0.000114065
Rhizosphere	k__Bacteria|p__Planctomycetota|c__Planctomycetes|o__Isosphaerales|f__Isosphaeraceae|g__Tautonia	42	0.000595238	0.000885094	0.000136573
Rhizosphere	k__Bacteria|p__Acidobacteriota|c__Acidobacteriae|o__Terriglobales|f__Koribacteraceae|g__Candidatus Koribacter	42	0.000809524	0.00113133	0.000174568
Rhizosphere	k__Bacteria|p__Pseudomonadota|c__Alphaproteobacteria|o__Sphingomonadales|f__Sphingomonadaceae|g__Rhizorhabdus	42	0.000357143	0.000759378	0.000117175
Rhizosphere	k__Bacteria|p__Pseudomonadota|c__Alphaproteobacteria|o__Hyphomicrobiales|f__Beijerinckiaceae|g__Methylocella	42	0.000738095	0.000734499	0.000113336
Rhizosphere	k__Bacteria|p__Pseudomonadota|c__Gammaproteobacteria|o__Salinisphaerales|f__Nevskiaceae|g__Nevskia	42	0.00047619	0.000772645	0.000119222
Rhizosphere	k__Bacteria|p__Pseudomonadota|c__Alphaproteobacteria|o__Hyphomicrobiales|f__|g__Bauldia	42	0.000452381	0.000669997	0.000103383
Rhizosphere	k__Bacteria|p__Pseudomonadota|c__Gammaproteobacteria|o__Nitrosococcales|f__Nitrosococcaceae|g__Cm1-21	42	0.0005	0.000740797	0.000114307
Rhizosphere	k__Bacteria|p__Actinomycetota|c__Actinobacteria|o__Micrococcales|f__Microbacteriaceae|g__Parafrigoribacterium	42	0.00097619	0.000811145	0.000125162
Rhizosphere	k__Bacteria|p__Bdellovibrionota|c__Bdellovibrionia|o__Bdellovibrionales|f__Pseudobdellovibrionaceae|g__Bdellovibrio	42	0.000285714	0.000553733	8.54429e-05
Rhizosphere	k__Bacteria|p__Planctomycetota|c__Planctomycetes|o__Gemmatales|f__Gemmataceae|g__Gemmata	42	0.000357143	0.00053289	8.22268e-05
Rhizosphere	k__Bacteria|p__Pseudomonadota|c__Alphaproteobacteria|o__Elsterales|f__Elsteraceae|g__Aliidongia	42	0.000452381	0.000632547	9.76042e-05
Rhizosphere	k__Bacteria|p__Deinococcota|c__Deinococci|o__Thermales|f__Thermaceae|g__Allomeiothermus	42	0	0	0
Rhizosphere	k__Bacteria|p__Chlamydiota|c__Chlamydiia|o__Chlamydiales|f__Parachlamydiaceae|g__Neochlamydia	42	0.000333333	0.000570266	8.79939e-05
Rhizosphere	k__Bacteria|p__Myxococcota|c__Myxococcia|o__Myxococcales|f__Myxococcaceae|g__KD3-10	42	0.000309524	0.00064347	9.92896e-05
Rhizosphere	k__Bacteria|p__Chlamydiota|c__Chlamydiia|o__Chlamydiales|f__Simkaniaceae|g__Candidatus Renichlamydia	42	4.7619e-05	0.00021554	3.32586e-05
Rhizosphere	k__Bacteria|p__Myxococcota|c__Polyangiia|o__Polyangiales|f__Polyangiaceae|g__Minicystis	42	0.000428571	0.000966332	0.000149108
Rhizosphere	k__Bacteria|p__Pseudomonadota|c__Alphaproteobacteria|o__Caulobacterales|f__Caulobacteraceae|g__Caulobacter	42	0.000309524	0.000467901	7.21987e-05
Rhizosphere	k__Bacteria|p__Planctomycetota|c__Planctomycetes|o__Isosphaerales|f__Isosphaeraceae|g__Candidatus Nostocoida	42	0.000333333	0.000570266	8.79939e-05
Rhizosphere	k__Bacteria|p__Bacteroidota|c__Bacteroidia|o__Flavobacteriales|f__Crocinitomicaceae|g__Fluviicola	42	0.000738095	0.00130775	0.000201791
Rhizosphere	k__Bacteria|p__Pseudomonadota|c__Gammaproteobacteria|o__Lysobacterales|f__Rhodanobacteraceae|g__Dokdonella	42	0.000357143	0.000576847	8.90094e-05
Rhizosphere	k__Bacteria|p__Bacillota|c__Bacilli|o__Thermoactinomycetales|f__Thermoactinomycetaceae|g__Pasteuria	42	2.38095e-05	0.000154303	2.38095e-05
Rhizosphere	k__Bacteria|p__Pseudomonadota|c__Alphaproteobacteria|o__Hyphomicrobiales|f__Xanthobacteraceae|g__Xanthobacter	42	0	0	0
Rhizosphere	k__Bacteria|p__Pseudomonadota|c__Alphaproteobacteria|o__Hyphomicrobiales|f__Xanthobacteraceae|g__Rhodopseudomonas	42	0.000380952	0.000622833	9.61052e-05
Rhizosphere	k__Bacteria|p__Verrucomicrobiota|c__Verrucomicrobiia|o__Pedosphaerales|f__Pedosphaeraceae|g__Ellin516	42	0.000404762	0.000798154	0.000123158
Rhizosphere	k__Bacteria|p__Pseudomonadota|c__Gammaproteobacteria|o__Burkholderiales|f__Alcaligenaceae|g__Bordetella	42	0.000119048	0.000452763	6.98628e-05
Rhizosphere	k__Bacteria|p__Pseudomonadota|c__Alphaproteobacteria|o__Caulobacterales|f__Hyphomonadaceae|g__SWB02	42	0.000238095	0.000532345	8.21426e-05
Rhizosphere	k__Bacteria|p__Pseudomonadota|c__Alphaproteobacteria|o__Paracaedibacterales|f__Paracaedibacteraceae|g__Candidatus Captivus	42	9.52381e-05	0.000297102	4.58438e-05
Rhizosphere	k__Bacteria|p__Acidobacteriota|c__Acidobacteriae|o__Terriglobales|f__Acidobacteriaceae (Subgroup 1)|g__Acidobacterium	42	0.000166667	0.000377195	5.82025e-05
Rhizosphere	k__Bacteria|p__Actinomycetota|c__Thermoleophilia|o__Solirubrobacterales|f__Solirubrobacteraceae|g__Paraconexibacter	42	0.000333333	0.000611542	9.4363e-05
Rhizosphere	k__Bacteria|p__Pseudomonadota|c__Gammaproteobacteria|o__Burkholderiales|f__Oxalobacteraceae|g__Noviherbaspirillum	42	0.000214286	0.000470377	7.25807e-05
Rhizosphere	k__Bacteria|p__Acidobacteriota|c__Acidobacteriae|o__Terriglobales|f__Acidobacteriaceae (Subgroup 1)|g__Acidicapsa	42	0.000238095	0.000484367	7.47394e-05
Rhizosphere	k__Bacteria|p__Armatimonadota|c__Chthonomonadia|o__Chthonomonadales|f__Chthonomonadaceae|g__Chthonomonas	42	9.52381e-05	0.000297102	4.58438e-05
Rhizosphere	k__Bacteria|p__Pseudomonadota|c__Alphaproteobacteria|o__Acetobacterales|f__Acetobacteraceae|g__Acidiphilium	42	0.000238095	0.000431081	6.65172e-05
Rhizosphere	k__Bacteria|p__Bacillota|c__Clostridia|o__Clostridiales|f__Clostridiaceae|g__Clostridium	42	0.000119048	0.00032777	5.0576e-05
Rhizosphere	k__Bacteria|p__Bacteroidota|c__Bacteroidia|o__Sphingobacteriales|f__Sphingobacteriaceae|g__Pedobacter	42	0.000190476	0.000397437	6.13258e-05
Rhizosphere	k__Bacteria|p__Bacteroidota|c__Bacteroidia|o__Chitinophagales|f__Chitinophagaceae|g__Sediminibacterium	42	9.52381e-05	0.000297102	4.58438e-05
Rhizosphere	k__Bacteria|p__Pseudomonadota|c__Alphaproteobacteria|o__Hyphomicrobiales|f__Beijerinckiaceae|g__Methylobacterium	42	0	0	0
Rhizosphere	k__Bacteria|p__Pseudomonadota|c__Alphaproteobacteria|o__Hyphomicrobiales|f__Rhizobiaceae|g__Aminobacter	42	0.000214286	0.000470377	7.25807e-05
Rhizosphere	k__Bacteria|p__Verrucomicrobiota|c__Verrucomicrobiia|o__Chthoniobacterales|f__Terrimicrobiaceae|g__FukuN18 freshwater group	42	9.52381e-05	0.000297102	4.58438e-05
Rhizosphere	k__Bacteria|p__Dependentiae|c__Babeliae|o__Babeliales|f__|g__UBA12409	42	7.14286e-05	0.000260661	4.02209e-05
Rhizosphere	k__Bacteria|p__Pseudomonadota|c__Alphaproteobacteria|o__Sphingomonadales|f__Sphingomonadaceae|g__Novosphingobium	42	0.000119048	0.00032777	5.0576e-05
Rhizosphere	k__Bacteria|p__Pseudomonadota|c__Gammaproteobacteria|o__Burkholderiales|f__Comamonadaceae|g__Rhodoferax	42	0.000142857	0.000354169	5.46494e-05
Rhizosphere	k__Bacteria|p__Actinomycetota|c__Actinobacteria|o__Frankiales|f__Sporichthyaceae|g__Sporichthya	42	7.14286e-05	0.000260661	4.02209e-05
Rhizosphere	k__Bacteria|p__Pseudomonadota|c__Alphaproteobacteria|o__Acetobacterales|f__Acetobacteraceae|g__Rhodovastum	42	9.52381e-05	0.000370203	5.71235e-05
Rhizosphere	k__Bacteria|p__Pseudomonadota|c__Alphaproteobacteria|o__Rickettsiales|f__Midichloriaceae|g__Candidatus Jidaibacter	42	0	0	0
Rhizosphere	k__Bacteria|p__Chlamydiota|c__Chlamydiia|o__Chlamydiales|f__Simkaniaceae|g__Ga0074140	42	4.7619e-05	0.00021554	3.32586e-05
Rhizosphere	k__Bacteria|p__Actinomycetota|c__Actinobacteria|o__Frankiales|f__Frankiaceae|g__Frankia	42	0.000214286	0.000564637	8.71254e-05
Rhizosphere	k__Bacteria|p__Actinomycetota|c__Actinobacteria|o__Kitasatosporales|f__Streptomycetaceae|g__Streptomyces	42	0.000261905	0.000664777	0.000102577
Rhizosphere	k__Bacteria|p__Actinomycetota|c__Actinobacteria|o__Pseudonocardiales|f__Pseudonocardiaceae|g__Pseudonocardia	42	0.000238095	0.000484367	7.47394e-05
Rhizosphere	k__Bacteria|p__Pseudomonadota|c__Alphaproteobacteria|o__Acetobacterales|f__Acetobacteraceae|g__Acidocella	42	7.14286e-05	0.000260661	4.02209e-05
Rhizosphere	k__Bacteria|p__Acidobacteriota|c__Acidobacteriae|o__Terriglobales|f__Acidobacteriaceae (Subgroup 1)|g__Silvibacterium	42	0.000142857	0.000354169	5.46494e-05
Rhizosphere	k__Bacteria|p__Myxococcota|c__Myxococcia|o__Myxococcales|f__Myxococcaceae|g__Corallococcus	42	0.000142857	0.000354169	5.46494e-05
Rhizosphere	k__Bacteria|p__Verrucomicrobiota|c__Verrucomicrobiia|o__Pedosphaerales|f__Pedosphaeraceae|g__DEV008	42	4.7619e-05	0.00021554	3.32586e-05
Rhizosphere	k__Bacteria|p__Actinomycetota|c__Actinobacteria|o__Micrococcales|f__Microbacteriaceae|g__Frondihabitans	42	2.38095e-05	0.000154303	2.38095e-05
Rhizosphere	k__Bacteria|p__Actinomycetota|c__Actinobacteria|o__Micrococcales|f__Microbacteriaceae|g__Galbitalea	42	0.000166667	0.000437101	6.74461e-05
Rhizosphere	k__Bacteria|p__Pseudomonadota|c__Gammaproteobacteria|o__Burkholderiales|f__Comamonadaceae|g__Acidovorax	42	9.52381e-05	0.000370203	5.71235e-05
Rhizosphere	k__Bacteria|p__Pseudomonadota|c__Alphaproteobacteria|o__Hyphomicrobiales|f__Beijerinckiaceae|g__Bosea	42	0.000119048	0.00032777	5.0576e-05
Rhizosphere	k__Bacteria|p__Pseudomonadota|c__Alphaproteobacteria|o__Hyphomicrobiales|f__Beijerinckiaceae|g__Methylorubrum	42	0	0	0
Rhizosphere	k__Bacteria|p__Pseudomonadota|c__Alphaproteobacteria|o__Hyphomicrobiales|f__Beijerinckiaceae|g__alphaI cluster	42	0.000142857	0.000417392	6.4405e-05
Rhizosphere	k__Bacteria|p__Actinomycetota|c__Actinobacteria|o__Micromonosporales|f__Micromonosporaceae|g__Rugosimonospora	42	7.14286e-05	0.000260661	4.02209e-05
Rhizosphere	k__Bacteria|p__Pseudomonadota|c__Alphaproteobacteria|o__Hyphomicrobiales|f__Labraceae|g__Labrys	42	0.000142857	0.000354169	5.46494e-05
Rhizosphere	k__Bacteria|p__Pseudomonadota|c__Alphaproteobacteria|o__Hyphomicrobiales|f__Xanthobacteraceae|g__Nitrobacter	42	0.000190476	0.000454683	7.01591e-05
Rhizosphere	k__Bacteria|p__Pseudomonadota|c__Alphaproteobacteria|o__Micropepsales|f__Micropepsaceae|g__Micropepsis	42	0.000142857	0.000354169	5.46494e-05
Rhizosphere	k__Bacteria|p__Pseudomonadota|c__Gammaproteobacteria|o__Burkholderiales|f__Burkholderiaceae|g__Cupriavidus	42	0.000142857	0.000566178	8.73632e-05
Rhizosphere	k__Bacteria|p__Bacillota|c__Bacilli|o__Brevibacillales|f__Brevibacillaceae|g__Brevibacillus	42	0	0	0
Rhizosphere	k__Bacteria|p__Bacillota|c__Thermacetogenia|o__Thermacetogeniales|f__Thermacetogeniaceae|g__Syntrophaceticus	42	0	0	0
Rhizosphere	k__Bacteria|p__Planctomycetota|c__Phycisphaerae|o__Tepidisphaerales|f__Tepidisphaeraceae|g__Tepidisphaera	42	0.000166667	0.000659514	0.000101765
Rhizosphere	k__Bacteria|p__Planctomycetota|c__Planctomycetes|o__Planctomycetales|f__Rubinisphaeraceae|g__SH-PL14	42	9.52381e-05	0.000297102	4.58438e-05
Rhizosphere	k__Bacteria|p__Pseudomonadota|c__Alphaproteobacteria|o__Acetobacterales|f__Acetobacteraceae|g__Endobacter	42	9.52381e-05	0.000297102	4.58438e-05
Rhizosphere	k__Bacteria|p__Pseudomonadota|c__Alphaproteobacteria|o__Micavibrionales|f__Micavibrionaceae|g__Micavibrio	42	4.7619e-05	0.000308607	4.7619e-05
Rhizosphere	k__Bacteria|p__Pseudomonadota|c__Gammaproteobacteria|o__Salinisphaerales|f__Nevskiaceae|g__Alkanibacter	42	4.7619e-05	0.00021554	3.32586e-05
Rhizosphere	k__Bacteria|p__Actinomycetota|c__Actinobacteria|o__Micrococcales|f__Dermacoccaceae|g__Flexivirga	42	4.7619e-05	0.00021554	3.32586e-05
Rhizosphere	k__Bacteria|p__Actinomycetota|c__Actinobacteria|o__Pseudonocardiales|f__Pseudonocardiaceae|g__Bounagaea	42	7.14286e-05	0.000260661	4.02209e-05
Rhizosphere	k__Bacteria|p__Actinomycetota|c__Thermoleophilia|o__Solirubrobacterales|f__Solirubrobacteraceae|g__Solirubrobacter	42	9.52381e-05	0.000297102	4.58438e-05
Rhizosphere	k__Bacteria|p__Pseudomonadota|c__Alphaproteobacteria|o__Hyphomicrobiales|f__Hyphomicrobiaceae|g__Hyphomicrobium	42	0.000119048	0.00032777	5.0576e-05
Rhizosphere	k__Bacteria|p__Pseudomonadota|c__Alphaproteobacteria|o__Hyphomicrobiales|f__Rhizobiaceae|g__Mesorhizobium	42	0.000119048	0.000395239	6.09867e-05
Rhizosphere	k__Bacteria|p__Bdellovibrionota|c__Oligoflexia|o__Silvanigrellales|f__Silvanigrellaceae|g__Fluviispira	42	2.38095e-05	0.000154303	2.38095e-05
Rhizosphere	k__Bacteria|p__Pseudomonadota|c__Gammaproteobacteria|o__Burkholderiales|f__Nitrosomonadaceae|g__Ellin6067	42	7.14286e-05	0.000260661	4.02209e-05
Rhizosphere	k__Bacteria|p__Actinomycetota|c__Actinobacteria|o__Propionibacteriales|f__Propionibacteriaceae|g__Cutibacterium	42	0	0	0
Rhizosphere	k__Bacteria|p__Actinomycetota|c__Thermoleophilia|o__Solirubrobacterales|f__Solirubrobacteraceae|g__Baekduia	42	4.7619e-05	0.00021554	3.32586e-05
Rhizosphere	k__Bacteria|p__Bacteroidota|c__Bacteroidia|o__Chitinophagales|f__Chitinophagaceae|g__Arachidicoccus	42	4.7619e-05	0.00021554	3.32586e-05
Rhizosphere	k__Bacteria|p__Bacteroidota|c__Bacteroidia|o__Chitinophagales|f__Chitinophagaceae|g__Taibaiella	42	2.38095e-05	0.000154303	2.38095e-05
Rhizosphere	k__Bacteria|p__Chlamydiota|c__Chlamydiia|o__Chlamydiales|f__Simkaniaceae|g__Candidatus Rhabdochlamydia	42	0	0	0
Rhizosphere	k__Bacteria|p__Planctomycetota|c__Planctomycetes|o__Isosphaerales|f__Isosphaeraceae|g__Paludisphaera	42	7.14286e-05	0.000260661	4.02209e-05
Rhizosphere	k__Bacteria|p__Pseudomonadota|c__Alphaproteobacteria|o__Caulobacterales|f__Caulobacteraceae|g__PMMR1	42	2.38095e-05	0.000154303	2.38095e-05
Rhizosphere	k__Bacteria|p__Pseudomonadota|c__Alphaproteobacteria|o__Hyphomicrobiales|f__Rhizobiaceae|g__Agrobacterium	42	4.7619e-05	0.00021554	3.32586e-05
Rhizosphere	k__Bacteria|p__Pseudomonadota|c__Alphaproteobacteria|o__Hyphomicrobiales|f__Rhodomicrobiaceae|g__Rhodomicrobium	42	4.7619e-05	0.00021554	3.32586e-05
Rhizosphere	k__Bacteria|p__Pseudomonadota|c__Gammaproteobacteria|o__Burkholderiales|f__Nitrosomonadaceae|g__Nitrosospira	42	2.38095e-05	0.000154303	2.38095e-05
Rhizosphere	k__Bacteria|p__Bacteroidota|c__Bacteroidia|o__Chitinophagales|f__Chitinophagaceae|g__Heliimonas	42	2.38095e-05	0.000154303	2.38095e-05
Rhizosphere	k__Bacteria|p__Bacteroidota|c__Bacteroidia|o__Chitinophagales|f__Chitinophagaceae|g__Parafilimonas	42	4.7619e-05	0.00021554	3.32586e-05
Rhizosphere	k__Bacteria|p__Pseudomonadota|c__Alphaproteobacteria|o__Caedibacterales|f__Caedibacteraceae|g__Caedibacter	42	0	0	0
Rhizosphere	k__Bacteria|p__Pseudomonadota|c__Alphaproteobacteria|o__Parvibaculales|f__Parvibaculaceae|g__Parvibaculum	42	0	0	0
Rhizosphere	k__Bacteria|p__Pseudomonadota|c__Alphaproteobacteria|o__Rhodospirillales|f__Magnetospirillaceae|g__Telmatospirillum	42	0	0	0
Rhizosphere	k__Bacteria|p__Pseudomonadota|c__Gammaproteobacteria|o__Burkholderiales|f__Burkholderiaceae|g__Limnobacter	42	0	0	0
Rhizosphere	k__Bacteria|p__Verrucomicrobiota|c__Omnitrophia|o__Omnitrophales|f__Omnitrophaceae|g__Candidatus Omnitrophus	42	0	0	0
Rhizosphere	k__Bacteria|p__Actinomycetota|c__Actinobacteria|o__Micrococcales|f__Microbacteriaceae|g__Microcella	42	4.7619e-05	0.000308607	4.7619e-05
Rhizosphere	k__Bacteria|p__Bacillota|c__Clostridia|o__Oscillospirales|f__Oscillospiraceae|g__Papillibacter	42	0	0	0
Rhizosphere	k__Bacteria|p__Bdellovibrionota|c__Bdellovibrionia|o__Bdellovibrionales|f__Pseudobdellovibrionaceae|g__OM27 clade	42	0	0	0
Rhizosphere	k__Bacteria|p__Cyanobacteriota|c__Vampirivibrionia|o__Obscuribacterales|f__Obscuribacteraceae|g__Candidatus Obscuribacter	42	0	0	0
Rhizosphere	k__Bacteria|p__Pseudomonadota|c__Alphaproteobacteria|o__Azospirillales|f__Azospirillaceae|g__Nitrospirillum	42	0	0	0
Rhizosphere	k__Bacteria|p__Verrucomicrobiota|c__Verrucomicrobiia|o__Opitutales|f__Opitutaceae|g__Cephaloticoccus	42	2.38095e-05	0.000154303	2.38095e-05
Rhizosphere	k__Bacteria|p__Actinomycetota|c__Actinobacteria|o__Micrococcales|f__Microbacteriaceae|g__Amnibacterium	42	0	0	0
Rhizosphere	k__Bacteria|p__Actinomycetota|c__Actinobacteria|o__Streptosporangiales|f__Thermomonosporaceae|g__[Streptomyces] thermoautotrophicus	42	2.38095e-05	0.000154303	2.38095e-05
Rhizosphere	k__Bacteria|p__Bacillota|c__Bacilli|o__Bacillales|f__Bacillaceae|g__Neobacillus	42	0	0	0
Rhizosphere	k__Bacteria|p__Bacteroidota|c__Bacteroidia|o__Cytophagales|f__Amoebophilaceae|g__Candidatus Amoebophilus	42	0	0	0
Rhizosphere	k__Bacteria|p__Gemmatimonadota|c__Longimicrobiia|o__Longimicrobiales|f__Longimicrobiaceae|g__YC-ZSS-LKJ147	42	0	0	0
Rhizosphere	k__Bacteria|p__Planctomycetota|c__Phycisphaerae|o__Phycisphaerales|f__Phycisphaeraceae|g__SM1A02	42	0	0	0
Rhizosphere	k__Bacteria|p__Pseudomonadota|c__Alphaproteobacteria|o__Acetobacterales|f__Acetobacteraceae|g__Acidisphaera	42	2.38095e-05	0.000154303	2.38095e-05
Rhizosphere	k__Bacteria|p__Pseudomonadota|c__Alphaproteobacteria|o__Hyphomicrobiales|f__Beijerinckiaceae|g__Methylorosula	42	2.38095e-05	0.000154303	2.38095e-05
Rhizosphere	k__Bacteria|p__Pseudomonadota|c__Alphaproteobacteria|o__Hyphomicrobiales|f__Rhizobiaceae|g__Shinella	42	2.38095e-05	0.000154303	2.38095e-05
Rhizosphere	k__Bacteria|p__Pseudomonadota|c__Alphaproteobacteria|o__Hyphomicrobiales|f__Rhizobiaceae|g__Zhengella	42	0	0	0
Rhizosphere	k__Bacteria|p__Pseudomonadota|c__Alphaproteobacteria|o__Rickettsiales|f__Rickettsiaceae|g__Rickettsia	42	0	0	0
Rhizosphere	k__Bacteria|p__Pseudomonadota|c__Alphaproteobacteria|o__Sphingomonadales|f__Sphingomonadaceae|g__Plot4-2H12	42	2.38095e-05	0.000154303	2.38095e-05
Rhizosphere	k__Bacteria|p__Pseudomonadota|c__Alphaproteobacteria|o__Sphingomonadales|f__Sphingomonadaceae|g__Qinpengyuania	42	0	0	0
Rhizosphere	k__Bacteria|p__Pseudomonadota|c__Gammaproteobacteria|o__Lysobacterales|f__Rhodanobacteraceae|g__Luteibacter	42	2.38095e-05	0.000154303	2.38095e-05
Rhizosphere	k__Bacteria|p__Pseudomonadota|c__Gammaproteobacteria|o__|f__|g__Candidatus Endonucleariobacter	42	2.38095e-05	0.000154303	2.38095e-05
Rhizosphere	k__Bacteria|p__Verrucomicrobiota|c__Verrucomicrobiia|o__Chthoniobacterales|f__Chthoniobacteraceae|g__LD29	42	0	0	0
Rhizosphere	k__Bacteria|p__Verrucomicrobiota|c__Verrucomicrobiia|o__Chthoniobacterales|f__Xiphinematobacteraceae|g__Candidatus Xiphinematobacter	42	0	0	0
Root	k__Bacteria|p__Pseudomonadota|c__Gammaproteobacteria|o__Burkholderiales|f__Burkholderiaceae|g__Burkholderia-Caballeronia-Paraburkholderia	40	0.077475	0.158634	0.0250822
Root	k__Bacteria|p__Actinomycetota|c__Actinobacteria|o__Frankiales|f__Acidothermaceae|g__Acidothermus	40	0.126425	0.125521	0.0198466
Root	k__Bacteria|p__Bacteroidota|c__Bacteroidia|o__Sphingobacteriales|f__Sphingobacteriaceae|g__Mucilaginibacter	40	0.0361	0.0219227	0.00346628
Root	k__Bacteria|p__Actinomycetota|c__Actinobacteria|o__Mycobacteriales|f__Mycobacteriaceae|g__Mycobacterium	40	0.048525	0.076636	0.0121172
Root	k__Bacteria|p__Acidobacteriota|c__Acidobacteriae|o__Terriglobales|f__Acidobacteriaceae (Subgroup 1)|g__Occallatibacter	40	0.014375	0.0115995	0.00183404
Root	k__Bacteria|p__Actinomycetota|c__Thermoleophilia|o__Solirubrobacterales|f__Solirubrobacteraceae|g__Conexibacter	40	0.0102	0.00924925	0.00146244
Root	k__Bacteria|p__Actinomycetota|c__Actinobacteria|o__Mycobacteriales|f__Nocardiaceae|g__Nocardia	40	0.02705	0.0265687	0.00420088
Root	k__Bacteria|p__Pseudomonadota|c__Alphaproteobacteria|o__Caulobacterales|f__Caulobacteraceae|g__Asticcacaulis	40	0.019325	0.0223772	0.00353814
Root	k__Bacteria|p__Pseudomonadota|c__Alphaproteobacteria|o__Hyphomicrobiales|f__Devosiaceae|g__Devosia	40	0.015375	0.00851752	0.00134674
Root	k__Bacteria|p__Planctomycetota|c__Planctomycetes|o__Isosphaerales|f__Isosphaeraceae|g__Aquisphaera	40	0.004425	0.00396709	0.000627252
Root	k__Bacteria|p__Acidobacteriota|c__Acidobacteriae|o__Bryobacterales|f__Bryobacteraceae|g__Bryobacter	40	0.001525	0.00224165	0.000354436
Root	k__Bacteria|p__Acidobacteriota|c__Acidobacteriae|o__Terriglobales|f__Acidobacteriaceae (Subgroup 1)|g__Granulicella	40	0.00925	0.00910551	0.00143971
Root	k__Bacteria|p__Pseudomonadota|c__Gammaproteobacteria|o__Legionellales|f__Legionellaceae|g__Legionella	40	0.022975	0.0178419	0.00282105
Root	k__Bacteria|p__Pseudomonadota|c__Alphaproteobacteria|o__Hyphomicrobiales|f__Beijerinckiaceae|g__Roseiarcus	40	0.006025	0.00501018	0.000792179
Root	k__Bacteria|p__Bacteroidota|c__Bacteroidia|o__Chitinophagales|f__Chitinophagaceae|g__Puia	40	0.0087	0.0135158	0.00213704
Root	k__Bacteria|p__Acidobacteriota|c__Acidobacteriae|o__Solibacterales|f__Solibacteraceae|g__Candidatus Solibacter	40	0.00565	0.00357018	0.000564494
Root	k__Bacteria|p__Pseudomonadota|c__Alphaproteobacteria|o__Hyphomicrobiales|f__Xanthobacteraceae|g__Pseudolabrys	40	0.00765	0.00781041	0.00123493
Root	k__Bacteria|p__Acidobacteriota|c__Acidobacteriae|o__Terriglobales|f__Acidobacteriaceae (Subgroup 1)|g__Terracidiphilus	40	0.007075	0.00558105	0.000882441
Root	k__Bacteria|p__Pseudomonadota|c__Gammaproteobacteria|o__Burkholderiales|f__Comamonadaceae|g__Roseateles	40	0	0	0
Root	k__Bacteria|p__Pseudomonadota|c__Gammaproteobacteria|o__Lysobacterales|f__Rhodanobacteraceae|g__Rhodanobacter	40	0.006725	0.0154538	0.00244346
Root	k__Bacteria|p__Pseudomonadota|c__Gammaproteobacteria|o__Pseudomonadales|f__Pseudomonadaceae|g__Pseudomonas	40	0.009225	0.0126764	0.00200432
Root	k__Bacteria|p__Pseudomonadota|c__Alphaproteobacteria|o__Hyphomicrobiales|f__Rhizobiaceae|g__Rhizobium	40	0.01245	0.0263205	0.00416163
Root	k__Bacteria|p__Pseudomonadota|c__Alphaproteobacteria|o__Hyphomicrobiales|f__Xanthobacteraceae|g__Bradyrhizobium	40	0.00035	0.00168781	0.000266867
Root	k__Bacteria|p__Pseudomonadota|c__Gammaproteobacteria|o__Burkholderiales|f__Oxalobacteraceae|g__Herbaspirillum	40	0.00675	0.0240787	0.00380717
Root	k__Bacteria|p__Pseudomonadota|c__Gammaproteobacteria|o__Enterobacterales|f__Enterobacteriaceae|g__Klebsiella	40	0.014075	0.0829208	0.0131109
Root	k__Bacteria|p__Actinomycetota|c__Actinobacteria|o__Propionibacteriales|f__Nocardioidaceae|g__Nocardioides	40	0.009325	0.0131	0.00207129
Root	k__Bacteria|p__Acidobacteriota|c__Acidobacteriae|o__Terriglobales|f__Acidobacteriaceae (Subgroup 1)|g__Edaphobacter	40	0.003	0.00439697	0.000695222
Root	k__Bacteria|p__Pseudomonadota|c__Gammaproteobacteria|o__Lysobacterales|f__Rhodanobacteraceae|g__Dyella	40	0.0004	0.000955416	0.000151065
Root	k__Bacteria|p__Actinomycetota|c__Actinobacteria|o__Micrococcales|f__Microbacteriaceae|g__Gryllotalpicola	40	0.005625	0.00889162	0.00140589
Root	k__Bacteria|p__Actinomycetota|c__Actinobacteria|o__Frankiales|f__Frankiaceae|g__Jatrophihabitans	40	0.006325	0.0107068	0.00169289
Root	k__Bacteria|p__Verrucomicrobiota|c__Verrucomicrobiia|o__Chthoniobacterales|f__Chthoniobacteraceae|g__Chthoniobacter	40	0.001625	0.00289728	0.0004581
Root	k__Bacteria|p__Pseudomonadota|c__Gammaproteobacteria|o__Rickettsiellales|f__Rickettsiellaceae|g__Aquicella	40	0.0084	0.0108599	0.00171711
Root	k__Bacteria|p__Pseudomonadota|c__Alphaproteobacteria|o__Caulobacterales|f__Caulobacteraceae|g__Phenylobacterium	40	0.0053	0.00520453	0.000822909
Root	k__Bacteria|p__Pseudomonadota|c__Alphaproteobacteria|o__Acetobacterales|f__Acetobacteraceae|g__Acidicaldus	40	0.001425	0.00224051	0.000354255
Root	k__Bacteria|p__Pseudomonadota|c__Alphaproteobacteria|o__Hyphomicrobiales|f__Xanthobacteraceae|g__Rhodoplanes	40	0.002575	0.00494528	0.000781917
Root	k__Bacteria|p__Actinomycetota|c__Acidimicrobiia|o__Acidimicrobiales|f__Acidimicrobiaceae|g__Acidiferrimicrobium	40	0.00195	0.00234193	0.000370291
Root	k__Bacteria|p__Pseudomonadota|c__Gammaproteobacteria|o__|f__|g__Acidibacter	40	0.00465	0.00883336	0.00139668
Root	k__Bacteria|p__Pseudomonadota|c__Gammaproteobacteria|o__Burkholderiales|f__Comamonadaceae|g__Sphaerotilus	40	0.005725	0.0188788	0.002985
Root	k__Bacteria|p__Pseudomonadota|c__Gammaproteobacteria|o__Burkholderiales|f__Burkholderiaceae|g__Pandoraea	40	0.005775	0.00695586	0.00109982
Root	k__Bacteria|p__Myxococcota|c__Myxococcia|o__Myxococcales|f__Anaeromyxobacteraceae|g__Anaeromyxobacter	40	0.00195	0.00250077	0.000395406
Root	k__Bacteria|p__Verrucomicrobiota|c__Verrucomicrobiia|o__Opitutales|f__Opitutaceae|g__Opitutus	40	0.002775	0.00348982	0.000551789
Root	k__Bacteria|p__Armatimonadota|c__Fimbriimonadia|o__Fimbriimonadales|f__Fimbriimonadaceae|g__Fimbriimonas	40	0.002825	0.00453413	0.000716909
Root	k__Bacteria|p__Pseudomonadota|c__Gammaproteobacteria|o__Burkholderiales|f__Oxalobacteraceae|g__Massilia	40	0.0021	0.00297683	0.000470679
Root	k__Bacteria|p__Actinomycetota|c__Actinobacteria|o__Micrococcales|f__Microbacteriaceae|g__Rathayibacter	40	0.00505	0.0118082	0.00186704
Root	k__Bacteria|p__Acidobacteriota|c__Acidobacteriae|o__Terriglobales|f__Acidobacteriaceae (Subgroup 1)|g__Bryocella	40	0.00065	0.00173279	0.000273978
Root	k__Bacteria|p__Pseudomonadota|c__Alphaproteobacteria|o__Hyphomicrobiales|f__Beijerinckiaceae|g__Methylovirgula	40	0.0027	0.00387761	0.000613105
Root	k__Bacteria|p__Pseudomonadota|c__Alphaproteobacteria|o__Reyranellales|f__Reyranellaceae|g__Reyranella	40	0.004575	0.00740023	0.00117008
Root	k__Bacteria|p__Pseudomonadota|c__Alphaproteobacteria|o__Hyphomicrobiales|f__Devosiaceae|g__Arsenicitalea	40	0.002425	0.00450007	0.000711524
Root	k__Bacteria|p__Gemmatimonadota|c__Gemmatimonadia|o__Gemmatimonadales|f__Gemmatimonadaceae|g__Gemmatimonas	40	0.0021	0.0028537	0.000451209
Root	k__Bacteria|p__Bacteroidota|c__Bacteroidia|o__Chitinophagales|f__Chitinophagaceae|g__Nemorincola	40	0.002025	0.00225874	0.000357139
Root	k__Bacteria|p__Verrucomicrobiota|c__Verrucomicrobiia|o__Verrucomicrobiales|f__Verrucomicrobiaceae|g__Roseimicrobium	40	0.001125	0.00185621	0.000293492
Root	k__Bacteria|p__Planctomycetota|c__Planctomycetes|o__Isosphaerales|f__Isosphaeraceae|g__Singulisphaera	40	0.001575	0.00209869	0.000331832
Root	k__Bacteria|p__Planctomycetota|c__Planctomycetes|o__Planctomycetales|f__Schlesneriaceae|g__Schlesneria	40	0.0011	0.00137375	0.000217208
Root	k__Bacteria|p__Pseudomonadota|c__Alphaproteobacteria|o__Sphingomonadales|f__Sphingomonadaceae|g__Sphingomonas	40	0.0018	0.00259388	0.000410128
Root	k__Bacteria|p__Myxococcota|c__Myxococcia|o__Myxococcales|f__Myxococcaceae|g__P3OB-42	40	0.001675	0.00255591	0.000404125
Root	k__Bacteria|p__Acidobacteriota|c__Acidobacteriae|o__Terriglobales|f__Acidobacteriaceae (Subgroup 1)|g__Telmatobacter	40	0.000975	0.00241244	0.00038144
Root	k__Bacteria|p__Verrucomicrobiota|c__Verrucomicrobiia|o__Opitutales|f__Opitutaceae|g__Oleiharenicola	40	0.001925	0.00393138	0.000621606
Root	k__Bacteria|p__Pseudomonadota|c__Alphaproteobacteria|o__Acetobacterales|f__Acetobacteraceae|g__Acidisoma	40	0.000525	0.00130064	0.000205649
Root	k__Bacteria|p__Pseudomonadota|c__Alphaproteobacteria|o__Acetobacterales|f__Acetobacteraceae|g__Rhodopila	40	0.0007	0.0024411	0.000385972
Root	k__Bacteria|p__Actinomycetota|c__Actinobacteria|o__Propionibacteriales|f__Nocardioidaceae|g__Marmoricola	40	0.002425	0.00321764	0.000508754
Root	k__Bacteria|p__Actinomycetota|c__Actinobacteria|o__Micrococcales|f__Microbacteriaceae|g__Leifsonia	40	0.001525	0.00337401	0.000533479
Root	k__Bacteria|p__Pseudomonadota|c__Alphaproteobacteria|o__Azospirillales|f__Inquilinaceae|g__Inquilinus	40	0.00215	0.00281525	0.00044513
Root	k__Bacteria|p__Pseudomonadota|c__Gammaproteobacteria|o__|f__|g__Candidatus Ovatusbacter	40	0.001425	0.0022175	0.000350618
Root	k__Bacteria|p__Pseudomonadota|c__Gammaproteobacteria|o__Coxiellales|f__Coxiellaceae|g__Coxiella	40	0.0017	0.00204061	0.000322649
Root	k__Bacteria|p__Myxococcota|c__Polyangiia|o__Polyangiales|f__Polyangiaceae|g__Pajaroellobacter	40	0.0009	0.00227359	0.000359487
Root	k__Bacteria|p__Bacillota|c__Bacilli|o__Alicyclobacillales|f__Alicyclobacillaceae|g__Alicyclobacillus	40	0.0027	0.00400768	0.000633671
Root	k__Bacteria|p__Pseudomonadota|c__Alphaproteobacteria|o__Sphingomonadales|f__Sphingomonadaceae|g__Hephaestia	40	0.002125	0.0107087	0.00169319
Root	k__Bacteria|p__Pseudomonadota|c__Gammaproteobacteria|o__Salinisphaerales|f__Nevskiaceae|g__Stenotrophobium	40	0	0	0
Root	k__Bacteria|p__Planctomycetota|c__Planctomycetes|o__Gemmatales|f__Gemmataceae|g__Fimbriiglobus	40	0.0004	0.0010328	0.000163299
Root	k__Bacteria|p__Abditibacteriota|c__Abditibacteriia|o__Abditibacteriales|f__Abditibacteriaceae|g__Abditibacterium	40	0.0011	0.00167638	0.000265059
Root	k__Bacteria|p__Patescibacteria|c__Saccharimonadia|o__Saccharimonadales|f__Saccharimonadaceae|g__TM7a	40	0.002175	0.00228583	0.000361421
Root	k__Bacteria|p__Bacteroidota|c__Bacteroidia|o__Cytophagales|f__Cytophagaceae|g__Sporocytophaga	40	0.0012	0.00220954	0.000349358
Root	k__Bacteria|p__Pseudomonadota|c__Alphaproteobacteria|o__Hyphomicrobiales|f__Xanthobacteraceae|g__Afipia	40	0.00105	0.00357305	0.000564948
Root	k__Bacteria|p__Pseudomonadota|c__Alphaproteobacteria|o__Paracaedibacterales|f__Paracaedibacteraceae|g__Candidatus Paracaedibacter	40	0.000525	0.000933356	0.000147577
Root	k__Bacteria|p__Bacillota|c__Bacilli|o__Alicyclobacillales|f__Alicyclobacillaceae|g__Tumebacillus	40	0.002225	0.00514651	0.000813734
Root	k__Bacteria|p__Pseudomonadota|c__Gammaproteobacteria|o__Burkholderiales|f__Oxalobacteraceae|g__Oxalicibacterium	40	0.0005	0.00229827	0.000363389
Root	k__Bacteria|p__Actinomycetota|c__Actinobacteria|o__Catenulisporales|f__Actinospicaceae|g__Actinospica	40	0	0	0
Root	k__Bacteria|p__Bacillota|c__Bacilli|o__Bacillales|f__Bacillaceae|g__Bacillus	40	0.002225	0.0109439	0.00173038
Root	k__Bacteria|p__Bacteroidota|c__Bacteroidia|o__Chitinophagales|f__Chitinophagaceae|g__Chitinophaga	40	0.0003	0.0011368	0.000179743
Root	k__Bacteria|p__Pseudomonadota|c__Gammaproteobacteria|o__Lysobacterales|f__Rhodanobacteraceae|g__Frateuria	40	0.0002	0.00126491	0.0002
Root	k__Bacteria|p__Actinomycetota|c__Actinobacteria|o__Micrococcales|f__Microbacteriaceae|g__Curtobacterium	40	0.001525	0.00363732	0.000575111
Root	k__Bacteria|p__Pseudomonadota|c__Alphaproteobacteria|o__|f__|g__Hypericibacter	40	0.00115	0.00151149	0.000238988
Root	k__Bacteria|p__Bacteroidota|c__Bacteroidia|o__Chitinophagales|f__Chitinophagaceae|g__Dinghuibacter	40	0.001925	0.00529338	0.000836957
Root	k__Bacteria|p__Bacillota|c__Bacilli|o__Paenibacillales|f__Paenibacillaceae|g__Paenibacillus	40	0.0019	0.0052565	0.000831125
Root	k__Bacteria|p__Pseudomonadota|c__Gammaproteobacteria|o__Lysobacterales|f__Lysobacteraceae|g__Luteimonas	40	0.0017	0.00301449	0.000476633
Root	k__Bacteria|p__Pseudomonadota|c__Gammaproteobacteria|o__Burkholderiales|f__Comamonadaceae|g__Ramlibacter	40	0.0016	0.00647995	0.00102457
Root	k__Bacteria|p__Myxococcota|c__Polyangiia|o__Polyangiales|f__Polyangiaceae|g__Aetherobacter	40	0.000875	0.00235544	0.000372427
Root	k__Bacteria|p__Verrucomicrobiota|c__Verrucomicrobiia|o__Pedosphaerales|f__Pedosphaeraceae|g__Pedosphaera	40	0.00035	0.000921259	0.000145664
Root	k__Bacteria|p__Planctomycetota|c__Planctomycetes|o__Isosphaerales|f__Isosphaeraceae|g__Tundrisphaera	40	0.0001	0.000496139	7.84465e-05
Root	k__Bacteria|p__Pseudomonadota|c__Alphaproteobacteria|o__Dongiales|f__Dongiaceae|g__Dongia	40	0.001	0.00263117	0.000416025
Root	k__Bacteria|p__Pseudomonadota|c__Gammaproteobacteria|o__Burkholderiales|f__Oxalobacteraceae|g__Duganella	40	0.0004	0.00129694	0.000205064
Root	k__Bacteria|p__Bacillota|c__Bacilli|o__Paenibacillales|f__Paenibacillaceae|g__Cohnella	40	0.0013	0.00390398	0.000617273
Root	k__Bacteria|p__Bacteroidota|c__Bacteroidia|o__Chitinophagales|f__Chitinophagaceae|g__Ferruginibacter	40	0.000525	0.00146738	0.000232013
Root	k__Bacteria|p__Planctomycetota|c__Planctomycetes|o__Isosphaerales|f__Isosphaeraceae|g__Tautonia	40	5e-05	0.000316228	5e-05
Root	k__Bacteria|p__Acidobacteriota|c__Acidobacteriae|o__Terriglobales|f__Koribacteraceae|g__Candidatus Koribacter	40	2.5e-05	0.000158114	2.5e-05
Root	k__Bacteria|p__Pseudomonadota|c__Alphaproteobacteria|o__Sphingomonadales|f__Sphingomonadaceae|g__Rhizorhabdus	40	0.000975	0.00312547	0.000494181
Root	k__Bacteria|p__Pseudomonadota|c__Alphaproteobacteria|o__Hyphomicrobiales|f__Beijerinckiaceae|g__Methylocella	40	0.0003	0.000790975	0.000125064
Root	k__Bacteria|p__Pseudomonadota|c__Gammaproteobacteria|o__Salinisphaerales|f__Nevskiaceae|g__Nevskia	40	0.00075	0.00129595	0.000204908
Root	k__Bacteria|p__Pseudomonadota|c__Alphaproteobacteria|o__Hyphomicrobiales|f__|g__Bauldia	40	0.0005	0.0011767	0.000186052
Root	k__Bacteria|p__Pseudomonadota|c__Gammaproteobacteria|o__Nitrosococcales|f__Nitrosococcaceae|g__Cm1-21	40	0.0002	0.000516398	8.16497e-05
Root	k__Bacteria|p__Actinomycetota|c__Actinobacteria|o__Micrococcales|f__Microbacteriaceae|g__Parafrigoribacterium	40	0.000175	0.000675107	0.000106744
Root	k__Bacteria|p__Bdellovibrionota|c__Bdellovibrionia|o__Bdellovibrionales|f__Pseudobdellovibrionaceae|g__Bdellovibrio	40	0.000625	0.0010048	0.000158872
Root	k__Bacteria|p__Planctomycetota|c__Planctomycetes|o__Gemmatales|f__Gemmataceae|g__Gemmata	40	0.0002	0.000723241	0.000114354
Root	k__Bacteria|p__Pseudomonadota|c__Alphaproteobacteria|o__Elsterales|f__Elsteraceae|g__Aliidongia	40	0.000575	0.0013939	0.000220394
Root	k__Bacteria|p__Deinococcota|c__Deinococci|o__Thermales|f__Thermaceae|g__Allomeiothermus	40	0.0012	0.00261357	0.000413242
Root	k__Bacteria|p__Chlamydiota|c__Chlamydiia|o__Chlamydiales|f__Parachlamydiaceae|g__Neochlamydia	40	0.000475	0.000876693	0.000138617
Root	k__Bacteria|p__Myxococcota|c__Myxococcia|o__Myxococcales|f__Myxococcaceae|g__KD3-10	40	0.000175	0.000446496	7.05973e-05
Root	k__Bacteria|p__Chlamydiota|c__Chlamydiia|o__Chlamydiales|f__Simkaniaceae|g__Candidatus Renichlamydia	40	0.00075	0.00166024	0.000262508
Root	k__Bacteria|p__Myxococcota|c__Polyangiia|o__Polyangiales|f__Polyangiaceae|g__Minicystis	40	0.000425	0.00144803	0.000228954
Root	k__Bacteria|p__Pseudomonadota|c__Alphaproteobacteria|o__Caulobacterales|f__Caulobacteraceae|g__Caulobacter	40	0.00025	0.000926809	0.000146541
Root	k__Bacteria|p__Planctomycetota|c__Planctomycetes|o__Isosphaerales|f__Isosphaeraceae|g__Candidatus Nostocoida	40	5e-05	0.000316228	5e-05
Root	k__Bacteria|p__Bacteroidota|c__Bacteroidia|o__Flavobacteriales|f__Crocinitomicaceae|g__Fluviicola	40	0	0	0
Root	k__Bacteria|p__Pseudomonadota|c__Gammaproteobacteria|o__Lysobacterales|f__Rhodanobacteraceae|g__Dokdonella	40	0.0003	0.00139963	0.000221302
Root	k__Bacteria|p__Bacillota|c__Bacilli|o__Thermoactinomycetales|f__Thermoactinomycetaceae|g__Pasteuria	40	0.0006	0.00110477	0.000174679
Root	k__Bacteria|p__Pseudomonadota|c__Alphaproteobacteria|o__Hyphomicrobiales|f__Xanthobacteraceae|g__Xanthobacter	40	0.00075	0.00170595	0.000269734
Root	k__Bacteria|p__Pseudomonadota|c__Alphaproteobacteria|o__Hyphomicrobiales|f__Xanthobacteraceae|g__Rhodopseudomonas	40	0.000125	0.000463404	7.32707e-05
Root	k__Bacteria|p__Verrucomicrobiota|c__Verrucomicrobiia|o__Pedosphaerales|f__Pedosphaeraceae|g__Ellin516	40	7.5e-05	0.000474342	7.5e-05
Root	k__Bacteria|p__Pseudomonadota|c__Gammaproteobacteria|o__Burkholderiales|f__Alcaligenaceae|g__Bordetella	40	0.000575	0.00190663	0.000301465
Root	k__Bacteria|p__Pseudomonadota|c__Alphaproteobacteria|o__Caulobacterales|f__Hyphomonadaceae|g__SWB02	40	0.00025	0.00077625	0.000122736
Root	k__Bacteria|p__Pseudomonadota|c__Alphaproteobacteria|o__Paracaedibacterales|f__Paracaedibacteraceae|g__Candidatus Captivus	40	0.000425	0.00148302	0.000234487
Root	k__Bacteria|p__Acidobacteriota|c__Acidobacteriae|o__Terriglobales|f__Acidobacteriaceae (Subgroup 1)|g__Acidobacterium	40	0.00015	0.000579567	9.16375e-05
Root	k__Bacteria|p__Actinomycetota|c__Thermoleophilia|o__Solirubrobacterales|f__Solirubrobacteraceae|g__Paraconexibacter	40	5e-05	0.000220721	3.48991e-05
Root	k__Bacteria|p__Pseudomonadota|c__Gammaproteobacteria|o__Burkholderiales|f__Oxalobacteraceae|g__Noviherbaspirillum	40	0.00015	0.00080224	0.000126845
Root	k__Bacteria|p__Acidobacteriota|c__Acidobacteriae|o__Terriglobales|f__Acidobacteriaceae (Subgroup 1)|g__Acidicapsa	40	0.0001	0.000303822	4.80384e-05
Root	k__Bacteria|p__Armatimonadota|c__Chthonomonadia|o__Chthonomonadales|f__Chthonomonadaceae|g__Chthonomonas	40	0.00025	0.000839719	0.000132771
Root	k__Bacteria|p__Pseudomonadota|c__Alphaproteobacteria|o__Acetobacterales|f__Acetobacteraceae|g__Acidiphilium	40	0	0	0
Root	k__Bacteria|p__Bacillota|c__Clostridia|o__Clostridiales|f__Clostridiaceae|g__Clostridium	40	0.0001	0.000496139	7.84465e-05
Root	k__Bacteria|p__Bacteroidota|c__Bacteroidia|o__Sphingobacteriales|f__Sphingobacteriaceae|g__Pedobacter	40	0	0	0
Root	k__Bacteria|p__Bacteroidota|c__Bacteroidia|o__Chitinophagales|f__Chitinophagaceae|g__Sediminibacterium	40	0.000275	0.000876693	0.000138617
Root	k__Bacteria|p__Pseudomonadota|c__Alphaproteobacteria|o__Hyphomicrobiales|f__Beijerinckiaceae|g__Methylobacterium	40	0.000475	0.00113199	0.000178984
Root	k__Bacteria|p__Pseudomonadota|c__Alphaproteobacteria|o__Hyphomicrobiales|f__Rhizobiaceae|g__Aminobacter	40	0.000225	0.00114326	0.000180766
Root	k__Bacteria|p__Verrucomicrobiota|c__Verrucomicrobiia|o__Chthoniobacterales|f__Terrimicrobiaceae|g__FukuN18 freshwater group	40	5e-05	0.000220721	3.48991e-05
Root	k__Bacteria|p__Dependentiae|c__Babeliae|o__Babeliales|f__|g__UBA12409	40	0.000325	0.000615505	9.73199e-05
Root	k__Bacteria|p__Pseudomonadota|c__Alphaproteobacteria|o__Sphingomonadales|f__Sphingomonadaceae|g__Novosphingobium	40	0.00015	0.000533494	8.43527e-05
Root	k__Bacteria|p__Pseudomonadota|c__Gammaproteobacteria|o__Burkholderiales|f__Comamonadaceae|g__Rhodoferax	40	2.5e-05	0.000158114	2.5e-05
Root	k__Bacteria|p__Actinomycetota|c__Actinobacteria|o__Frankiales|f__Sporichthyaceae|g__Sporichthya	40	2.5e-05	0.000158114	2.5e-05
Root	k__Bacteria|p__Pseudomonadota|c__Alphaproteobacteria|o__Acetobacterales|f__Acetobacteraceae|g__Rhodovastum	40	0.0001	0.000441443	6.97982e-05
Root	k__Bacteria|p__Pseudomonadota|c__Alphaproteobacteria|o__Rickettsiales|f__Midichloriaceae|g__Candidatus Jidaibacter	40	0.0003	0.0011368	0.000179743
Root	k__Bacteria|p__Chlamydiota|c__Chlamydiia|o__Chlamydiales|f__Simkaniaceae|g__Ga0074140	40	0.0003	0.00143581	0.000227021
Root	k__Bacteria|p__Actinomycetota|c__Actinobacteria|o__Frankiales|f__Frankiaceae|g__Frankia	40	0	0	0
Root	k__Bacteria|p__Actinomycetota|c__Actinobacteria|o__Kitasatosporales|f__Streptomycetaceae|g__Streptomyces	40	5e-05	0.000316228	5e-05
Root	k__Bacteria|p__Actinomycetota|c__Actinobacteria|o__Pseudonocardiales|f__Pseudonocardiaceae|g__Pseudonocardia	40	0	0	0
Root	k__Bacteria|p__Pseudomonadota|c__Alphaproteobacteria|o__Acetobacterales|f__Acetobacteraceae|g__Acidocella	40	0.00015	0.00080224	0.000126845
Root	k__Bacteria|p__Acidobacteriota|c__Acidobacteriae|o__Terriglobales|f__Acidobacteriaceae (Subgroup 1)|g__Silvibacterium	40	0	0	0
Root	k__Bacteria|p__Myxococcota|c__Myxococcia|o__Myxococcales|f__Myxococcaceae|g__Corallococcus	40	7.5e-05	0.000474342	7.5e-05
Root	k__Bacteria|p__Verrucomicrobiota|c__Verrucomicrobiia|o__Pedosphaerales|f__Pedosphaeraceae|g__DEV008	40	2.5e-05	0.000158114	2.5e-05
Root	k__Bacteria|p__Actinomycetota|c__Actinobacteria|o__Micrococcales|f__Microbacteriaceae|g__Frondihabitans	40	0.0002	0.00126491	0.0002
Root	k__Bacteria|p__Actinomycetota|c__Actinobacteria|o__Micrococcales|f__Microbacteriaceae|g__Galbitalea	40	7.5e-05	0.000266747	4.21764e-05
Root	k__Bacteria|p__Pseudomonadota|c__Gammaproteobacteria|o__Burkholderiales|f__Comamonadaceae|g__Acidovorax	40	0.000125	0.000647975	0.000102454
Root	k__Bacteria|p__Pseudomonadota|c__Alphaproteobacteria|o__Hyphomicrobiales|f__Beijerinckiaceae|g__Bosea	40	7.5e-05	0.000474342	7.5e-05
Root	k__Bacteria|p__Pseudomonadota|c__Alphaproteobacteria|o__Hyphomicrobiales|f__Beijerinckiaceae|g__Methylorubrum	40	0.000225	0.00065974	0.000104314
Root	k__Bacteria|p__Pseudomonadota|c__Alphaproteobacteria|o__Hyphomicrobiales|f__Beijerinckiaceae|g__alphaI cluster	40	0	0	0
Root	k__Bacteria|p__Actinomycetota|c__Actinobacteria|o__Micromonosporales|f__Micromonosporaceae|g__Rugosimonospora	40	5e-05	0.000220721	3.48991e-05
Root	k__Bacteria|p__Pseudomonadota|c__Alphaproteobacteria|o__Hyphomicrobiales|f__Labraceae|g__Labrys	40	0	0	0
Root	k__Bacteria|p__Pseudomonadota|c__Alphaproteobacteria|o__Hyphomicrobiales|f__Xanthobacteraceae|g__Nitrobacter	40	0	0	0
Root	k__Bacteria|p__Pseudomonadota|c__Alphaproteobacteria|o__Micropepsales|f__Micropepsaceae|g__Micropepsis	40	0	0	0
Root	k__Bacteria|p__Pseudomonadota|c__Gammaproteobacteria|o__Burkholderiales|f__Burkholderiaceae|g__Cupriavidus	40	0	0	0
Root	k__Bacteria|p__Bacillota|c__Bacilli|o__Brevibacillales|f__Brevibacillaceae|g__Brevibacillus	40	0.000175	0.000675107	0.000106744
Root	k__Bacteria|p__Bacillota|c__Thermacetogenia|o__Thermacetogeniales|f__Thermacetogeniaceae|g__Syntrophaceticus	40	5e-05	0.000220721	3.48991e-05
Root	k__Bacteria|p__Planctomycetota|c__Phycisphaerae|o__Tepidisphaerales|f__Tepidisphaeraceae|g__Tepidisphaera	40	0	0	0
Root	k__Bacteria|p__Planctomycetota|c__Planctomycetes|o__Planctomycetales|f__Rubinisphaeraceae|g__SH-PL14	40	0	0	0
Root	k__Bacteria|p__Pseudomonadota|c__Alphaproteobacteria|o__Acetobacterales|f__Acetobacteraceae|g__Endobacter	40	0	0	0
Root	k__Bacteria|p__Pseudomonadota|c__Alphaproteobacteria|o__Micavibrionales|f__Micavibrionaceae|g__Micavibrio	40	0.0001	0.000378932	5.99145e-05
Root	k__Bacteria|p__Pseudomonadota|c__Gammaproteobacteria|o__Salinisphaerales|f__Nevskiaceae|g__Alkanibacter	40	7.5e-05	0.000474342	7.5e-05
Root	k__Bacteria|p__Actinomycetota|c__Actinobacteria|o__Micrococcales|f__Dermacoccaceae|g__Flexivirga	40	0	0	0
Root	k__Bacteria|p__Actinomycetota|c__Actinobacteria|o__Pseudonocardiales|f__Pseudonocardiaceae|g__Bounagaea	40	0	0	0
Root	k__Bacteria|p__Actinomycetota|c__Thermoleophilia|o__Solirubrobacterales|f__Solirubrobacteraceae|g__Solirubrobacter	40	0	0	0
Root	k__Bacteria|p__Pseudomonadota|c__Alphaproteobacteria|o__Hyphomicrobiales|f__Hyphomicrobiaceae|g__Hyphomicrobium	40	0	0	0
Root	k__Bacteria|p__Pseudomonadota|c__Alphaproteobacteria|o__Hyphomicrobiales|f__Rhizobiaceae|g__Mesorhizobium	40	0	0	0
Root	k__Bacteria|p__Bdellovibrionota|c__Oligoflexia|o__Silvanigrellales|f__Silvanigrellaceae|g__Fluviispira	40	2.5e-05	0.000158114	2.5e-05
Root	k__Bacteria|p__Pseudomonadota|c__Gammaproteobacteria|o__Burkholderiales|f__Nitrosomonadaceae|g__Ellin6067	40	2.5e-05	0.000158114	2.5e-05
Root	k__Bacteria|p__Actinomycetota|c__Actinobacteria|o__Propionibacteriales|f__Propionibacteriaceae|g__Cutibacterium	40	0.0001	0.000441443	6.97982e-05
Root	k__Bacteria|p__Actinomycetota|c__Thermoleophilia|o__Solirubrobacterales|f__Solirubrobacteraceae|g__Baekduia	40	2.5e-05	0.000158114	2.5e-05
Root	k__Bacteria|p__Bacteroidota|c__Bacteroidia|o__Chitinophagales|f__Chitinophagaceae|g__Arachidicoccus	40	5e-05	0.000316228	5e-05
Root	k__Bacteria|p__Bacteroidota|c__Bacteroidia|o__Chitinophagales|f__Chitinophagaceae|g__Taibaiella	40	2.5e-05	0.000158114	2.5e-05
Root	k__Bacteria|p__Chlamydiota|c__Chlamydiia|o__Chlamydiales|f__Simkaniaceae|g__Candidatus Rhabdochlamydia	40	5e-05	0.000316228	5e-05
Root	k__Bacteria|p__Planctomycetota|c__Planctomycetes|o__Isosphaerales|f__Isosphaeraceae|g__Paludisphaera	40	0	0	0
Root	k__Bacteria|p__Pseudomonadota|c__Alphaproteobacteria|o__Caulobacterales|f__Caulobacteraceae|g__PMMR1	40	7.5e-05	0.000474342	7.5e-05
Root	k__Bacteria|p__Pseudomonadota|c__Alphaproteobacteria|o__Hyphomicrobiales|f__Rhizobiaceae|g__Agrobacterium	40	5e-05	0.000316228	5e-05
Root	k__Bacteria|p__Pseudomonadota|c__Alphaproteobacteria|o__Hyphomicrobiales|f__Rhodomicrobiaceae|g__Rhodomicrobium	40	0	0	0
Root	k__Bacteria|p__Pseudomonadota|c__Gammaproteobacteria|o__Burkholderiales|f__Nitrosomonadaceae|g__Nitrosospira	40	0	0	0
Root	k__Bacteria|p__Bacteroidota|c__Bacteroidia|o__Chitinophagales|f__Chitinophagaceae|g__Heliimonas	40	5e-05	0.000316228	5e-05
Root	k__Bacteria|p__Bacteroidota|c__Bacteroidia|o__Chitinophagales|f__Chitinophagaceae|g__Parafilimonas	40	2.5e-05	0.000158114	2.5e-05
Root	k__Bacteria|p__Pseudomonadota|c__Alphaproteobacteria|o__Caedibacterales|f__Caedibacteraceae|g__Caedibacter	40	2.5e-05	0.000158114	2.5e-05
Root	k__Bacteria|p__Pseudomonadota|c__Alphaproteobacteria|o__Parvibaculales|f__Parvibaculaceae|g__Parvibaculum	40	2.5e-05	0.000158114	2.5e-05
Root	k__Bacteria|p__Pseudomonadota|c__Alphaproteobacteria|o__Rhodospirillales|f__Magnetospirillaceae|g__Telmatospirillum	40	7.5e-05	0.000474342	7.5e-05
Root	k__Bacteria|p__Pseudomonadota|c__Gammaproteobacteria|o__Burkholderiales|f__Burkholderiaceae|g__Limnobacter	40	0	0	0
Root	k__Bacteria|p__Verrucomicrobiota|c__Omnitrophia|o__Omnitrophales|f__Omnitrophaceae|g__Candidatus Omnitrophus	40	0	0	0
Root	k__Bacteria|p__Actinomycetota|c__Actinobacteria|o__Micrococcales|f__Microbacteriaceae|g__Microcella	40	0	0	0
Root	k__Bacteria|p__Bacillota|c__Clostridia|o__Oscillospirales|f__Oscillospiraceae|g__Papillibacter	40	5e-05	0.000316228	5e-05
Root	k__Bacteria|p__Bdellovibrionota|c__Bdellovibrionia|o__Bdellovibrionales|f__Pseudobdellovibrionaceae|g__OM27 clade	40	5e-05	0.000220721	3.48991e-05
Root	k__Bacteria|p__Cyanobacteriota|c__Vampirivibrionia|o__Obscuribacterales|f__Obscuribacteraceae|g__Candidatus Obscuribacter	40	2.5e-05	0.000158114	2.5e-05
Root	k__Bacteria|p__Pseudomonadota|c__Alphaproteobacteria|o__Azospirillales|f__Azospirillaceae|g__Nitrospirillum	40	5e-05	0.000220721	3.48991e-05
Root	k__Bacteria|p__Verrucomicrobiota|c__Verrucomicrobiia|o__Opitutales|f__Opitutaceae|g__Cephaloticoccus	40	0	0	0
Root	k__Bacteria|p__Actinomycetota|c__Actinobacteria|o__Micrococcales|f__Microbacteriaceae|g__Amnibacterium	40	0	0	0
Root	k__Bacteria|p__Actinomycetota|c__Actinobacteria|o__Streptosporangiales|f__Thermomonosporaceae|g__[Streptomyces] thermoautotrophicus	40	0	0	0
Root	k__Bacteria|p__Bacillota|c__Bacilli|o__Bacillales|f__Bacillaceae|g__Neobacillus	40	2.5e-05	0.000158114	2.5e-05
Root	k__Bacteria|p__Bacteroidota|c__Bacteroidia|o__Cytophagales|f__Amoebophilaceae|g__Candidatus Amoebophilus	40	0	0	0
Root	k__Bacteria|p__Gemmatimonadota|c__Longimicrobiia|o__Longimicrobiales|f__Longimicrobiaceae|g__YC-ZSS-LKJ147	40	2.5e-05	0.000158114	2.5e-05
Root	k__Bacteria|p__Planctomycetota|c__Phycisphaerae|o__Phycisphaerales|f__Phycisphaeraceae|g__SM1A02	40	0	0	0
Root	k__Bacteria|p__Pseudomonadota|c__Alphaproteobacteria|o__Acetobacterales|f__Acetobacteraceae|g__Acidisphaera	40	0	0	0
Root	k__Bacteria|p__Pseudomonadota|c__Alphaproteobacteria|o__Hyphomicrobiales|f__Beijerinckiaceae|g__Methylorosula	40	0	0	0
Root	k__Bacteria|p__Pseudomonadota|c__Alphaproteobacteria|o__Hyphomicrobiales|f__Rhizobiaceae|g__Shinella	40	0	0	0
Root	k__Bacteria|p__Pseudomonadota|c__Alphaproteobacteria|o__Hyphomicrobiales|f__Rhizobiaceae|g__Zhengella	40	2.5e-05	0.000158114	2.5e-05
Root	k__Bacteria|p__Pseudomonadota|c__Alphaproteobacteria|o__Rickettsiales|f__Rickettsiaceae|g__Rickettsia	40	0	0	0
Root	k__Bacteria|p__Pseudomonadota|c__Alphaproteobacteria|o__Sphingomonadales|f__Sphingomonadaceae|g__Plot4-2H12	40	0	0	0
Root	k__Bacteria|p__Pseudomonadota|c__Alphaproteobacteria|o__Sphingomonadales|f__Sphingomonadaceae|g__Qinpengyuania	40	2.5e-05	0.000158114	2.5e-05
Root	k__Bacteria|p__Pseudomonadota|c__Gammaproteobacteria|o__Lysobacterales|f__Rhodanobacteraceae|g__Luteibacter	40	0	0	0
Root	k__Bacteria|p__Pseudomonadota|c__Gammaproteobacteria|o__|f__|g__Candidatus Endonucleariobacter	40	0	0	0
Root	k__Bacteria|p__Verrucomicrobiota|c__Verrucomicrobiia|o__Chthoniobacterales|f__Chthoniobacteraceae|g__LD29	40	0	0	0
Root	k__Bacteria|p__Verrucomicrobiota|c__Verrucomicrobiia|o__Chthoniobacterales|f__Xiphinematobacteraceae|g__Candidatus Xiphinematobacter	40	2.5e-05	0.000158114	2.5e-05
Unplanted	k__Bacteria|p__Pseudomonadota|c__Gammaproteobacteria|o__Burkholderiales|f__Burkholderiaceae|g__Burkholderia-Caballeronia-Paraburkholderia	21	0.0314762	0.00833438	0.00181871
Unplanted	k__Bacteria|p__Actinomycetota|c__Actinobacteria|o__Frankiales|f__Acidothermaceae|g__Acidothermus	21	0.0275238	0.00873281	0.00190565
Unplanted	k__Bacteria|p__Bacteroidota|c__Bacteroidia|o__Sphingobacteriales|f__Sphingobacteriaceae|g__Mucilaginibacter	21	0.0325714	0.0109022	0.00237905
Unplanted	k__Bacteria|p__Actinomycetota|c__Actinobacteria|o__Mycobacteriales|f__Mycobacteriaceae|g__Mycobacterium	21	0.0124286	0.00419012	0.00091436
Unplanted	k__Bacteria|p__Acidobacteriota|c__Acidobacteriae|o__Terriglobales|f__Acidobacteriaceae (Subgroup 1)|g__Occallatibacter	21	0.0390476	0.00971842	0.00212073
Unplanted	k__Bacteria|p__Actinomycetota|c__Thermoleophilia|o__Solirubrobacterales|f__Solirubrobacteraceae|g__Conexibacter	21	0.028381	0.00606198	0.00132283
Unplanted	k__Bacteria|p__Actinomycetota|c__Actinobacteria|o__Mycobacteriales|f__Nocardiaceae|g__Nocardia	21	0.0142381	0.00432325	0.00094341
Unplanted	k__Bacteria|p__Pseudomonadota|c__Alphaproteobacteria|o__Caulobacterales|f__Caulobacteraceae|g__Asticcacaulis	21	0.0148571	0.00504268	0.0011004
Unplanted	k__Bacteria|p__Pseudomonadota|c__Alphaproteobacteria|o__Hyphomicrobiales|f__Devosiaceae|g__Devosia	21	0.0150952	0.00562943	0.00122844
Unplanted	k__Bacteria|p__Planctomycetota|c__Planctomycetes|o__Isosphaerales|f__Isosphaeraceae|g__Aquisphaera	21	0.0152857	0.00425609	0.000928755
Unplanted	k__Bacteria|p__Acidobacteriota|c__Acidobacteriae|o__Bryobacterales|f__Bryobacteraceae|g__Bryobacter	21	0.0236667	0.00516075	0.00112617
Unplanted	k__Bacteria|p__Acidobacteriota|c__Acidobacteriae|o__Terriglobales|f__Acidobacteriaceae (Subgroup 1)|g__Granulicella	21	0.0123333	0.00381226	0.000831904
Unplanted	k__Bacteria|p__Pseudomonadota|c__Gammaproteobacteria|o__Legionellales|f__Legionellaceae|g__Legionella	21	0.00628571	0.00261042	0.00056964
Unplanted	k__Bacteria|p__Pseudomonadota|c__Alphaproteobacteria|o__Hyphomicrobiales|f__Beijerinckiaceae|g__Roseiarcus	21	0.0128571	0.00356771	0.000778539
Unplanted	k__Bacteria|p__Bacteroidota|c__Bacteroidia|o__Chitinophagales|f__Chitinophagaceae|g__Puia	21	0.0157143	0.00557802	0.00121722
Unplanted	k__Bacteria|p__Acidobacteriota|c__Acidobacteriae|o__Solibacterales|f__Solibacteraceae|g__Candidatus Solibacter	21	0.0180476	0.00491402	0.00107233
Unplanted	k__Bacteria|p__Pseudomonadota|c__Alphaproteobacteria|o__Hyphomicrobiales|f__Xanthobacteraceae|g__Pseudolabrys	21	0.0137143	0.00436054	0.000951547
Unplanted	k__Bacteria|p__Acidobacteriota|c__Acidobacteriae|o__Terriglobales|f__Acidobacteriaceae (Subgroup 1)|g__Terracidiphilus	21	0.0111905	0.00341495	0.000745204
Unplanted	k__Bacteria|p__Pseudomonadota|c__Gammaproteobacteria|o__Burkholderiales|f__Comamonadaceae|g__Roseateles	21	0	0	0
Unplanted	k__Bacteria|p__Pseudomonadota|c__Gammaproteobacteria|o__Lysobacterales|f__Rhodanobacteraceae|g__Rhodanobacter	21	0.00552381	0.00290894	0.000634782
Unplanted	k__Bacteria|p__Pseudomonadota|c__Gammaproteobacteria|o__Pseudomonadales|f__Pseudomonadaceae|g__Pseudomonas	21	0.000190476	0.000402374	8.78052e-05
Unplanted	k__Bacteria|p__Pseudomonadota|c__Alphaproteobacteria|o__Hyphomicrobiales|f__Rhizobiaceae|g__Rhizobium	21	0.000571429	0.000676123	0.000147542
Unplanted	k__Bacteria|p__Pseudomonadota|c__Alphaproteobacteria|o__Hyphomicrobiales|f__Xanthobacteraceae|g__Bradyrhizobium	21	0.00995238	0.00338343	0.000738326
Unplanted	k__Bacteria|p__Pseudomonadota|c__Gammaproteobacteria|o__Burkholderiales|f__Oxalobacteraceae|g__Herbaspirillum	21	0	0	0
Unplanted	k__Bacteria|p__Pseudomonadota|c__Gammaproteobacteria|o__Enterobacterales|f__Enterobacteriaceae|g__Klebsiella	21	0	0	0
Unplanted	k__Bacteria|p__Actinomycetota|c__Actinobacteria|o__Propionibacteriales|f__Nocardioidaceae|g__Nocardioides	21	0.000761905	0.00094365	0.000205921
Unplanted	k__Bacteria|p__Acidobacteriota|c__Acidobacteriae|o__Terriglobales|f__Acidobacteriaceae (Subgroup 1)|g__Edaphobacter	21	0.00790476	0.00308066	0.000672255
Unplanted	k__Bacteria|p__Pseudomonadota|c__Gammaproteobacteria|o__Lysobacterales|f__Rhodanobacteraceae|g__Dyella	21	0.0067619	0.00316077	0.000689737
Unplanted	k__Bacteria|p__Actinomycetota|c__Actinobacteria|o__Micrococcales|f__Microbacteriaceae|g__Gryllotalpicola	21	0.00204762	0.0012836	0.000280104
Unplanted	k__Bacteria|p__Actinomycetota|c__Actinobacteria|o__Frankiales|f__Frankiaceae|g__Jatrophihabitans	21	0.00333333	0.00146059	0.000318728
Unplanted	k__Bacteria|p__Verrucomicrobiota|c__Verrucomicrobiia|o__Chthoniobacterales|f__Chthoniobacteraceae|g__Chthoniobacter	21	0.00790476	0.00275508	0.000601208
Unplanted	k__Bacteria|p__Pseudomonadota|c__Gammaproteobacteria|o__Rickettsiellales|f__Rickettsiellaceae|g__Aquicella	21	0.00252381	0.00201542	0.0004398
Unplanted	k__Bacteria|p__Pseudomonadota|c__Alphaproteobacteria|o__Caulobacterales|f__Caulobacteraceae|g__Phenylobacterium	21	0.00395238	0.00182965	0.000399262
Unplanted	k__Bacteria|p__Pseudomonadota|c__Alphaproteobacteria|o__Acetobacterales|f__Acetobacteraceae|g__Acidicaldus	21	0.00590476	0.00242703	0.000529621
Unplanted	k__Bacteria|p__Pseudomonadota|c__Alphaproteobacteria|o__Hyphomicrobiales|f__Xanthobacteraceae|g__Rhodoplanes	21	0.00566667	0.00295522	0.000644882
Unplanted	k__Bacteria|p__Actinomycetota|c__Acidimicrobiia|o__Acidimicrobiales|f__Acidimicrobiaceae|g__Acidiferrimicrobium	21	0.00504762	0.00239742	0.00052316
Unplanted	k__Bacteria|p__Pseudomonadota|c__Gammaproteobacteria|o__|f__|g__Acidibacter	21	0.00280952	0.00147034	0.000320855
Unplanted	k__Bacteria|p__Pseudomonadota|c__Gammaproteobacteria|o__Burkholderiales|f__Comamonadaceae|g__Sphaerotilus	21	0.000333333	0.00057735	0.000125988
Unplanted	k__Bacteria|p__Pseudomonadota|c__Gammaproteobacteria|o__Burkholderiales|f__Burkholderiaceae|g__Pandoraea	21	0.00204762	0.00206098	0.000449742
Unplanted	k__Bacteria|p__Myxococcota|c__Myxococcia|o__Myxococcales|f__Anaeromyxobacteraceae|g__Anaeromyxobacter	21	0.00447619	0.00193956	0.000423247
Unplanted	k__Bacteria|p__Verrucomicrobiota|c__Verrucomicrobiia|o__Opitutales|f__Opitutaceae|g__Opitutus	21	0.00642857	0.00318703	0.000695466
Unplanted	k__Bacteria|p__Armatimonadota|c__Fimbriimonadia|o__Fimbriimonadales|f__Fimbriimonadaceae|g__Fimbriimonas	21	0.00395238	0.00241819	0.000527691
Unplanted	k__Bacteria|p__Pseudomonadota|c__Gammaproteobacteria|o__Burkholderiales|f__Oxalobacteraceae|g__Massilia	21	0.00209524	0.00199762	0.000435916
Unplanted	k__Bacteria|p__Actinomycetota|c__Actinobacteria|o__Micrococcales|f__Microbacteriaceae|g__Rathayibacter	21	0	0	0
Unplanted	k__Bacteria|p__Acidobacteriota|c__Acidobacteriae|o__Terriglobales|f__Acidobacteriaceae (Subgroup 1)|g__Bryocella	21	0.00433333	0.00198326	0.000432784
Unplanted	k__Bacteria|p__Pseudomonadota|c__Alphaproteobacteria|o__Hyphomicrobiales|f__Beijerinckiaceae|g__Methylovirgula	21	0.000666667	0.000795822	0.000173663
Unplanted	k__Bacteria|p__Pseudomonadota|c__Alphaproteobacteria|o__Reyranellales|f__Reyranellaceae|g__Reyranella	21	0.00166667	0.00152753	0.000333333
Unplanted	k__Bacteria|p__Pseudomonadota|c__Alphaproteobacteria|o__Hyphomicrobiales|f__Devosiaceae|g__Arsenicitalea	21	0.00238095	0.00139557	0.000304539
Unplanted	k__Bacteria|p__Gemmatimonadota|c__Gemmatimonadia|o__Gemmatimonadales|f__Gemmatimonadaceae|g__Gemmatimonas	21	0.00366667	0.00165328	0.000360775
Unplanted	k__Bacteria|p__Bacteroidota|c__Bacteroidia|o__Chitinophagales|f__Chitinophagaceae|g__Nemorincola	21	0.00252381	0.000813575	0.000177537
Unplanted	k__Bacteria|p__Verrucomicrobiota|c__Verrucomicrobiia|o__Verrucomicrobiales|f__Verrucomicrobiaceae|g__Roseimicrobium	21	0.0037619	0.00181397	0.00039584
Unplanted	k__Bacteria|p__Planctomycetota|c__Planctomycetes|o__Isosphaerales|f__Isosphaeraceae|g__Singulisphaera	21	0.00166667	0.00135401	0.000295468
Unplanted	k__Bacteria|p__Planctomycetota|c__Planctomycetes|o__Planctomycetales|f__Schlesneriaceae|g__Schlesneria	21	0.00314286	0.00215141	0.000469476
Unplanted	k__Bacteria|p__Pseudomonadota|c__Alphaproteobacteria|o__Sphingomonadales|f__Sphingomonadaceae|g__Sphingomonas	21	0	0	0
Unplanted	k__Bacteria|p__Myxococcota|c__Myxococcia|o__Myxococcales|f__Myxococcaceae|g__P3OB-42	21	0.00233333	0.00165328	0.000360775
Unplanted	k__Bacteria|p__Acidobacteriota|c__Acidobacteriae|o__Terriglobales|f__Acidobacteriaceae (Subgroup 1)|g__Telmatobacter	21	0.0022381	0.00141084	0.000307871
Unplanted	k__Bacteria|p__Verrucomicrobiota|c__Verrucomicrobiia|o__Opitutales|f__Opitutaceae|g__Oleiharenicola	21	0.00152381	0.00124976	0.00027272
Unplanted	k__Bacteria|p__Pseudomonadota|c__Alphaproteobacteria|o__Acetobacterales|f__Acetobacteraceae|g__Acidisoma	21	0.00190476	0.00144585	0.00031551
Unplanted	k__Bacteria|p__Pseudomonadota|c__Alphaproteobacteria|o__Acetobacterales|f__Acetobacteraceae|g__Rhodopila	21	0.00161905	0.00139557	0.000304539
Unplanted	k__Bacteria|p__Actinomycetota|c__Actinobacteria|o__Propionibacteriales|f__Nocardioidaceae|g__Marmoricola	21	0.000190476	0.000402374	8.78052e-05
Unplanted	k__Bacteria|p__Actinomycetota|c__Actinobacteria|o__Micrococcales|f__Microbacteriaceae|g__Leifsonia	21	4.7619e-05	0.000218218	4.7619e-05
Unplanted	k__Bacteria|p__Pseudomonadota|c__Alphaproteobacteria|o__Azospirillales|f__Inquilinaceae|g__Inquilinus	21	0.00047619	0.000749603	0.000163577
Unplanted	k__Bacteria|p__Pseudomonadota|c__Gammaproteobacteria|o__|f__|g__Candidatus Ovatusbacter	21	0.000761905	0.000830949	0.000181328
Unplanted	k__Bacteria|p__Pseudomonadota|c__Gammaproteobacteria|o__Coxiellales|f__Coxiellaceae|g__Coxiella	21	0.000809524	0.00112335	0.000245134
Unplanted	k__Bacteria|p__Myxococcota|c__Polyangiia|o__Polyangiales|f__Polyangiaceae|g__Pajaroellobacter	21	0.00152381	0.00140068	0.000305653
Unplanted	k__Bacteria|p__Bacillota|c__Bacilli|o__Alicyclobacillales|f__Alicyclobacillaceae|g__Alicyclobacillus	21	0.000238095	0.000436436	9.52381e-05
Unplanted	k__Bacteria|p__Pseudomonadota|c__Alphaproteobacteria|o__Sphingomonadales|f__Sphingomonadaceae|g__Hephaestia	21	0	0	0
Unplanted	k__Bacteria|p__Pseudomonadota|c__Gammaproteobacteria|o__Salinisphaerales|f__Nevskiaceae|g__Stenotrophobium	21	0.00119048	0.00156905	0.000342394
Unplanted	k__Bacteria|p__Planctomycetota|c__Planctomycetes|o__Gemmatales|f__Gemmataceae|g__Fimbriiglobus	21	0.00166667	0.00127802	0.000278887
Unplanted	k__Bacteria|p__Abditibacteriota|c__Abditibacteriia|o__Abditibacteriales|f__Abditibacteriaceae|g__Abditibacterium	21	0.00147619	0.00103049	0.000224871
Unplanted	k__Bacteria|p__Patescibacteria|c__Saccharimonadia|o__Saccharimonadales|f__Saccharimonadaceae|g__TM7a	21	0.000380952	0.000497613	0.000108588
Unplanted	k__Bacteria|p__Bacteroidota|c__Bacteroidia|o__Cytophagales|f__Cytophagaceae|g__Sporocytophaga	21	0.001	0.001	0.000218218
Unplanted	k__Bacteria|p__Pseudomonadota|c__Alphaproteobacteria|o__Hyphomicrobiales|f__Xanthobacteraceae|g__Afipia	21	0.00052381	0.000601585	0.000131277
Unplanted	k__Bacteria|p__Pseudomonadota|c__Alphaproteobacteria|o__Paracaedibacterales|f__Paracaedibacteraceae|g__Candidatus Paracaedibacter	21	0.00142857	0.00112122	0.000244671
Unplanted	k__Bacteria|p__Bacillota|c__Bacilli|o__Alicyclobacillales|f__Alicyclobacillaceae|g__Tumebacillus	21	4.7619e-05	0.000218218	4.7619e-05
Unplanted	k__Bacteria|p__Pseudomonadota|c__Gammaproteobacteria|o__Burkholderiales|f__Oxalobacteraceae|g__Oxalicibacterium	21	0.00128571	0.000902378	0.000196915
Unplanted	k__Bacteria|p__Actinomycetota|c__Actinobacteria|o__Catenulisporales|f__Actinospicaceae|g__Actinospica	21	0.000190476	0.000402374	8.78052e-05
Unplanted	k__Bacteria|p__Bacillota|c__Bacilli|o__Bacillales|f__Bacillaceae|g__Bacillus	21	0.000142857	0.000358569	7.82461e-05
Unplanted	k__Bacteria|p__Bacteroidota|c__Bacteroidia|o__Chitinophagales|f__Chitinophagaceae|g__Chitinophaga	21	0.000952381	0.000920662	0.000200905
Unplanted	k__Bacteria|p__Pseudomonadota|c__Gammaproteobacteria|o__Lysobacterales|f__Rhodanobacteraceae|g__Frateuria	21	0	0	0
Unplanted	k__Bacteria|p__Actinomycetota|c__Actinobacteria|o__Micrococcales|f__Microbacteriaceae|g__Curtobacterium	21	0.000142857	0.000358569	7.82461e-05
Unplanted	k__Bacteria|p__Pseudomonadota|c__Alphaproteobacteria|o__|f__|g__Hypericibacter	21	0.000761905	0.000624881	0.00013636
Unplanted	k__Bacteria|p__Bacteroidota|c__Bacteroidia|o__Chitinophagales|f__Chitinophagaceae|g__Dinghuibacter	21	0.000333333	0.00057735	0.000125988
Unplanted	k__Bacteria|p__Bacillota|c__Bacilli|o__Paenibacillales|f__Paenibacillaceae|g__Paenibacillus	21	0.000142857	0.000478091	0.000104328
Unplanted	k__Bacteria|p__Pseudomonadota|c__Gammaproteobacteria|o__Lysobacterales|f__Lysobacteraceae|g__Luteimonas	21	0.000142857	0.000478091	0.000104328
Unplanted	k__Bacteria|p__Pseudomonadota|c__Gammaproteobacteria|o__Burkholderiales|f__Comamonadaceae|g__Ramlibacter	21	0.000428571	0.000507093	0.000110657
Unplanted	k__Bacteria|p__Myxococcota|c__Polyangiia|o__Polyangiales|f__Polyangiaceae|g__Aetherobacter	21	0.00052381	0.000749603	0.000163577
Unplanted	k__Bacteria|p__Verrucomicrobiota|c__Verrucomicrobiia|o__Pedosphaerales|f__Pedosphaeraceae|g__Pedosphaera	21	0.00128571	0.00100712	0.000219771
Unplanted	k__Bacteria|p__Planctomycetota|c__Planctomycetes|o__Isosphaerales|f__Isosphaeraceae|g__Tundrisphaera	21	0.000238095	0.000538958	0.00011761
Unplanted	k__Bacteria|p__Pseudomonadota|c__Alphaproteobacteria|o__Dongiales|f__Dongiaceae|g__Dongia	21	0.000333333	0.000483046	0.000105409
Unplanted	k__Bacteria|p__Pseudomonadota|c__Gammaproteobacteria|o__Burkholderiales|f__Oxalobacteraceae|g__Duganella	21	0.000619048	0.00171686	0.00037465
Unplanted	k__Bacteria|p__Bacillota|c__Bacilli|o__Paenibacillales|f__Paenibacillaceae|g__Cohnella	21	0.000333333	0.000483046	0.000105409
Unplanted	k__Bacteria|p__Bacteroidota|c__Bacteroidia|o__Chitinophagales|f__Chitinophagaceae|g__Ferruginibacter	21	0.00104762	0.00111697	0.000243743
Unplanted	k__Bacteria|p__Planctomycetota|c__Planctomycetes|o__Isosphaerales|f__Isosphaeraceae|g__Tautonia	21	0.000571429	0.000597614	0.00013041
Unplanted	k__Bacteria|p__Acidobacteriota|c__Acidobacteriae|o__Terriglobales|f__Koribacteraceae|g__Candidatus Koribacter	21	0.0012381	0.00104426	0.000227876
Unplanted	k__Bacteria|p__Pseudomonadota|c__Alphaproteobacteria|o__Sphingomonadales|f__Sphingomonadaceae|g__Rhizorhabdus	21	9.52381e-05	0.000300793	6.56383e-05
Unplanted	k__Bacteria|p__Pseudomonadota|c__Alphaproteobacteria|o__Hyphomicrobiales|f__Beijerinckiaceae|g__Methylocella	21	0.000619048	0.000804748	0.00017561
Unplanted	k__Bacteria|p__Pseudomonadota|c__Gammaproteobacteria|o__Salinisphaerales|f__Nevskiaceae|g__Nevskia	21	0.000238095	0.000436436	9.52381e-05
Unplanted	k__Bacteria|p__Pseudomonadota|c__Alphaproteobacteria|o__Hyphomicrobiales|f__|g__Bauldia	21	0.000714286	0.000717137	0.000156492
Unplanted	k__Bacteria|p__Pseudomonadota|c__Gammaproteobacteria|o__Nitrosococcales|f__Nitrosococcaceae|g__Cm1-21	21	0.001	0.00109545	0.000239046
Unplanted	k__Bacteria|p__Actinomycetota|c__Actinobacteria|o__Micrococcales|f__Microbacteriaceae|g__Parafrigoribacterium	21	4.7619e-05	0.000218218	4.7619e-05
Unplanted	k__Bacteria|p__Bdellovibrionota|c__Bdellovibrionia|o__Bdellovibrionales|f__Pseudobdellovibrionaceae|g__Bdellovibrio	21	0.00047619	0.000679636	0.000148309
Unplanted	k__Bacteria|p__Planctomycetota|c__Planctomycetes|o__Gemmatales|f__Gemmataceae|g__Gemmata	21	0.000333333	0.00057735	0.000125988
Unplanted	k__Bacteria|p__Pseudomonadota|c__Alphaproteobacteria|o__Elsterales|f__Elsteraceae|g__Aliidongia	21	0.000333333	0.000483046	0.000105409
Unplanted	k__Bacteria|p__Deinococcota|c__Deinococci|o__Thermales|f__Thermaceae|g__Allomeiothermus	21	0	0	0
Unplanted	k__Bacteria|p__Chlamydiota|c__Chlamydiia|o__Chlamydiales|f__Parachlamydiaceae|g__Neochlamydia	21	0.00047619	0.000601585	0.000131277
Unplanted	k__Bacteria|p__Myxococcota|c__Myxococcia|o__Myxococcales|f__Myxococcaceae|g__KD3-10	21	0.00104762	0.00139557	0.000304539
Unplanted	k__Bacteria|p__Chlamydiota|c__Chlamydiia|o__Chlamydiales|f__Simkaniaceae|g__Candidatus Renichlamydia	21	0.000190476	0.000402374	8.78052e-05
Unplanted	k__Bacteria|p__Myxococcota|c__Polyangiia|o__Polyangiales|f__Polyangiaceae|g__Minicystis	21	0.000190476	0.000511766	0.000111677
Unplanted	k__Bacteria|p__Pseudomonadota|c__Alphaproteobacteria|o__Caulobacterales|f__Caulobacteraceae|g__Caulobacter	21	0.00052381	0.000679636	0.000148309
Unplanted	k__Bacteria|p__Planctomycetota|c__Planctomycetes|o__Isosphaerales|f__Isosphaeraceae|g__Candidatus Nostocoida	21	0.000714286	0.0010556	0.00023035
Unplanted	k__Bacteria|p__Bacteroidota|c__Bacteroidia|o__Flavobacteriales|f__Crocinitomicaceae|g__Fluviicola	21	0.000142857	0.000478091	0.000104328
Unplanted	k__Bacteria|p__Pseudomonadota|c__Gammaproteobacteria|o__Lysobacterales|f__Rhodanobacteraceae|g__Dokdonella	21	0.000333333	0.00057735	0.000125988
Unplanted	k__Bacteria|p__Bacillota|c__Bacilli|o__Thermoactinomycetales|f__Thermoactinomycetaceae|g__Pasteuria	21	0.000238095	0.000436436	9.52381e-05
Unplanted	k__Bacteria|p__Pseudomonadota|c__Alphaproteobacteria|o__Hyphomicrobiales|f__Xanthobacteraceae|g__Xanthobacter	21	0	0	0
Unplanted	k__Bacteria|p__Pseudomonadota|c__Alphaproteobacteria|o__Hyphomicrobiales|f__Xanthobacteraceae|g__Rhodopseudomonas	21	0.000380952	0.000497613	0.000108588
Unplanted	k__Bacteria|p__Verrucomicrobiota|c__Verrucomicrobiia|o__Pedosphaerales|f__Pedosphaeraceae|g__Ellin516	21	0.000428571	0.000597614	0.00013041
Unplanted	k__Bacteria|p__Pseudomonadota|c__Gammaproteobacteria|o__Burkholderiales|f__Alcaligenaceae|g__Bordetella	21	0	0	0
Unplanted	k__Bacteria|p__Pseudomonadota|c__Alphaproteobacteria|o__Caulobacterales|f__Hyphomonadaceae|g__SWB02	21	0.000333333	0.00057735	0.000125988
Unplanted	k__Bacteria|p__Pseudomonadota|c__Alphaproteobacteria|o__Paracaedibacterales|f__Paracaedibacteraceae|g__Candidatus Captivus	21	0.000285714	0.000560612	0.000122336
Unplanted	k__Bacteria|p__Acidobacteriota|c__Acidobacteriae|o__Terriglobales|f__Acidobacteriaceae (Subgroup 1)|g__Acidobacterium	21	0.000380952	0.000669043	0.000145997
Unplanted	k__Bacteria|p__Actinomycetota|c__Thermoleophilia|o__Solirubrobacterales|f__Solirubrobacteraceae|g__Paraconexibacter	21	0.000285714	0.00046291	0.000101015
Unplanted	k__Bacteria|p__Pseudomonadota|c__Gammaproteobacteria|o__Burkholderiales|f__Oxalobacteraceae|g__Noviherbaspirillum	21	0.000380952	0.000589592	0.00012866
Unplanted	k__Bacteria|p__Acidobacteriota|c__Acidobacteriae|o__Terriglobales|f__Acidobacteriaceae (Subgroup 1)|g__Acidicapsa	21	0.000380952	0.000589592	0.00012866
Unplanted	k__Bacteria|p__Armatimonadota|c__Chthonomonadia|o__Chthonomonadales|f__Chthonomonadaceae|g__Chthonomonas	21	0.000380952	0.000804748	0.00017561
Unplanted	k__Bacteria|p__Pseudomonadota|c__Alphaproteobacteria|o__Acetobacterales|f__Acetobacteraceae|g__Acidiphilium	21	0.000428571	0.000676123	0.000147542
Unplanted	k__Bacteria|p__Bacillota|c__Clostridia|o__Clostridiales|f__Clostridiaceae|g__Clostridium	21	0.00047619	0.000601585	0.000131277
Unplanted	k__Bacteria|p__Bacteroidota|c__Bacteroidia|o__Sphingobacteriales|f__Sphingobacteriaceae|g__Pedobacter	21	0.00047619	0.000813575	0.000177537
Unplanted	k__Bacteria|p__Bacteroidota|c__Bacteroidia|o__Chitinophagales|f__Chitinophagaceae|g__Sediminibacterium	21	0.000190476	0.000402374	8.78052e-05
Unplanted	k__Bacteria|p__Pseudomonadota|c__Alphaproteobacteria|o__Hyphomicrobiales|f__Beijerinckiaceae|g__Methylobacterium	21	0	0	0
Unplanted	k__Bacteria|p__Pseudomonadota|c__Alphaproteobacteria|o__Hyphomicrobiales|f__Rhizobiaceae|g__Aminobacter	21	4.7619e-05	0.000218218	4.7619e-05
Unplanted	k__Bacteria|p__Verrucomicrobiota|c__Verrucomicrobiia|o__Chthoniobacterales|f__Terrimicrobiaceae|g__FukuN18 freshwater group	21	0.000190476	0.000511766	0.000111677
Unplanted	k__Bacteria|p__Dependentiae|c__Babeliae|o__Babeliales|f__|g__UBA12409	21	4.7619e-05	0.000218218	4.7619e-05
Unplanted	k__Bacteria|p__Pseudomonadota|c__Alphaproteobacteria|o__Sphingomonadales|f__Sphingomonadaceae|g__Novosphingobium	21	0.000190476	0.000402374	8.78052e-05
Unplanted	k__Bacteria|p__Pseudomonadota|c__Gammaproteobacteria|o__Burkholderiales|f__Comamonadaceae|g__Rhodoferax	21	0.000380952	0.000669043	0.000145997
Unplanted	k__Bacteria|p__Actinomycetota|c__Actinobacteria|o__Frankiales|f__Sporichthyaceae|g__Sporichthya	21	0.000428571	0.000676123	0.000147542
Unplanted	k__Bacteria|p__Pseudomonadota|c__Alphaproteobacteria|o__Acetobacterales|f__Acetobacteraceae|g__Rhodovastum	21	0.000142857	0.000358569	7.82461e-05
Unplanted	k__Bacteria|p__Pseudomonadota|c__Alphaproteobacteria|o__Rickettsiales|f__Midichloriaceae|g__Candidatus Jidaibacter	21	9.52381e-05	0.000300793	6.56383e-05
Unplanted	k__Bacteria|p__Chlamydiota|c__Chlamydiia|o__Chlamydiales|f__Simkaniaceae|g__Ga0074140	21	0	0	0
Unplanted	k__Bacteria|p__Actinomycetota|c__Actinobacteria|o__Frankiales|f__Frankiaceae|g__Frankia	21	0.000190476	0.000511766	0.000111677
Unplanted	k__Bacteria|p__Actinomycetota|c__Actinobacteria|o__Kitasatosporales|f__Streptomycetaceae|g__Streptomyces	21	0	0	0
Unplanted	k__Bacteria|p__Actinomycetota|c__Actinobacteria|o__Pseudonocardiales|f__Pseudonocardiaceae|g__Pseudonocardia	21	9.52381e-05	0.000436436	9.52381e-05
Unplanted	k__Bacteria|p__Pseudomonadota|c__Alphaproteobacteria|o__Acetobacterales|f__Acetobacteraceae|g__Acidocella	21	0.000190476	0.000402374	8.78052e-05
Unplanted	k__Bacteria|p__Acidobacteriota|c__Acidobacteriae|o__Terriglobales|f__Acidobacteriaceae (Subgroup 1)|g__Silvibacterium	21	0.000190476	0.000511766	0.000111677
Unplanted	k__Bacteria|p__Myxococcota|c__Myxococcia|o__Myxococcales|f__Myxococcaceae|g__Corallococcus	21	0.000142857	0.000358569	7.82461e-05
Unplanted	k__Bacteria|p__Verrucomicrobiota|c__Verrucomicrobiia|o__Pedosphaerales|f__Pedosphaeraceae|g__DEV008	21	0.000333333	0.00057735	0.000125988
Unplanted	k__Bacteria|p__Actinomycetota|c__Actinobacteria|o__Micrococcales|f__Microbacteriaceae|g__Frondihabitans	21	9.52381e-05	0.000300793	6.56383e-05
Unplanted	k__Bacteria|p__Actinomycetota|c__Actinobacteria|o__Micrococcales|f__Microbacteriaceae|g__Galbitalea	21	4.7619e-05	0.000218218	4.7619e-05
Unplanted	k__Bacteria|p__Pseudomonadota|c__Gammaproteobacteria|o__Burkholderiales|f__Comamonadaceae|g__Acidovorax	21	4.7619e-05	0.000218218	4.7619e-05
Unplanted	k__Bacteria|p__Pseudomonadota|c__Alphaproteobacteria|o__Hyphomicrobiales|f__Beijerinckiaceae|g__Bosea	21	4.7619e-05	0.000218218	4.7619e-05
Unplanted	k__Bacteria|p__Pseudomonadota|c__Alphaproteobacteria|o__Hyphomicrobiales|f__Beijerinckiaceae|g__Methylorubrum	21	0	0	0
Unplanted	k__Bacteria|p__Pseudomonadota|c__Alphaproteobacteria|o__Hyphomicrobiales|f__Beijerinckiaceae|g__alphaI cluster	21	9.52381e-05	0.000300793	6.56383e-05
Unplanted	k__Bacteria|p__Actinomycetota|c__Actinobacteria|o__Micromonosporales|f__Micromonosporaceae|g__Rugosimonospora	21	0.000142857	0.000358569	7.82461e-05
Unplanted	k__Bacteria|p__Pseudomonadota|c__Alphaproteobacteria|o__Hyphomicrobiales|f__Labraceae|g__Labrys	21	9.52381e-05	0.000300793	6.56383e-05
Unplanted	k__Bacteria|p__Pseudomonadota|c__Alphaproteobacteria|o__Hyphomicrobiales|f__Xanthobacteraceae|g__Nitrobacter	21	0	0	0
Unplanted	k__Bacteria|p__Pseudomonadota|c__Alphaproteobacteria|o__Micropepsales|f__Micropepsaceae|g__Micropepsis	21	9.52381e-05	0.000300793	6.56383e-05
Unplanted	k__Bacteria|p__Pseudomonadota|c__Gammaproteobacteria|o__Burkholderiales|f__Burkholderiaceae|g__Cupriavidus	21	9.52381e-05	0.000300793	6.56383e-05
Unplanted	k__Bacteria|p__Bacillota|c__Bacilli|o__Brevibacillales|f__Brevibacillaceae|g__Brevibacillus	21	0	0	0
Unplanted	k__Bacteria|p__Bacillota|c__Thermacetogenia|o__Thermacetogeniales|f__Thermacetogeniaceae|g__Syntrophaceticus	21	0.000142857	0.000358569	7.82461e-05
Unplanted	k__Bacteria|p__Planctomycetota|c__Phycisphaerae|o__Tepidisphaerales|f__Tepidisphaeraceae|g__Tepidisphaera	21	0	0	0
Unplanted	k__Bacteria|p__Planctomycetota|c__Planctomycetes|o__Planctomycetales|f__Rubinisphaeraceae|g__SH-PL14	21	0.000142857	0.000478091	0.000104328
Unplanted	k__Bacteria|p__Pseudomonadota|c__Alphaproteobacteria|o__Acetobacterales|f__Acetobacteraceae|g__Endobacter	21	9.52381e-05	0.000300793	6.56383e-05
Unplanted	k__Bacteria|p__Pseudomonadota|c__Alphaproteobacteria|o__Micavibrionales|f__Micavibrionaceae|g__Micavibrio	21	4.7619e-05	0.000218218	4.7619e-05
Unplanted	k__Bacteria|p__Pseudomonadota|c__Gammaproteobacteria|o__Salinisphaerales|f__Nevskiaceae|g__Alkanibacter	21	9.52381e-05	0.000300793	6.56383e-05
Unplanted	k__Bacteria|p__Actinomycetota|c__Actinobacteria|o__Micrococcales|f__Dermacoccaceae|g__Flexivirga	21	0.000190476	0.000511766	0.000111677
Unplanted	k__Bacteria|p__Actinomycetota|c__Actinobacteria|o__Pseudonocardiales|f__Pseudonocardiaceae|g__Bounagaea	21	0.000142857	0.000358569	7.82461e-05
Unplanted	k__Bacteria|p__Actinomycetota|c__Thermoleophilia|o__Solirubrobacterales|f__Solirubrobacteraceae|g__Solirubrobacter	21	9.52381e-05	0.000300793	6.56383e-05
Unplanted	k__Bacteria|p__Pseudomonadota|c__Alphaproteobacteria|o__Hyphomicrobiales|f__Hyphomicrobiaceae|g__Hyphomicrobium	21	4.7619e-05	0.000218218	4.7619e-05
Unplanted	k__Bacteria|p__Pseudomonadota|c__Alphaproteobacteria|o__Hyphomicrobiales|f__Rhizobiaceae|g__Mesorhizobium	21	4.7619e-05	0.000218218	4.7619e-05
Unplanted	k__Bacteria|p__Bdellovibrionota|c__Oligoflexia|o__Silvanigrellales|f__Silvanigrellaceae|g__Fluviispira	21	0.000142857	0.000358569	7.82461e-05
Unplanted	k__Bacteria|p__Pseudomonadota|c__Gammaproteobacteria|o__Burkholderiales|f__Nitrosomonadaceae|g__Ellin6067	21	4.7619e-05	0.000218218	4.7619e-05
Unplanted	k__Bacteria|p__Actinomycetota|c__Actinobacteria|o__Propionibacteriales|f__Propionibacteriaceae|g__Cutibacterium	21	0	0	0
Unplanted	k__Bacteria|p__Actinomycetota|c__Thermoleophilia|o__Solirubrobacterales|f__Solirubrobacteraceae|g__Baekduia	21	4.7619e-05	0.000218218	4.7619e-05
Unplanted	k__Bacteria|p__Bacteroidota|c__Bacteroidia|o__Chitinophagales|f__Chitinophagaceae|g__Arachidicoccus	21	0	0	0
Unplanted	k__Bacteria|p__Bacteroidota|c__Bacteroidia|o__Chitinophagales|f__Chitinophagaceae|g__Taibaiella	21	9.52381e-05	0.000300793	6.56383e-05
Unplanted	k__Bacteria|p__Chlamydiota|c__Chlamydiia|o__Chlamydiales|f__Simkaniaceae|g__Candidatus Rhabdochlamydia	21	9.52381e-05	0.000300793	6.56383e-05
Unplanted	k__Bacteria|p__Planctomycetota|c__Planctomycetes|o__Isosphaerales|f__Isosphaeraceae|g__Paludisphaera	21	4.7619e-05	0.000218218	4.7619e-05
Unplanted	k__Bacteria|p__Pseudomonadota|c__Alphaproteobacteria|o__Caulobacterales|f__Caulobacteraceae|g__PMMR1	21	0	0	0
Unplanted	k__Bacteria|p__Pseudomonadota|c__Alphaproteobacteria|o__Hyphomicrobiales|f__Rhizobiaceae|g__Agrobacterium	21	0	0	0
Unplanted	k__Bacteria|p__Pseudomonadota|c__Alphaproteobacteria|o__Hyphomicrobiales|f__Rhodomicrobiaceae|g__Rhodomicrobium	21	9.52381e-05	0.000300793	6.56383e-05
Unplanted	k__Bacteria|p__Pseudomonadota|c__Gammaproteobacteria|o__Burkholderiales|f__Nitrosomonadaceae|g__Nitrosospira	21	0.000142857	0.000358569	7.82461e-05
Unplanted	k__Bacteria|p__Bacteroidota|c__Bacteroidia|o__Chitinophagales|f__Chitinophagaceae|g__Heliimonas	21	0	0	0
Unplanted	k__Bacteria|p__Bacteroidota|c__Bacteroidia|o__Chitinophagales|f__Chitinophagaceae|g__Parafilimonas	21	0	0	0
Unplanted	k__Bacteria|p__Pseudomonadota|c__Alphaproteobacteria|o__Caedibacterales|f__Caedibacteraceae|g__Caedibacter	21	9.52381e-05	0.000300793	6.56383e-05
Unplanted	k__Bacteria|p__Pseudomonadota|c__Alphaproteobacteria|o__Parvibaculales|f__Parvibaculaceae|g__Parvibaculum	21	9.52381e-05	0.000436436	9.52381e-05
Unplanted	k__Bacteria|p__Pseudomonadota|c__Alphaproteobacteria|o__Rhodospirillales|f__Magnetospirillaceae|g__Telmatospirillum	21	0	0	0
Unplanted	k__Bacteria|p__Pseudomonadota|c__Gammaproteobacteria|o__Burkholderiales|f__Burkholderiaceae|g__Limnobacter	21	0.000142857	0.000654654	0.000142857
Unplanted	k__Bacteria|p__Verrucomicrobiota|c__Omnitrophia|o__Omnitrophales|f__Omnitrophaceae|g__Candidatus Omnitrophus	21	0.000142857	0.000358569	7.82461e-05
Unplanted	k__Bacteria|p__Actinomycetota|c__Actinobacteria|o__Micrococcales|f__Microbacteriaceae|g__Microcella	21	0	0	0
Unplanted	k__Bacteria|p__Bacillota|c__Clostridia|o__Oscillospirales|f__Oscillospiraceae|g__Papillibacter	21	0	0	0
Unplanted	k__Bacteria|p__Bdellovibrionota|c__Bdellovibrionia|o__Bdellovibrionales|f__Pseudobdellovibrionaceae|g__OM27 clade	21	0	0	0
Unplanted	k__Bacteria|p__Cyanobacteriota|c__Vampirivibrionia|o__Obscuribacterales|f__Obscuribacteraceae|g__Candidatus Obscuribacter	21	4.7619e-05	0.000218218	4.7619e-05
Unplanted	k__Bacteria|p__Pseudomonadota|c__Alphaproteobacteria|o__Azospirillales|f__Azospirillaceae|g__Nitrospirillum	21	0	0	0
Unplanted	k__Bacteria|p__Verrucomicrobiota|c__Verrucomicrobiia|o__Opitutales|f__Opitutaceae|g__Cephaloticoccus	21	0	0	0
Unplanted	k__Bacteria|p__Actinomycetota|c__Actinobacteria|o__Micrococcales|f__Microbacteriaceae|g__Amnibacterium	21	4.7619e-05	0.000218218	4.7619e-05
Unplanted	k__Bacteria|p__Actinomycetota|c__Actinobacteria|o__Streptosporangiales|f__Thermomonosporaceae|g__[Streptomyces] thermoautotrophicus	21	0	0	0
Unplanted	k__Bacteria|p__Bacillota|c__Bacilli|o__Bacillales|f__Bacillaceae|g__Neobacillus	21	0	0	0
Unplanted	k__Bacteria|p__Bacteroidota|c__Bacteroidia|o__Cytophagales|f__Amoebophilaceae|g__Candidatus Amoebophilus	21	0	0	0
Unplanted	k__Bacteria|p__Gemmatimonadota|c__Longimicrobiia|o__Longimicrobiales|f__Longimicrobiaceae|g__YC-ZSS-LKJ147	21	0	0	0
Unplanted	k__Bacteria|p__Planctomycetota|c__Phycisphaerae|o__Phycisphaerales|f__Phycisphaeraceae|g__SM1A02	21	4.7619e-05	0.000218218	4.7619e-05
Unplanted	k__Bacteria|p__Pseudomonadota|c__Alphaproteobacteria|o__Acetobacterales|f__Acetobacteraceae|g__Acidisphaera	21	0	0	0
Unplanted	k__Bacteria|p__Pseudomonadota|c__Alphaproteobacteria|o__Hyphomicrobiales|f__Beijerinckiaceae|g__Methylorosula	21	0	0	0
Unplanted	k__Bacteria|p__Pseudomonadota|c__Alphaproteobacteria|o__Hyphomicrobiales|f__Rhizobiaceae|g__Shinella	21	0	0	0
Unplanted	k__Bacteria|p__Pseudomonadota|c__Alphaproteobacteria|o__Hyphomicrobiales|f__Rhizobiaceae|g__Zhengella	21	0	0	0
Unplanted	k__Bacteria|p__Pseudomonadota|c__Alphaproteobacteria|o__Rickettsiales|f__Rickettsiaceae|g__Rickettsia	21	4.7619e-05	0.000218218	4.7619e-05
Unplanted	k__Bacteria|p__Pseudomonadota|c__Alphaproteobacteria|o__Sphingomonadales|f__Sphingomonadaceae|g__Plot4-2H12	21	0	0	0
Unplanted	k__Bacteria|p__Pseudomonadota|c__Alphaproteobacteria|o__Sphingomonadales|f__Sphingomonadaceae|g__Qinpengyuania	21	0	0	0
Unplanted	k__Bacteria|p__Pseudomonadota|c__Gammaproteobacteria|o__Lysobacterales|f__Rhodanobacteraceae|g__Luteibacter	21	0	0	0
Unplanted	k__Bacteria|p__Pseudomonadota|c__Gammaproteobacteria|o__|f__|g__Candidatus Endonucleariobacter	21	0	0	0
Unplanted	k__Bacteria|p__Verrucomicrobiota|c__Verrucomicrobiia|o__Chthoniobacterales|f__Chthoniobacteraceae|g__LD29	21	4.7619e-05	0.000218218	4.7619e-05
Unplanted	k__Bacteria|p__Verrucomicrobiota|c__Verrucomicrobiia|o__Chthoniobacterales|f__Xiphinematobacteraceae|g__Candidatus Xiphinematobacter	21	0	0	0
