# Supplementary material for: Fertilization influences the substrate, rhizosphere, and endosphere bacteriome of Petunia × hybrida
Source: Front Microbiol. 2025 Dec 5;16:1719754. doi: 10.3389/fmicb.2025.1719754 (PMC12714982; doi:10.3389/fmicb.2025.1719754)
Supplement: Supplementary FiLe 3 — Full differential abundance analysis of unplanted substrate samples. [file Table_3.xlsx]

## Sheet: Phylum_Kruskal_Wallis
Comparison	Taxa	Method	Group	P.unadj	P.adj	Significance
100 - 200 - 25	k__Bacteria|p__Pseudomonadota	Kruskal-Wallis Rank Sum Test	200	0.000686531	0.0150139	*
100 - 200 - 25	k__Bacteria|p__Acidobacteriota	Kruskal-Wallis Rank Sum Test	200	0.762714	0.853763	ns
100 - 200 - 25	k__Bacteria|p__Actinomycetota	Kruskal-Wallis Rank Sum Test	200	0.034545	0.0949988	ns
100 - 200 - 25	k__Bacteria|p__Myxococcota	Kruskal-Wallis Rank Sum Test	100	0.00272981	0.0150139	*
100 - 200 - 25	k__Bacteria|p__Bacteroidota	Kruskal-Wallis Rank Sum Test	25	0.0026697	0.0150139	*
100 - 200 - 25	k__Bacteria|p__Planctomycetota	Kruskal-Wallis Rank Sum Test	25	0.534145	0.73445	ns
100 - 200 - 25	k__Bacteria|p__Verrucomicrobiota	Kruskal-Wallis Rank Sum Test	100	0.368666	0.616881	ns
100 - 200 - 25	k__Bacteria|p__Bdellovibrionota	Kruskal-Wallis Rank Sum Test	100	0.39256	0.616881	ns
100 - 200 - 25	k__Bacteria|p__Armatimonadota	Kruskal-Wallis Rank Sum Test	100	0.125655	0.276152	ns
100 - 200 - 25	k__Bacteria|p__Gemmatimonadota	Kruskal-Wallis Rank Sum Test	25	0.299411	0.548921	ns
100 - 200 - 25	k__Bacteria|p__Patescibacteria	Kruskal-Wallis Rank Sum Test	25	0.631213	0.816864	ns
100 - 200 - 25	k__Bacteria|p__Cyanobacteriota	Kruskal-Wallis Rank Sum Test	200	0.42139	0.618038	ns
100 - 200 - 25	k__Bacteria|p__Candidatus Eremiobacterota	Kruskal-Wallis Rank Sum Test	200	0.776149	0.853763	ns
100 - 200 - 25	k__Bacteria|p__Elusimicrobiota	Kruskal-Wallis Rank Sum Test	100	0.0295599	0.0929026	ns
100 - 200 - 25	k__Bacteria|p__Chlamydiota	Kruskal-Wallis Rank Sum Test	25	0.00177264	0.0150139	*
100 - 200 - 25	k__Bacteria|p__Dependentiae	Kruskal-Wallis Rank Sum Test	200	0.971616	0.971616	ns
100 - 200 - 25	k__Bacteria|p__Chloroflexota	Kruskal-Wallis Rank Sum Test	25	0.0596605	0.145837	ns
100 - 200 - 25	k__Bacteria|p__Bacillota	Kruskal-Wallis Rank Sum Test	200	0.138076	0.276152	ns
100 - 200 - 25	k__Bacteria|p__Abditibacteriota	Kruskal-Wallis Rank Sum Test	25	0.00971088	0.0427279	*
100 - 200 - 25	k__Bacteria|p__FCPU426	Kruskal-Wallis Rank Sum Test	25	0.0238754	0.0875432	ns
100 - 200 - 25	k__Bacteria|p__RCP2-54	Kruskal-Wallis Rank Sum Test	100	0.72717	0.853763	ns
100 - 200 - 25	k__Bacteria|p__Candidatus Kapabacteria	Kruskal-Wallis Rank Sum Test	200	0.874203	0.915832	ns

## Sheet: Phylum_Dunns
Taxa	Method	Group	Letter	MonoLetter	Significance	Sample
k__Bacteria|p__Pseudomonadota	Dunn's Kruskal-Wallis Multiple Comparisons	200	a	a	a	200
k__Bacteria|p__Pseudomonadota	Dunn's Kruskal-Wallis Multiple Comparisons	100	b	b	b	100
k__Bacteria|p__Pseudomonadota	Dunn's Kruskal-Wallis Multiple Comparisons	25	b	b	b	25
k__Bacteria|p__Acidobacteriota	Dunn's Kruskal-Wallis Multiple Comparisons	200	a	a	a	200
k__Bacteria|p__Acidobacteriota	Dunn's Kruskal-Wallis Multiple Comparisons	25	a	a	a	25
k__Bacteria|p__Acidobacteriota	Dunn's Kruskal-Wallis Multiple Comparisons	100	a	a	a	100
k__Bacteria|p__Actinomycetota	Dunn's Kruskal-Wallis Multiple Comparisons	200	a	a	a	200
k__Bacteria|p__Actinomycetota	Dunn's Kruskal-Wallis Multiple Comparisons	100	ab	ab	ab	100
k__Bacteria|p__Actinomycetota	Dunn's Kruskal-Wallis Multiple Comparisons	25	b	b	b	25
k__Bacteria|p__Myxococcota	Dunn's Kruskal-Wallis Multiple Comparisons	100	a	a	a	100
k__Bacteria|p__Myxococcota	Dunn's Kruskal-Wallis Multiple Comparisons	25	a	a	a	25
k__Bacteria|p__Myxococcota	Dunn's Kruskal-Wallis Multiple Comparisons	200	b	b	b	200
k__Bacteria|p__Bacteroidota	Dunn's Kruskal-Wallis Multiple Comparisons	25	a	a	a	25
k__Bacteria|p__Bacteroidota	Dunn's Kruskal-Wallis Multiple Comparisons	100	ab	ab	ab	100
k__Bacteria|p__Bacteroidota	Dunn's Kruskal-Wallis Multiple Comparisons	200	b	b	b	200
k__Bacteria|p__Planctomycetota	Dunn's Kruskal-Wallis Multiple Comparisons	25	a	a	a	25
k__Bacteria|p__Planctomycetota	Dunn's Kruskal-Wallis Multiple Comparisons	200	a	a	a	200
k__Bacteria|p__Planctomycetota	Dunn's Kruskal-Wallis Multiple Comparisons	100	a	a	a	100
k__Bacteria|p__Verrucomicrobiota	Dunn's Kruskal-Wallis Multiple Comparisons	100	a	a	a	100
k__Bacteria|p__Verrucomicrobiota	Dunn's Kruskal-Wallis Multiple Comparisons	25	a	a	a	25
k__Bacteria|p__Verrucomicrobiota	Dunn's Kruskal-Wallis Multiple Comparisons	200	a	a	a	200
k__Bacteria|p__Bdellovibrionota	Dunn's Kruskal-Wallis Multiple Comparisons	100	a	a	a	100
k__Bacteria|p__Bdellovibrionota	Dunn's Kruskal-Wallis Multiple Comparisons	25	a	a	a	25
k__Bacteria|p__Bdellovibrionota	Dunn's Kruskal-Wallis Multiple Comparisons	200	a	a	a	200
k__Bacteria|p__Armatimonadota	Dunn's Kruskal-Wallis Multiple Comparisons	100	a	a	a	100
k__Bacteria|p__Armatimonadota	Dunn's Kruskal-Wallis Multiple Comparisons	25	a	a	a	25
k__Bacteria|p__Armatimonadota	Dunn's Kruskal-Wallis Multiple Comparisons	200	a	a	a	200
k__Bacteria|p__Gemmatimonadota	Dunn's Kruskal-Wallis Multiple Comparisons	25	a	a	a	25
k__Bacteria|p__Gemmatimonadota	Dunn's Kruskal-Wallis Multiple Comparisons	100	a	a	a	100
k__Bacteria|p__Gemmatimonadota	Dunn's Kruskal-Wallis Multiple Comparisons	200	a	a	a	200
k__Bacteria|p__Patescibacteria	Dunn's Kruskal-Wallis Multiple Comparisons	25	a	a	a	25
k__Bacteria|p__Patescibacteria	Dunn's Kruskal-Wallis Multiple Comparisons	100	a	a	a	100
k__Bacteria|p__Patescibacteria	Dunn's Kruskal-Wallis Multiple Comparisons	200	a	a	a	200
k__Bacteria|p__Cyanobacteriota	Dunn's Kruskal-Wallis Multiple Comparisons	200	a	a	a	200
k__Bacteria|p__Cyanobacteriota	Dunn's Kruskal-Wallis Multiple Comparisons	100	a	a	a	100
k__Bacteria|p__Cyanobacteriota	Dunn's Kruskal-Wallis Multiple Comparisons	25	a	a	a	25
k__Bacteria|p__Candidatus Eremiobacterota	Dunn's Kruskal-Wallis Multiple Comparisons	200	a	a	a	200
k__Bacteria|p__Candidatus Eremiobacterota	Dunn's Kruskal-Wallis Multiple Comparisons	25	a	a	a	25
k__Bacteria|p__Candidatus Eremiobacterota	Dunn's Kruskal-Wallis Multiple Comparisons	100	a	a	a	100
k__Bacteria|p__Elusimicrobiota	Dunn's Kruskal-Wallis Multiple Comparisons	100	a	a	a	100
k__Bacteria|p__Elusimicrobiota	Dunn's Kruskal-Wallis Multiple Comparisons	25	ab	ab	ab	25
k__Bacteria|p__Elusimicrobiota	Dunn's Kruskal-Wallis Multiple Comparisons	200	b	b	b	200
k__Bacteria|p__Chlamydiota	Dunn's Kruskal-Wallis Multiple Comparisons	25	a	a	a	25
k__Bacteria|p__Chlamydiota	Dunn's Kruskal-Wallis Multiple Comparisons	100	ab	ab	ab	100
k__Bacteria|p__Chlamydiota	Dunn's Kruskal-Wallis Multiple Comparisons	200	b	b	b	200
k__Bacteria|p__Dependentiae	Dunn's Kruskal-Wallis Multiple Comparisons	200	a	a	a	200
k__Bacteria|p__Dependentiae	Dunn's Kruskal-Wallis Multiple Comparisons	25	a	a	a	25
k__Bacteria|p__Dependentiae	Dunn's Kruskal-Wallis Multiple Comparisons	100	a	a	a	100
k__Bacteria|p__Chloroflexota	Dunn's Kruskal-Wallis Multiple Comparisons	25	a	a	a	25
k__Bacteria|p__Chloroflexota	Dunn's Kruskal-Wallis Multiple Comparisons	100	a	a	a	100
k__Bacteria|p__Chloroflexota	Dunn's Kruskal-Wallis Multiple Comparisons	200	a	a	a	200
k__Bacteria|p__Bacillota	Dunn's Kruskal-Wallis Multiple Comparisons	200	a	a	a	200
k__Bacteria|p__Bacillota	Dunn's Kruskal-Wallis Multiple Comparisons	100	a	a	a	100
k__Bacteria|p__Bacillota	Dunn's Kruskal-Wallis Multiple Comparisons	25	a	a	a	25
k__Bacteria|p__Abditibacteriota	Dunn's Kruskal-Wallis Multiple Comparisons	25	a	a	a	25
k__Bacteria|p__Abditibacteriota	Dunn's Kruskal-Wallis Multiple Comparisons	100	a	a	a	100
k__Bacteria|p__Abditibacteriota	Dunn's Kruskal-Wallis Multiple Comparisons	200	b	b	b	200
k__Bacteria|p__FCPU426	Dunn's Kruskal-Wallis Multiple Comparisons	25	a	a	a	25
k__Bacteria|p__FCPU426	Dunn's Kruskal-Wallis Multiple Comparisons	100	ab	ab	ab	100
k__Bacteria|p__FCPU426	Dunn's Kruskal-Wallis Multiple Comparisons	200	b	b	b	200
k__Bacteria|p__RCP2-54	Dunn's Kruskal-Wallis Multiple Comparisons	100	a	a	a	100
k__Bacteria|p__RCP2-54	Dunn's Kruskal-Wallis Multiple Comparisons	200	a	a	a	200
k__Bacteria|p__RCP2-54	Dunn's Kruskal-Wallis Multiple Comparisons	25	a	a	a	25
k__Bacteria|p__Candidatus Kapabacteria	Dunn's Kruskal-Wallis Multiple Comparisons	200	a	a	a	200
k__Bacteria|p__Candidatus Kapabacteria	Dunn's Kruskal-Wallis Multiple Comparisons	100	a	a	a	100
k__Bacteria|p__Candidatus Kapabacteria	Dunn's Kruskal-Wallis Multiple Comparisons	25	a	a	a	25

## Sheet: Phylum_Abundance
Fertilizer.ppm	Taxa	N	Mean	SD	SE
25	k__Bacteria|p__Pseudomonadota	7	0.310738	0.0104886	0.00396432
25	k__Bacteria|p__Acidobacteriota	7	0.155441	0.00470308	0.0017776
25	k__Bacteria|p__Actinomycetota	7	0.130184	0.0112881	0.00426649
25	k__Bacteria|p__Myxococcota	7	0.110763	0.0131492	0.00496994
25	k__Bacteria|p__Bacteroidota	7	0.0822719	0.00678755	0.00256545
25	k__Bacteria|p__Planctomycetota	7	0.0721952	0.00857411	0.00324071
25	k__Bacteria|p__Verrucomicrobiota	7	0.0654185	0.00418529	0.00158189
25	k__Bacteria|p__Bdellovibrionota	7	0.021218	0.00187225	0.000707645
25	k__Bacteria|p__Armatimonadota	7	0.0102804	0.00136594	0.000516278
25	k__Bacteria|p__Gemmatimonadota	7	0.00798349	0.000468499	0.000177076
25	k__Bacteria|p__Patescibacteria	7	0.00746709	0.00122022	0.0004612
25	k__Bacteria|p__Cyanobacteriota	7	0.00566798	0.00237554	0.00089787
25	k__Bacteria|p__Candidatus Eremiobacterota	7	0.00559134	0.000844396	0.000319152
25	k__Bacteria|p__Elusimicrobiota	7	0.00261169	0.000772615	0.000292021
25	k__Bacteria|p__Chlamydiota	7	0.00290303	0.000480667	0.000181675
25	k__Bacteria|p__Dependentiae	7	0.00240596	0.000406299	0.000153567
25	k__Bacteria|p__Chloroflexota	7	0.00190612	0.000312902	0.000118266
25	k__Bacteria|p__Bacillota	7	0.001456	0.000229413	8.67101e-05
25	k__Bacteria|p__Abditibacteriota	7	0.00178324	0.000379261	0.000143347
25	k__Bacteria|p__FCPU426	7	0.00107837	0.000137975	5.21496e-05
25	k__Bacteria|p__RCP2-54	7	0.000623408	0.000120751	4.56396e-05
25	k__Bacteria|p__Candidatus Kapabacteria	7	1.24267e-05	1.49882e-05	5.665e-06
100	k__Bacteria|p__Pseudomonadota	7	0.323736	0.0076986	0.0029098
100	k__Bacteria|p__Acidobacteriota	7	0.153805	0.00867238	0.00327785
100	k__Bacteria|p__Actinomycetota	7	0.134999	0.0146118	0.00552276
100	k__Bacteria|p__Myxococcota	7	0.113627	0.0118468	0.00447767
100	k__Bacteria|p__Bacteroidota	7	0.0683609	0.00647038	0.00244557
100	k__Bacteria|p__Planctomycetota	7	0.0681779	0.00288577	0.00109072
100	k__Bacteria|p__Verrucomicrobiota	7	0.0658666	0.0054924	0.00207593
100	k__Bacteria|p__Bdellovibrionota	7	0.0208031	0.00203659	0.000769758
100	k__Bacteria|p__Armatimonadota	7	0.0106573	0.00120701	0.000456208
100	k__Bacteria|p__Gemmatimonadota	7	0.00740151	0.000746354	0.000282095
100	k__Bacteria|p__Patescibacteria	7	0.00688649	0.00103122	0.000389765
100	k__Bacteria|p__Cyanobacteriota	7	0.00576601	0.00150161	0.000567555
100	k__Bacteria|p__Candidatus Eremiobacterota	7	0.00557547	0.000888794	0.000335933
100	k__Bacteria|p__Elusimicrobiota	7	0.00303489	0.00118238	0.000446897
100	k__Bacteria|p__Chlamydiota	7	0.0024246	0.00050423	0.000190581
100	k__Bacteria|p__Dependentiae	7	0.00240872	0.000473341	0.000178906
100	k__Bacteria|p__Chloroflexota	7	0.00168244	0.000177132	6.69497e-05
100	k__Bacteria|p__Bacillota	7	0.00148154	0.000303813	0.000114831
100	k__Bacteria|p__Abditibacteriota	7	0.00162997	0.000344031	0.000130031
100	k__Bacteria|p__FCPU426	7	0.00101968	0.000217307	8.21343e-05
100	k__Bacteria|p__RCP2-54	7	0.000642048	7.31004e-05	2.76294e-05
100	k__Bacteria|p__Candidatus Kapabacteria	7	1.38075e-05	1.13089e-05	4.27438e-06
200	k__Bacteria|p__Pseudomonadota	7	0.345879	0.0116607	0.00440733
200	k__Bacteria|p__Acidobacteriota	7	0.158417	0.0120623	0.0045591
200	k__Bacteria|p__Actinomycetota	7	0.150511	0.0132301	0.0050005
200	k__Bacteria|p__Myxococcota	7	0.0865799	0.007	0.00264575
200	k__Bacteria|p__Bacteroidota	7	0.0600087	0.00970701	0.00366891
200	k__Bacteria|p__Planctomycetota	7	0.0681179	0.00323287	0.00122191
200	k__Bacteria|p__Verrucomicrobiota	7	0.062296	0.00583789	0.00220651
200	k__Bacteria|p__Bdellovibrionota	7	0.0199297	0.000921524	0.000348303
200	k__Bacteria|p__Armatimonadota	7	0.00924066	0.00127821	0.000483118
200	k__Bacteria|p__Gemmatimonadota	7	0.00755891	0.000788026	0.000297846
200	k__Bacteria|p__Patescibacteria	7	0.00703561	0.00101173	0.000382399
200	k__Bacteria|p__Cyanobacteriota	7	0.00659722	0.0018637	0.000704412
200	k__Bacteria|p__Candidatus Eremiobacterota	7	0.00579569	0.000803203	0.000303582
200	k__Bacteria|p__Elusimicrobiota	7	0.00179912	0.000482905	0.000182521
200	k__Bacteria|p__Chlamydiota	7	0.00192684	0.000166841	6.30601e-05
200	k__Bacteria|p__Dependentiae	7	0.00232518	0.00041531	0.000156972
200	k__Bacteria|p__Chloroflexota	7	0.00155334	0.000149026	5.63266e-05
200	k__Bacteria|p__Bacillota	7	0.00172317	0.000281011	0.000106212
200	k__Bacteria|p__Abditibacteriota	7	0.00120401	0.000191432	7.23544e-05
200	k__Bacteria|p__FCPU426	7	0.000816713	0.000147111	5.56027e-05
200	k__Bacteria|p__RCP2-54	7	0.000667592	9.49635e-05	3.58928e-05
200	k__Bacteria|p__Candidatus Kapabacteria	7	1.6569e-05	1.67074e-05	6.31482e-06

## Sheet: Genus_Kruskal_Wallis
Comparison	Taxa	Method	Group	P.unadj	P.adj	Significance
100 - 200 - 25	k__Bacteria|p__Acidobacteriota|c__Acidobacteriae|o__Terriglobales|f__Acidobacteriaceae (Subgroup 1)|g__Occallatibacter	Kruskal-Wallis Rank Sum Test	200	0.0151578	0.0754595	ns
100 - 200 - 25	k__Bacteria|p__Bacteroidota|c__Bacteroidia|o__Sphingobacteriales|f__Sphingobacteriaceae|g__Mucilaginibacter	Kruskal-Wallis Rank Sum Test	25	0.00244223	0.02617	*
100 - 200 - 25	k__Bacteria|p__Pseudomonadota|c__Gammaproteobacteria|o__Burkholderiales|f__Burkholderiaceae|g__Burkholderia-Caballeronia-Paraburkholderia	Kruskal-Wallis Rank Sum Test	200	0.000352041	0.0112999	*
100 - 200 - 25	k__Bacteria|p__Actinomycetota|c__Thermoleophilia|o__Solirubrobacterales|f__Solirubrobacteraceae|g__Conexibacter	Kruskal-Wallis Rank Sum Test	25	0.447001	0.650827	ns
100 - 200 - 25	k__Bacteria|p__Actinomycetota|c__Actinobacteria|o__Frankiales|f__Acidothermaceae|g__Acidothermus	Kruskal-Wallis Rank Sum Test	200	0.128484	0.326921	ns
100 - 200 - 25	k__Bacteria|p__Acidobacteriota|c__Acidobacteriae|o__Bryobacterales|f__Bryobacteraceae|g__Bryobacter	Kruskal-Wallis Rank Sum Test	25	0.00356581	0.0281576	*
100 - 200 - 25	k__Bacteria|p__Acidobacteriota|c__Acidobacteriae|o__Solibacterales|f__Solibacteraceae|g__Candidatus Solibacter	Kruskal-Wallis Rank Sum Test	25	0.0478846	0.163665	ns
100 - 200 - 25	k__Bacteria|p__Pseudomonadota|c__Alphaproteobacteria|o__Hyphomicrobiales|f__Devosiaceae|g__Devosia	Kruskal-Wallis Rank Sum Test	25	0.320092	0.558634	ns
100 - 200 - 25	k__Bacteria|p__Bacteroidota|c__Bacteroidia|o__Chitinophagales|f__Chitinophagaceae|g__Puia	Kruskal-Wallis Rank Sum Test	100	0.530196	0.722708	ns
100 - 200 - 25	k__Bacteria|p__Planctomycetota|c__Planctomycetes|o__Isosphaerales|f__Isosphaeraceae|g__Aquisphaera	Kruskal-Wallis Rank Sum Test	200	0.852523	0.897945	ns
100 - 200 - 25	k__Bacteria|p__Pseudomonadota|c__Alphaproteobacteria|o__Hyphomicrobiales|f__Xanthobacteraceae|g__Pseudolabrys	Kruskal-Wallis Rank Sum Test	200	0.00305124	0.0279493	*
100 - 200 - 25	k__Bacteria|p__Pseudomonadota|c__Alphaproteobacteria|o__Caulobacterales|f__Caulobacteraceae|g__Asticcacaulis	Kruskal-Wallis Rank Sum Test	25	0.0817052	0.239878	ns
100 - 200 - 25	k__Bacteria|p__Actinomycetota|c__Actinobacteria|o__Mycobacteriales|f__Nocardiaceae|g__Nocardia	Kruskal-Wallis Rank Sum Test	100	0.0322411	0.127297	ns
100 - 200 - 25	k__Bacteria|p__Acidobacteriota|c__Acidobacteriae|o__Terriglobales|f__Acidobacteriaceae (Subgroup 1)|g__Granulicella	Kruskal-Wallis Rank Sum Test	200	0.027458	0.112283	ns
100 - 200 - 25	k__Bacteria|p__Pseudomonadota|c__Alphaproteobacteria|o__Hyphomicrobiales|f__Beijerinckiaceae|g__Roseiarcus	Kruskal-Wallis Rank Sum Test	200	0.341963	0.571602	ns
100 - 200 - 25	k__Bacteria|p__Actinomycetota|c__Actinobacteria|o__Mycobacteriales|f__Mycobacteriaceae|g__Mycobacterium	Kruskal-Wallis Rank Sum Test	200	0.00406087	0.029998	*
100 - 200 - 25	k__Bacteria|p__Acidobacteriota|c__Acidobacteriae|o__Terriglobales|f__Acidobacteriaceae (Subgroup 1)|g__Terracidiphilus	Kruskal-Wallis Rank Sum Test	200	0.404388	0.61836	ns
100 - 200 - 25	k__Bacteria|p__Pseudomonadota|c__Alphaproteobacteria|o__Hyphomicrobiales|f__Xanthobacteraceae|g__Bradyrhizobium	Kruskal-Wallis Rank Sum Test	200	0.00622129	0.0442291	*
100 - 200 - 25	k__Bacteria|p__Verrucomicrobiota|c__Verrucomicrobiia|o__Chthoniobacterales|f__Chthoniobacteraceae|g__Chthoniobacter	Kruskal-Wallis Rank Sum Test	200	0.0576461	0.186499	ns
100 - 200 - 25	k__Bacteria|p__Acidobacteriota|c__Acidobacteriae|o__Terriglobales|f__Acidobacteriaceae (Subgroup 1)|g__Edaphobacter	Kruskal-Wallis Rank Sum Test	200	0.00252517	0.02617	*
100 - 200 - 25	k__Bacteria|p__Pseudomonadota|c__Gammaproteobacteria|o__Lysobacterales|f__Rhodanobacteraceae|g__Dyella	Kruskal-Wallis Rank Sum Test	200	0.0244272	0.109683	ns
100 - 200 - 25	k__Bacteria|p__Verrucomicrobiota|c__Verrucomicrobiia|o__Opitutales|f__Opitutaceae|g__Opitutus	Kruskal-Wallis Rank Sum Test	25	0.0138663	0.0721678	ns
100 - 200 - 25	k__Bacteria|p__Pseudomonadota|c__Alphaproteobacteria|o__Acetobacterales|f__Acetobacteraceae|g__Acidicaldus	Kruskal-Wallis Rank Sum Test	25	0.745921	0.844373	ns
100 - 200 - 25	k__Bacteria|p__Pseudomonadota|c__Gammaproteobacteria|o__Lysobacterales|f__Rhodanobacteraceae|g__Rhodanobacter	Kruskal-Wallis Rank Sum Test	200	0.00104802	0.0149998	*
100 - 200 - 25	k__Bacteria|p__Pseudomonadota|c__Gammaproteobacteria|o__Legionellales|f__Legionellaceae|g__Legionella	Kruskal-Wallis Rank Sum Test	100	0.90467	0.924863	ns
100 - 200 - 25	k__Bacteria|p__Pseudomonadota|c__Alphaproteobacteria|o__Hyphomicrobiales|f__Xanthobacteraceae|g__Rhodoplanes	Kruskal-Wallis Rank Sum Test	200	0.00351668	0.0281576	*
100 - 200 - 25	k__Bacteria|p__Actinomycetota|c__Acidimicrobiia|o__Acidimicrobiales|f__Acidimicrobiaceae|g__Acidiferrimicrobium	Kruskal-Wallis Rank Sum Test	200	0.0720985	0.217244	ns
100 - 200 - 25	k__Bacteria|p__Myxococcota|c__Myxococcia|o__Myxococcales|f__Anaeromyxobacteraceae|g__Anaeromyxobacter	Kruskal-Wallis Rank Sum Test	25	0.901258	0.924863	ns
100 - 200 - 25	k__Bacteria|p__Pseudomonadota|c__Alphaproteobacteria|o__Caulobacterales|f__Caulobacteraceae|g__Phenylobacterium	Kruskal-Wallis Rank Sum Test	200	0.105155	0.29729	ns
100 - 200 - 25	k__Bacteria|p__Armatimonadota|c__Fimbriimonadia|o__Fimbriimonadales|f__Fimbriimonadaceae|g__Fimbriimonas	Kruskal-Wallis Rank Sum Test	100	0.610482	0.748308	ns
100 - 200 - 25	k__Bacteria|p__Acidobacteriota|c__Acidobacteriae|o__Terriglobales|f__Acidobacteriaceae (Subgroup 1)|g__Bryocella	Kruskal-Wallis Rank Sum Test	25	0.483225	0.683077	ns
100 - 200 - 25	k__Bacteria|p__Verrucomicrobiota|c__Verrucomicrobiia|o__Verrucomicrobiales|f__Verrucomicrobiaceae|g__Roseimicrobium	Kruskal-Wallis Rank Sum Test	25	0.98893	0.990042	ns
100 - 200 - 25	k__Bacteria|p__Planctomycetota|c__Planctomycetes|o__Planctomycetales|f__Schlesneriaceae|g__Schlesneria	Kruskal-Wallis Rank Sum Test	25	0.000493444	0.0112999	*
100 - 200 - 25	k__Bacteria|p__Gemmatimonadota|c__Gemmatimonadia|o__Gemmatimonadales|f__Gemmatimonadaceae|g__Gemmatimonas	Kruskal-Wallis Rank Sum Test	200	0.560543	0.735261	ns
100 - 200 - 25	k__Bacteria|p__Actinomycetota|c__Actinobacteria|o__Frankiales|f__Frankiaceae|g__Jatrophihabitans	Kruskal-Wallis Rank Sum Test	200	0.702112	0.807958	ns
100 - 200 - 25	k__Bacteria|p__Pseudomonadota|c__Alphaproteobacteria|o__Hyphomicrobiales|f__Devosiaceae|g__Arsenicitalea	Kruskal-Wallis Rank Sum Test	25	0.537191	0.723533	ns
100 - 200 - 25	k__Bacteria|p__Pseudomonadota|c__Gammaproteobacteria|o__Rickettsiellales|f__Rickettsiellaceae|g__Aquicella	Kruskal-Wallis Rank Sum Test	100	0.0225739	0.105101	ns
100 - 200 - 25	k__Bacteria|p__Pseudomonadota|c__Gammaproteobacteria|o__|f__|g__Acidibacter	Kruskal-Wallis Rank Sum Test	200	0.659954	0.770702	ns
100 - 200 - 25	k__Bacteria|p__Bacteroidota|c__Bacteroidia|o__Chitinophagales|f__Chitinophagaceae|g__Nemorincola	Kruskal-Wallis Rank Sum Test	100	0.0621541	0.194976	ns
100 - 200 - 25	k__Bacteria|p__Planctomycetota|c__Planctomycetes|o__Isosphaerales|f__Isosphaeraceae|g__Singulisphaera	Kruskal-Wallis Rank Sum Test	200	0.0143905	0.0732316	ns
100 - 200 - 25	k__Bacteria|p__Pseudomonadota|c__Gammaproteobacteria|o__Burkholderiales|f__Oxalobacteraceae|g__Massilia	Kruskal-Wallis Rank Sum Test	200	0.00356581	0.0281576	*
100 - 200 - 25	k__Bacteria|p__Myxococcota|c__Polyangiia|o__Polyangiales|f__Polyangiaceae|g__Pajaroellobacter	Kruskal-Wallis Rank Sum Test	25	0.000263571	0.0112999	*
100 - 200 - 25	k__Bacteria|p__Acidobacteriota|c__Acidobacteriae|o__Terriglobales|f__Acidobacteriaceae (Subgroup 1)|g__Telmatobacter	Kruskal-Wallis Rank Sum Test	200	0.026742	0.112283	ns
100 - 200 - 25	k__Bacteria|p__Pseudomonadota|c__Alphaproteobacteria|o__Acetobacterales|f__Acetobacteraceae|g__Acidisoma	Kruskal-Wallis Rank Sum Test	200	0.0544223	0.180619	ns
100 - 200 - 25	k__Bacteria|p__Myxococcota|c__Myxococcia|o__Myxococcales|f__Myxococcaceae|g__P3OB-42	Kruskal-Wallis Rank Sum Test	25	0.175277	0.397409	ns
100 - 200 - 25	k__Bacteria|p__Actinomycetota|c__Actinobacteria|o__Micrococcales|f__Microbacteriaceae|g__Gryllotalpicola	Kruskal-Wallis Rank Sum Test	200	0.0316017	0.126961	ns
100 - 200 - 25	k__Bacteria|p__Pseudomonadota|c__Gammaproteobacteria|o__Burkholderiales|f__Burkholderiaceae|g__Pandoraea	Kruskal-Wallis Rank Sum Test	200	0.0370923	0.136498	ns
100 - 200 - 25	k__Bacteria|p__Pseudomonadota|c__Alphaproteobacteria|o__Acetobacterales|f__Acetobacteraceae|g__Rhodopila	Kruskal-Wallis Rank Sum Test	200	0.405039	0.61836	ns
100 - 200 - 25	k__Bacteria|p__Planctomycetota|c__Planctomycetes|o__Gemmatales|f__Gemmataceae|g__Fimbriiglobus	Kruskal-Wallis Rank Sum Test	25	0.000225536	0.0112999	*
100 - 200 - 25	k__Bacteria|p__Abditibacteriota|c__Abditibacteriia|o__Abditibacteriales|f__Abditibacteriaceae|g__Abditibacterium	Kruskal-Wallis Rank Sum Test	25	0.00971088	0.0555948	ns
100 - 200 - 25	k__Bacteria|p__Verrucomicrobiota|c__Verrucomicrobiia|o__Opitutales|f__Opitutaceae|g__Oleiharenicola	Kruskal-Wallis Rank Sum Test	100	0.871639	0.907296	ns
100 - 200 - 25	k__Bacteria|p__Pseudomonadota|c__Alphaproteobacteria|o__Paracaedibacterales|f__Paracaedibacteraceae|g__Candidatus Paracaedibacter	Kruskal-Wallis Rank Sum Test	200	0.81302	0.87791	ns
100 - 200 - 25	k__Bacteria|p__Pseudomonadota|c__Alphaproteobacteria|o__Reyranellales|f__Reyranellaceae|g__Reyranella	Kruskal-Wallis Rank Sum Test	25	0.00356581	0.0281576	*
100 - 200 - 25	k__Bacteria|p__Bacteroidota|c__Bacteroidia|o__Cytophagales|f__Cytophagaceae|g__Sporocytophaga	Kruskal-Wallis Rank Sum Test	25	0.584233	0.735261	ns
100 - 200 - 25	k__Bacteria|p__Pseudomonadota|c__Gammaproteobacteria|o__Burkholderiales|f__Oxalobacteraceae|g__Oxalicibacterium	Kruskal-Wallis Rank Sum Test	200	0.604087	0.747761	ns
100 - 200 - 25	k__Bacteria|p__Pseudomonadota|c__Gammaproteobacteria|o__Salinisphaerales|f__Nevskiaceae|g__Stenotrophobium	Kruskal-Wallis Rank Sum Test	200	0.21682	0.44332	ns
100 - 200 - 25	k__Bacteria|p__Myxococcota|c__Polyangiia|o__Polyangiales|f__Polyangiaceae|g__Aetherobacter	Kruskal-Wallis Rank Sum Test	25	0.000586257	0.0120561	*
100 - 200 - 25	k__Bacteria|p__Acidobacteriota|c__Acidobacteriae|o__Terriglobales|f__Koribacteraceae|g__Candidatus Koribacter	Kruskal-Wallis Rank Sum Test	25	0.762714	0.856184	ns
100 - 200 - 25	k__Bacteria|p__Pseudomonadota|c__Gammaproteobacteria|o__|f__|g__Candidatus Ovatusbacter	Kruskal-Wallis Rank Sum Test	25	0.125655	0.326921	ns
100 - 200 - 25	k__Bacteria|p__Myxococcota|c__Myxococcia|o__Myxococcales|f__Myxococcaceae|g__KD3-10	Kruskal-Wallis Rank Sum Test	25	0.00255344	0.02617	*
100 - 200 - 25	k__Bacteria|p__Verrucomicrobiota|c__Verrucomicrobiia|o__Pedosphaerales|f__Pedosphaeraceae|g__Pedosphaera	Kruskal-Wallis Rank Sum Test	25	0.179425	0.401333	ns
100 - 200 - 25	k__Bacteria|p__Bacteroidota|c__Bacteroidia|o__Chitinophagales|f__Chitinophagaceae|g__Chitinophaga	Kruskal-Wallis Rank Sum Test	100	0.152398	0.367359	ns
100 - 200 - 25	k__Bacteria|p__Pseudomonadota|c__Gammaproteobacteria|o__Coxiellales|f__Coxiellaceae|g__Coxiella	Kruskal-Wallis Rank Sum Test	25	0.44423	0.650827	ns
100 - 200 - 25	k__Bacteria|p__Bacteroidota|c__Bacteroidia|o__Chitinophagales|f__Chitinophagaceae|g__Ferruginibacter	Kruskal-Wallis Rank Sum Test	25	0.328955	0.558634	ns
100 - 200 - 25	k__Bacteria|p__Pseudomonadota|c__Alphaproteobacteria|o__Hyphomicrobiales|f__|g__Bauldia	Kruskal-Wallis Rank Sum Test	25	0.0661295	0.201915	ns
100 - 200 - 25	k__Bacteria|p__Actinomycetota|c__Actinobacteria|o__Propionibacteriales|f__Nocardioidaceae|g__Nocardioides	Kruskal-Wallis Rank Sum Test	200	0.00016059	0.0112999	*
100 - 200 - 25	k__Bacteria|p__Planctomycetota|c__Planctomycetes|o__Isosphaerales|f__Isosphaeraceae|g__Tautonia	Kruskal-Wallis Rank Sum Test	200	0.375774	0.593464	ns
100 - 200 - 25	k__Bacteria|p__Pseudomonadota|c__Alphaproteobacteria|o__|f__|g__Hypericibacter	Kruskal-Wallis Rank Sum Test	25	0.0075505	0.0455331	*
100 - 200 - 25	k__Bacteria|p__Pseudomonadota|c__Gammaproteobacteria|o__Nitrosococcales|f__Nitrosococcaceae|g__Cm1-21	Kruskal-Wallis Rank Sum Test	200	0.00708759	0.0450849	*
100 - 200 - 25	k__Bacteria|p__Pseudomonadota|c__Alphaproteobacteria|o__Hyphomicrobiales|f__Beijerinckiaceae|g__Methylovirgula	Kruskal-Wallis Rank Sum Test	100	0.795108	0.874051	ns
100 - 200 - 25	k__Bacteria|p__Planctomycetota|c__Planctomycetes|o__Isosphaerales|f__Isosphaeraceae|g__Tundrisphaera	Kruskal-Wallis Rank Sum Test	200	0.0225112	0.105101	ns
100 - 200 - 25	k__Bacteria|p__Planctomycetota|c__Planctomycetes|o__Gemmatales|f__Gemmataceae|g__Gemmata	Kruskal-Wallis Rank Sum Test	200	0.0356629	0.133882	ns
100 - 200 - 25	k__Bacteria|p__Bacteroidota|c__Bacteroidia|o__Sphingobacteriales|f__Sphingobacteriaceae|g__Pedobacter	Kruskal-Wallis Rank Sum Test	100	0.44529	0.650827	ns
100 - 200 - 25	k__Bacteria|p__Pseudomonadota|c__Alphaproteobacteria|o__Azospirillales|f__Inquilinaceae|g__Inquilinus	Kruskal-Wallis Rank Sum Test	200	0.613485	0.748308	ns
100 - 200 - 25	k__Bacteria|p__Chlamydiota|c__Chlamydiia|o__Chlamydiales|f__Parachlamydiaceae|g__Neochlamydia	Kruskal-Wallis Rank Sum Test	25	0.251044	0.491359	ns
100 - 200 - 25	k__Bacteria|p__Pseudomonadota|c__Gammaproteobacteria|o__Burkholderiales|f__Comamonadaceae|g__Ramlibacter	Kruskal-Wallis Rank Sum Test	100	0.232206	0.462392	ns
100 - 200 - 25	k__Bacteria|p__Pseudomonadota|c__Gammaproteobacteria|o__Burkholderiales|f__Oxalobacteraceae|g__Duganella	Kruskal-Wallis Rank Sum Test	100	0.882296	0.914234	ns
100 - 200 - 25	k__Bacteria|p__Pseudomonadota|c__Alphaproteobacteria|o__Hyphomicrobiales|f__Beijerinckiaceae|g__Methylocella	Kruskal-Wallis Rank Sum Test	200	0.224517	0.451004	ns
100 - 200 - 25	k__Bacteria|p__Acidobacteriota|c__Acidobacteriae|o__Terriglobales|f__Acidobacteriaceae (Subgroup 1)|g__Acidicapsa	Kruskal-Wallis Rank Sum Test	25	0.420916	0.638343	ns
100 - 200 - 25	k__Bacteria|p__Pseudomonadota|c__Gammaproteobacteria|o__Salinisphaerales|f__Nevskiaceae|g__Nevskia	Kruskal-Wallis Rank Sum Test	25	0.0105369	0.0588522	ns
100 - 200 - 25	k__Bacteria|p__Actinomycetota|c__Thermoleophilia|o__Solirubrobacterales|f__Solirubrobacteraceae|g__Paraconexibacter	Kruskal-Wallis Rank Sum Test	200	0.476958	0.679059	ns
100 - 200 - 25	k__Bacteria|p__Bdellovibrionota|c__Bdellovibrionia|o__Bdellovibrionales|f__Pseudobdellovibrionaceae|g__Bdellovibrio	Kruskal-Wallis Rank Sum Test	25	0.477417	0.679059	ns
100 - 200 - 25	k__Bacteria|p__Pseudomonadota|c__Alphaproteobacteria|o__Hyphomicrobiales|f__Rhizobiaceae|g__Rhizobium	Kruskal-Wallis Rank Sum Test	100	0.304595	0.552002	ns
100 - 200 - 25	k__Bacteria|p__Verrucomicrobiota|c__Verrucomicrobiia|o__Pedosphaerales|f__Pedosphaeraceae|g__Ellin516	Kruskal-Wallis Rank Sum Test	200	0.931927	0.940138	ns
100 - 200 - 25	k__Bacteria|p__Planctomycetota|c__Planctomycetes|o__Isosphaerales|f__Isosphaeraceae|g__Candidatus Nostocoida	Kruskal-Wallis Rank Sum Test	100	0.690312	0.798391	ns
100 - 200 - 25	k__Bacteria|p__Pseudomonadota|c__Alphaproteobacteria|o__Dongiales|f__Dongiaceae|g__Dongia	Kruskal-Wallis Rank Sum Test	25	0.32339	0.558634	ns
100 - 200 - 25	k__Bacteria|p__Pseudomonadota|c__Alphaproteobacteria|o__Caulobacterales|f__Caulobacteraceae|g__Caulobacter	Kruskal-Wallis Rank Sum Test	25	0.309631	0.552002	ns
100 - 200 - 25	k__Bacteria|p__Pseudomonadota|c__Alphaproteobacteria|o__Hyphomicrobiales|f__Xanthobacteraceae|g__Afipia	Kruskal-Wallis Rank Sum Test	100	0.00262843	0.02617	*
100 - 200 - 25	k__Bacteria|p__Pseudomonadota|c__Gammaproteobacteria|o__Burkholderiales|f__Comamonadaceae|g__Sphaerotilus	Kruskal-Wallis Rank Sum Test	100	0.854812	0.897945	ns
100 - 200 - 25	k__Bacteria|p__Pseudomonadota|c__Gammaproteobacteria|o__Burkholderiales|f__Oxalobacteraceae|g__Noviherbaspirillum	Kruskal-Wallis Rank Sum Test	100	0.200273	0.436786	ns
100 - 200 - 25	k__Bacteria|p__Pseudomonadota|c__Alphaproteobacteria|o__Elsterales|f__Elsteraceae|g__Aliidongia	Kruskal-Wallis Rank Sum Test	200	0.213101	0.44332	ns
100 - 200 - 25	k__Bacteria|p__Pseudomonadota|c__Alphaproteobacteria|o__Caulobacterales|f__Hyphomonadaceae|g__SWB02	Kruskal-Wallis Rank Sum Test	200	0.622107	0.75377	ns
100 - 200 - 25	k__Bacteria|p__Pseudomonadota|c__Alphaproteobacteria|o__Paracaedibacterales|f__Paracaedibacteraceae|g__Candidatus Captivus	Kruskal-Wallis Rank Sum Test	25	0.043288	0.150196	ns
100 - 200 - 25	k__Bacteria|p__Myxococcota|c__Polyangiia|o__Polyangiales|f__Polyangiaceae|g__Minicystis	Kruskal-Wallis Rank Sum Test	25	0.000410406	0.0112999	*
100 - 200 - 25	k__Bacteria|p__Pseudomonadota|c__Alphaproteobacteria|o__Hyphomicrobiales|f__Beijerinckiaceae|g__alphaI cluster	Kruskal-Wallis Rank Sum Test	200	0.21448	0.44332	ns
100 - 200 - 25	k__Bacteria|p__Pseudomonadota|c__Alphaproteobacteria|o__Sphingomonadales|f__Sphingomonadaceae|g__Rhizorhabdus	Kruskal-Wallis Rank Sum Test	200	0.797715	0.874051	ns
100 - 200 - 25	k__Bacteria|p__Patescibacteria|c__Saccharimonadia|o__Saccharimonadales|f__Saccharimonadaceae|g__TM7a	Kruskal-Wallis Rank Sum Test	200	0.00277257	0.0264549	*
100 - 200 - 25	k__Bacteria|p__Pseudomonadota|c__Alphaproteobacteria|o__Acetobacterales|f__Acetobacteraceae|g__Acidiphilium	Kruskal-Wallis Rank Sum Test	200	0.0803653	0.239009	ns
100 - 200 - 25	k__Bacteria|p__Actinomycetota|c__Actinobacteria|o__Frankiales|f__Sporichthyaceae|g__Sporichthya	Kruskal-Wallis Rank Sum Test	25	0.161104	0.377277	ns
100 - 200 - 25	k__Bacteria|p__Verrucomicrobiota|c__Verrucomicrobiia|o__Pedosphaerales|f__Pedosphaeraceae|g__DEV008	Kruskal-Wallis Rank Sum Test	25	0.146073	0.355859	ns
100 - 200 - 25	k__Bacteria|p__Bacillota|c__Clostridia|o__Clostridiales|f__Clostridiaceae|g__Clostridium	Kruskal-Wallis Rank Sum Test	25	0.476909	0.679059	ns
100 - 200 - 25	k__Bacteria|p__Acidobacteriota|c__Acidobacteriae|o__Terriglobales|f__Acidobacteriaceae (Subgroup 1)|g__Silvibacterium	Kruskal-Wallis Rank Sum Test	200	0.391367	0.60556	ns
100 - 200 - 25	k__Bacteria|p__Pseudomonadota|c__Alphaproteobacteria|o__Hyphomicrobiales|f__Beijerinckiaceae|g__Bosea	Kruskal-Wallis Rank Sum Test	200	0.000144522	0.0112999	*
100 - 200 - 25	k__Bacteria|p__Actinomycetota|c__Actinobacteria|o__Catenulisporales|f__Actinospicaceae|g__Actinospica	Kruskal-Wallis Rank Sum Test	200	0.0127637	0.0679743	ns
100 - 200 - 25	k__Bacteria|p__Pseudomonadota|c__Gammaproteobacteria|o__Burkholderiales|f__Comamonadaceae|g__Rhodoferax	Kruskal-Wallis Rank Sum Test	200	0.000971264	0.014828	*
100 - 200 - 25	k__Bacteria|p__Pseudomonadota|c__Gammaproteobacteria|o__Lysobacterales|f__Lysobacteraceae|g__Luteimonas	Kruskal-Wallis Rank Sum Test	200	0.000877215	0.014828	*
100 - 200 - 25	k__Bacteria|p__Bacteroidota|c__Bacteroidia|o__Chitinophagales|f__Chitinophagaceae|g__Taibaiella	Kruskal-Wallis Rank Sum Test	200	0.0229479	0.105101	ns
100 - 200 - 25	k__Bacteria|p__Verrucomicrobiota|c__Verrucomicrobiia|o__Chthoniobacterales|f__Terrimicrobiaceae|g__FukuN18 freshwater group	Kruskal-Wallis Rank Sum Test	100	0.492051	0.687071	ns
100 - 200 - 25	k__Bacteria|p__Acidobacteriota|c__Acidobacteriae|o__Terriglobales|f__Acidobacteriaceae (Subgroup 1)|g__Acidobacterium	Kruskal-Wallis Rank Sum Test	200	0.854112	0.897945	ns
100 - 200 - 25	k__Bacteria|p__Armatimonadota|c__Chthonomonadia|o__Chthonomonadales|f__Chthonomonadaceae|g__Chthonomonas	Kruskal-Wallis Rank Sum Test	25	0.0067599	0.0442291	*
100 - 200 - 25	k__Bacteria|p__Bacillota|c__Bacilli|o__Paenibacillales|f__Paenibacillaceae|g__Cohnella	Kruskal-Wallis Rank Sum Test	200	0.259876	0.504336	ns
100 - 200 - 25	k__Bacteria|p__Myxococcota|c__Myxococcia|o__Myxococcales|f__Myxococcaceae|g__Corallococcus	Kruskal-Wallis Rank Sum Test	25	0.00063176	0.0120561	*
100 - 200 - 25	k__Bacteria|p__Bacteroidota|c__Bacteroidia|o__Chitinophagales|f__Chitinophagaceae|g__Dinghuibacter	Kruskal-Wallis Rank Sum Test	100	0.489542	0.687071	ns
100 - 200 - 25	k__Bacteria|p__Pseudomonadota|c__Gammaproteobacteria|o__Lysobacterales|f__Rhodanobacteraceae|g__Dokdonella	Kruskal-Wallis Rank Sum Test	200	0.0388247	0.13892	ns
100 - 200 - 25	k__Bacteria|p__Actinomycetota|c__Actinobacteria|o__Propionibacteriales|f__Nocardioidaceae|g__Marmoricola	Kruskal-Wallis Rank Sum Test	200	0.307926	0.552002	ns
100 - 200 - 25	k__Bacteria|p__Pseudomonadota|c__Alphaproteobacteria|o__Acetobacterales|f__Acetobacteraceae|g__Rhodovastum	Kruskal-Wallis Rank Sum Test	25	0.00655278	0.0442291	*
100 - 200 - 25	k__Bacteria|p__Pseudomonadota|c__Alphaproteobacteria|o__Sphingomonadales|f__Sphingomonadaceae|g__Novosphingobium	Kruskal-Wallis Rank Sum Test	200	0.911078	0.927275	ns
100 - 200 - 25	k__Bacteria|p__Bacillota|c__Bacilli|o__Paenibacillales|f__Paenibacillaceae|g__Paenibacillus	Kruskal-Wallis Rank Sum Test	200	0.221652	0.449189	ns
100 - 200 - 25	k__Bacteria|p__Actinomycetota|c__Actinobacteria|o__Frankiales|f__Frankiaceae|g__Frankia	Kruskal-Wallis Rank Sum Test	200	0.526746	0.722304	ns
100 - 200 - 25	k__Bacteria|p__Pseudomonadota|c__Alphaproteobacteria|o__Hyphomicrobiales|f__Xanthobacteraceae|g__Rhodopseudomonas	Kruskal-Wallis Rank Sum Test	200	0.00029725	0.0112999	*
100 - 200 - 25	k__Bacteria|p__Bacteroidota|c__Bacteroidia|o__Flavobacteriales|f__Crocinitomicaceae|g__Fluviicola	Kruskal-Wallis Rank Sum Test	25	0.00964916	0.0555948	ns
100 - 200 - 25	k__Bacteria|p__Actinomycetota|c__Thermoleophilia|o__Solirubrobacterales|f__Solirubrobacteraceae|g__Solirubrobacter	Kruskal-Wallis Rank Sum Test	100	0.216273	0.44332	ns
100 - 200 - 25	k__Bacteria|p__Dependentiae|c__Babeliae|o__Babeliales|f__|g__UBA12409	Kruskal-Wallis Rank Sum Test	25	0.390753	0.60556	ns
100 - 200 - 25	k__Bacteria|p__Actinomycetota|c__Actinobacteria|o__Micrococcales|f__Microbacteriaceae|g__Rathayibacter	Kruskal-Wallis Rank Sum Test	100	0.565059	0.735261	ns
100 - 200 - 25	k__Bacteria|p__Planctomycetota|c__Planctomycetes|o__Planctomycetales|f__Rubinisphaeraceae|g__SH-PL14	Kruskal-Wallis Rank Sum Test	200	0.0116759	0.0636615	ns
100 - 200 - 25	k__Bacteria|p__Pseudomonadota|c__Alphaproteobacteria|o__Hyphomicrobiales|f__Rhodomicrobiaceae|g__Rhodomicrobium	Kruskal-Wallis Rank Sum Test	100	0.506658	0.70318	ns
100 - 200 - 25	k__Bacteria|p__Bacillota|c__Bacilli|o__Thermoactinomycetales|f__Thermoactinomycetaceae|g__Pasteuria	Kruskal-Wallis Rank Sum Test	200	0.54344	0.723533	ns
100 - 200 - 25	k__Bacteria|p__Pseudomonadota|c__Gammaproteobacteria|o__Burkholderiales|f__Nitrosomonadaceae|g__Nitrosospira	Kruskal-Wallis Rank Sum Test	200	0.0409283	0.144193	ns
100 - 200 - 25	k__Bacteria|p__Bacillota|c__Bacilli|o__Alicyclobacillales|f__Alicyclobacillaceae|g__Alicyclobacillus	Kruskal-Wallis Rank Sum Test	100	0.649925	0.770702	ns
100 - 200 - 25	k__Bacteria|p__Chlamydiota|c__Chlamydiia|o__Chlamydiales|f__Simkaniaceae|g__Candidatus Renichlamydia	Kruskal-Wallis Rank Sum Test	100	0.542565	0.723533	ns
100 - 200 - 25	k__Bacteria|p__Pseudomonadota|c__Gammaproteobacteria|o__Pseudomonadales|f__Pseudomonadaceae|g__Pseudomonas	Kruskal-Wallis Rank Sum Test	200	0.662436	0.770702	ns
100 - 200 - 25	k__Bacteria|p__Actinomycetota|c__Actinobacteria|o__Micromonosporales|f__Micromonosporaceae|g__Rugosimonospora	Kruskal-Wallis Rank Sum Test	200	0.445125	0.650827	ns
100 - 200 - 25	k__Bacteria|p__Pseudomonadota|c__Alphaproteobacteria|o__Rickettsiales|f__Midichloriaceae|g__Candidatus Jidaibacter	Kruskal-Wallis Rank Sum Test	25	0.0274448	0.112283	ns
100 - 200 - 25	k__Bacteria|p__Pseudomonadota|c__Alphaproteobacteria|o__Acetobacterales|f__Acetobacteraceae|g__Acidocella	Kruskal-Wallis Rank Sum Test	200	0.125148	0.326921	ns
100 - 200 - 25	k__Bacteria|p__Actinomycetota|c__Actinobacteria|o__Micrococcales|f__Microbacteriaceae|g__Galbitalea	Kruskal-Wallis Rank Sum Test	100	0.539246	0.723533	ns
100 - 200 - 25	k__Bacteria|p__Actinomycetota|c__Actinobacteria|o__Pseudonocardiales|f__Pseudonocardiaceae|g__Pseudonocardia	Kruskal-Wallis Rank Sum Test	200	0.24715	0.487909	ns
100 - 200 - 25	k__Bacteria|p__Pseudomonadota|c__Gammaproteobacteria|o__Salinisphaerales|f__Nevskiaceae|g__Alkanibacter	Kruskal-Wallis Rank Sum Test	25	0.449042	0.650827	ns
100 - 200 - 25	k__Bacteria|p__Bacteroidota|c__Bacteroidia|o__Chitinophagales|f__Chitinophagaceae|g__Sediminibacterium	Kruskal-Wallis Rank Sum Test	25	0.00194631	0.0234582	*
100 - 200 - 25	k__Bacteria|p__Actinomycetota|c__Actinobacteria|o__Micrococcales|f__Microbacteriaceae|g__Parafrigoribacterium	Kruskal-Wallis Rank Sum Test	100	0.887418	0.915399	ns
100 - 200 - 25	k__Bacteria|p__Pseudomonadota|c__Gammaproteobacteria|o__Burkholderiales|f__Burkholderiaceae|g__Limnobacter	Kruskal-Wallis Rank Sum Test	100	0.0512131	0.172467	ns
100 - 200 - 25	k__Bacteria|p__Pseudomonadota|c__Alphaproteobacteria|o__Acetobacterales|f__Acetobacteraceae|g__Endobacter	Kruskal-Wallis Rank Sum Test	200	0.163773	0.378828	ns
100 - 200 - 25	k__Bacteria|p__Bacillota|c__Bacilli|o__Alicyclobacillales|f__Alicyclobacillaceae|g__Tumebacillus	Kruskal-Wallis Rank Sum Test	25	0.62813	0.757062	ns
100 - 200 - 25	k__Bacteria|p__Bacillota|c__Bacilli|o__Bacillales|f__Bacillaceae|g__Bacillus	Kruskal-Wallis Rank Sum Test	200	0.663006	0.770702	ns
100 - 200 - 25	k__Bacteria|p__Verrucomicrobiota|c__Omnitrophia|o__Omnitrophales|f__Omnitrophaceae|g__Candidatus Omnitrophus	Kruskal-Wallis Rank Sum Test	25	0.00133943	0.0180429	*
100 - 200 - 25	k__Bacteria|p__Pseudomonadota|c__Alphaproteobacteria|o__Hyphomicrobiales|f__Rhizobiaceae|g__Mesorhizobium	Kruskal-Wallis Rank Sum Test	200	0.00402217	0.029998	*
100 - 200 - 25	k__Bacteria|p__Pseudomonadota|c__Alphaproteobacteria|o__Hyphomicrobiales|f__Rhizobiaceae|g__Aminobacter	Kruskal-Wallis Rank Sum Test	200	0.00675368	0.0442291	*
100 - 200 - 25	k__Bacteria|p__Pseudomonadota|c__Alphaproteobacteria|o__Micropepsales|f__Micropepsaceae|g__Micropepsis	Kruskal-Wallis Rank Sum Test	200	0.635569	0.760015	ns
100 - 200 - 25	k__Bacteria|p__Actinomycetota|c__Actinobacteria|o__Pseudonocardiales|f__Pseudonocardiaceae|g__Bounagaea	Kruskal-Wallis Rank Sum Test	100	0.569162	0.735261	ns
100 - 200 - 25	k__Bacteria|p__Bacillota|c__Thermacetogenia|o__Thermacetogeniales|f__Thermacetogeniaceae|g__Syntrophaceticus	Kruskal-Wallis Rank Sum Test	100	0.852608	0.897945	ns
100 - 200 - 25	k__Bacteria|p__Bacteroidota|c__Bacteroidia|o__Chitinophagales|f__Chitinophagaceae|g__Parafilimonas	Kruskal-Wallis Rank Sum Test	100	0.0658527	0.201915	ns
100 - 200 - 25	k__Bacteria|p__Actinomycetota|c__Actinobacteria|o__Micrococcales|f__Microbacteriaceae|g__Frondihabitans	Kruskal-Wallis Rank Sum Test	200	0.0254587	0.110001	ns
100 - 200 - 25	k__Bacteria|p__Pseudomonadota|c__Alphaproteobacteria|o__Hyphomicrobiales|f__Labraceae|g__Labrys	Kruskal-Wallis Rank Sum Test	200	0.433646	0.650827	ns
100 - 200 - 25	k__Bacteria|p__Pseudomonadota|c__Gammaproteobacteria|o__Burkholderiales|f__Nitrosomonadaceae|g__Ellin6067	Kruskal-Wallis Rank Sum Test	25	0.161455	0.377277	ns
100 - 200 - 25	k__Bacteria|p__Actinomycetota|c__Actinobacteria|o__Micrococcales|f__Microbacteriaceae|g__Curtobacterium	Kruskal-Wallis Rank Sum Test	100	0.120605	0.326076	ns
100 - 200 - 25	k__Bacteria|p__Pseudomonadota|c__Alphaproteobacteria|o__Parvibaculales|f__Parvibaculaceae|g__Parvibaculum	Kruskal-Wallis Rank Sum Test	200	0.814957	0.87791	ns
100 - 200 - 25	k__Bacteria|p__Pseudomonadota|c__Alphaproteobacteria|o__Caedibacterales|f__Caedibacteraceae|g__Caedibacter	Kruskal-Wallis Rank Sum Test	100	0.210949	0.44332	ns
100 - 200 - 25	k__Bacteria|p__Bdellovibrionota|c__Oligoflexia|o__Silvanigrellales|f__Silvanigrellaceae|g__Fluviispira	Kruskal-Wallis Rank Sum Test	100	0.654555	0.770702	ns
100 - 200 - 25	k__Bacteria|p__Verrucomicrobiota|c__Verrucomicrobiia|o__Opitutales|f__Opitutaceae|g__Cephaloticoccus	Kruskal-Wallis Rank Sum Test	100	0.0578228	0.186499	ns
100 - 200 - 25	k__Bacteria|p__Chlamydiota|c__Chlamydiia|o__Chlamydiales|f__Simkaniaceae|g__Candidatus Rhabdochlamydia	Kruskal-Wallis Rank Sum Test	200	0.104639	0.29729	ns
100 - 200 - 25	k__Bacteria|p__Actinomycetota|c__Actinobacteria|o__Micrococcales|f__Dermacoccaceae|g__Flexivirga	Kruskal-Wallis Rank Sum Test	200	0.037552	0.136498	ns
100 - 200 - 25	k__Bacteria|p__Pseudomonadota|c__Alphaproteobacteria|o__Sphingomonadales|f__Sphingomonadaceae|g__Sphingomonas	Kruskal-Wallis Rank Sum Test	25	0.748505	0.844373	ns
100 - 200 - 25	k__Bacteria|p__Pseudomonadota|c__Gammaproteobacteria|o__Burkholderiales|f__Burkholderiaceae|g__Cupriavidus	Kruskal-Wallis Rank Sum Test	25	0.276909	0.528435	ns
100 - 200 - 25	k__Bacteria|p__Pseudomonadota|c__Alphaproteobacteria|o__Azospirillales|f__Azospirillaceae|g__Nitrospirillum	Kruskal-Wallis Rank Sum Test	200	0.29472	0.550529	ns
100 - 200 - 25	k__Bacteria|p__Pseudomonadota|c__Alphaproteobacteria|o__Hyphomicrobiales|f__Beijerinckiaceae|g__Methylobacterium	Kruskal-Wallis Rank Sum Test	200	0.000964131	0.014828	*
100 - 200 - 25	k__Bacteria|p__Bacteroidota|c__Bacteroidia|o__Cytophagales|f__Amoebophilaceae|g__Candidatus Amoebophilus	Kruskal-Wallis Rank Sum Test	25	0.214541	0.44332	ns
100 - 200 - 25	k__Bacteria|p__Planctomycetota|c__Planctomycetes|o__Isosphaerales|f__Isosphaeraceae|g__Paludisphaera	Kruskal-Wallis Rank Sum Test	200	0.127155	0.326921	ns
100 - 200 - 25	k__Bacteria|p__Pseudomonadota|c__Gammaproteobacteria|o__Burkholderiales|f__Comamonadaceae|g__Acidovorax	Kruskal-Wallis Rank Sum Test	25	0.00153289	0.0195018	*
100 - 200 - 25	k__Bacteria|p__Pseudomonadota|c__Gammaproteobacteria|o__Burkholderiales|f__Alcaligenaceae|g__Bordetella	Kruskal-Wallis Rank Sum Test	100	0.331765	0.558634	ns
100 - 200 - 25	k__Bacteria|p__Pseudomonadota|c__Alphaproteobacteria|o__Hyphomicrobiales|f__Rhizobiaceae|g__Agrobacterium	Kruskal-Wallis Rank Sum Test	25	0.0593564	0.188786	ns
100 - 200 - 25	k__Bacteria|p__Pseudomonadota|c__Gammaproteobacteria|o__Burkholderiales|f__Rhodocyclaceae|g__Methyloversatilis	Kruskal-Wallis Rank Sum Test	100	0.816571	0.87791	ns
100 - 200 - 25	k__Bacteria|p__Actinomycetota|c__Actinobacteria|o__Micrococcales|f__Microbacteriaceae|g__Amnibacterium	Kruskal-Wallis Rank Sum Test	200	0.0336964	0.128608	ns
100 - 200 - 25	k__Bacteria|p__Actinomycetota|c__Actinobacteria|o__Micrococcales|f__Microbacteriaceae|g__Leifsonia	Kruskal-Wallis Rank Sum Test	100	0.142347	0.350511	ns
100 - 200 - 25	k__Bacteria|p__Pseudomonadota|c__Alphaproteobacteria|o__Rhodospirillales|f__Magnetospirillaceae|g__Telmatospirillum	Kruskal-Wallis Rank Sum Test	200	0.207926	0.44332	ns
100 - 200 - 25	k__Bacteria|p__Pseudomonadota|c__Alphaproteobacteria|o__Micavibrionales|f__Micavibrionaceae|g__Micavibrio	Kruskal-Wallis Rank Sum Test	200	0.135105	0.339989	ns
100 - 200 - 25	k__Bacteria|p__Planctomycetota|c__Phycisphaerae|o__Tepidisphaerales|f__Tepidisphaeraceae|g__Tepidisphaera	Kruskal-Wallis Rank Sum Test	200	0.637218	0.760015	ns
100 - 200 - 25	k__Bacteria|p__Pseudomonadota|c__Alphaproteobacteria|o__Hyphomicrobiales|f__Hyphomicrobiaceae|g__Hyphomicrobium	Kruskal-Wallis Rank Sum Test	200	0.0167563	0.0816422	ns
100 - 200 - 25	k__Bacteria|p__Pseudomonadota|c__Alphaproteobacteria|o__Caulobacterales|f__Caulobacteraceae|g__PMMR1	Kruskal-Wallis Rank Sum Test	100	0.515013	0.71047	ns
100 - 200 - 25	k__Bacteria|p__Pseudomonadota|c__Alphaproteobacteria|o__Rickettsiales|f__Rickettsiaceae|g__Candidatus Trichorickettsia	Kruskal-Wallis Rank Sum Test	100	0.773559	0.864122	ns
100 - 200 - 25	k__Bacteria|p__Verrucomicrobiota|c__Verrucomicrobiia|o__Chthoniobacterales|f__Chthoniobacteraceae|g__LD29	Kruskal-Wallis Rank Sum Test	25	0.000446404	0.0112999	*
100 - 200 - 25	k__Bacteria|p__Pseudomonadota|c__Alphaproteobacteria|o__Caulobacterales|f__Caulobacteraceae|g__Brevundimonas	Kruskal-Wallis Rank Sum Test	100	0.920327	0.932544	ns
100 - 200 - 25	k__Bacteria|p__Pseudomonadota|c__Gammaproteobacteria|o__Piscirickettsiales|f__Piscirickettsiaceae|g__Candidatus Endoecteinascidia	Kruskal-Wallis Rank Sum Test	100	0.789528	0.87344	ns
100 - 200 - 25	k__Bacteria|p__Pseudomonadota|c__Gammaproteobacteria|o__Burkholderiales|f__Oxalobacteraceae|g__Herbaspirillum	Kruskal-Wallis Rank Sum Test	100	0.990042	0.990042	ns
100 - 200 - 25	k__Bacteria|p__Planctomycetota|c__Phycisphaerae|o__Phycisphaerales|f__Phycisphaeraceae|g__SM1A02	Kruskal-Wallis Rank Sum Test	100	0.869621	0.907296	ns
100 - 200 - 25	k__Bacteria|p__Actinomycetota|c__Thermoleophilia|o__Solirubrobacterales|f__Solirubrobacteraceae|g__Baekduia	Kruskal-Wallis Rank Sum Test	100	0.192785	0.424498	ns
100 - 200 - 25	k__Bacteria|p__Chlamydiota|c__Chlamydiia|o__Chlamydiales|f__Simkaniaceae|g__Ga0074140	Kruskal-Wallis Rank Sum Test	100	0.546861	0.72388	ns
100 - 200 - 25	k__Bacteria|p__Planctomycetota|c__Planctomycetes|o__Pirellulales|f__Pirellulaceae|g__Pir4 lineage	Kruskal-Wallis Rank Sum Test	25	0.180512	0.401333	ns
100 - 200 - 25	k__Bacteria|p__Actinomycetota|c__Actinobacteria|o__Streptosporangiales|f__Thermomonosporaceae|g__[Streptomyces] thermoautotrophicus	Kruskal-Wallis Rank Sum Test	100	0.824159	0.881927	ns
100 - 200 - 25	k__Bacteria|p__Actinomycetota|c__Actinobacteria|o__Micrococcales|f__Micrococcaceae|g__Pseudarthrobacter	Kruskal-Wallis Rank Sum Test	100	0.589446	0.735261	ns
100 - 200 - 25	k__Bacteria|p__Cyanobacteriota|c__Vampirivibrionia|o__Obscuribacterales|f__Obscuribacteraceae|g__Candidatus Obscuribacter	Kruskal-Wallis Rank Sum Test	200	0.614332	0.748308	ns
100 - 200 - 25	k__Bacteria|p__Bacillota|c__Bacilli|o__Paenibacillales|f__Paenibacillaceae|g__Gorillibacterium	Kruskal-Wallis Rank Sum Test	100	0.100584	0.291566	ns
100 - 200 - 25	k__Bacteria|p__Pseudomonadota|c__Alphaproteobacteria|o__Acetobacterales|f__Acetobacteraceae|g__Acidisphaera	Kruskal-Wallis Rank Sum Test	200	0.27201	0.523448	ns
100 - 200 - 25	k__Bacteria|p__Pseudomonadota|c__Alphaproteobacteria|o__Hyphomicrobiales|f__Xanthobacteraceae|g__Nitrobacter	Kruskal-Wallis Rank Sum Test	200	0.00755571	0.0455331	*
100 - 200 - 25	k__Bacteria|p__Pseudomonadota|c__Alphaproteobacteria|o__Sphingomonadales|f__Sphingomonadaceae|g__Sphingopyxis	Kruskal-Wallis Rank Sum Test	100	0.0335636	0.128608	ns
100 - 200 - 25	k__Bacteria|p__Pseudomonadota|c__Gammaproteobacteria|o__Burkholderiales|f__Nitrosomonadaceae|g__IS-44	Kruskal-Wallis Rank Sum Test	100	0.310953	0.552002	ns
100 - 200 - 25	k__Bacteria|p__Gemmatimonadota|c__Longimicrobiia|o__Longimicrobiales|f__Longimicrobiaceae|g__YC-ZSS-LKJ147	Kruskal-Wallis Rank Sum Test	100	0.160248	0.377277	ns
100 - 200 - 25	k__Bacteria|p__Acidobacteriota|c__Acidobacteriae|o__Terriglobales|f__Acidobacteriaceae (Subgroup 1)|g__Terriglobus	Kruskal-Wallis Rank Sum Test	100	0.307399	0.552002	ns
100 - 200 - 25	k__Bacteria|p__Planctomycetota|c__Planctomycetes|o__Planctomycetales|f__Schlesneriaceae|g__Planctopirus	Kruskal-Wallis Rank Sum Test	25	0.00014708	0.0112999	*
100 - 200 - 25	k__Bacteria|p__Pseudomonadota|c__Gammaproteobacteria|o__|f__|g__Candidatus Berkiella	Kruskal-Wallis Rank Sum Test	100	0.0253617	0.110001	ns
100 - 200 - 25	k__Bacteria|p__Actinomycetota|c__Actinobacteria|o__Kitasatosporales|f__Streptomycetaceae|g__Streptomyces	Kruskal-Wallis Rank Sum Test	100	0.331765	0.558634	ns
100 - 200 - 25	k__Bacteria|p__Bacillota|c__Bacilli|o__Bacillales|f__Bacillaceae|g__Neobacillus	Kruskal-Wallis Rank Sum Test	100	0.331765	0.558634	ns
100 - 200 - 25	k__Bacteria|p__Bdellovibrionota|c__Bdellovibrionia|o__Bdellovibrionales|f__Pseudobdellovibrionaceae|g__OM27 clade	Kruskal-Wallis Rank Sum Test	25	0.282133	0.533955	ns
100 - 200 - 25	k__Bacteria|p__Pseudomonadota|c__Alphaproteobacteria|o__Rickettsiales|f__Rickettsiaceae|g__Candidatus Megaira	Kruskal-Wallis Rank Sum Test	100	0.449021	0.650827	ns
100 - 200 - 25	k__Bacteria|p__Pseudomonadota|c__Alphaproteobacteria|o__Paracaedibacterales|f__Paracaedibacteraceae|g__Candidatus Finniella	Kruskal-Wallis Rank Sum Test	100	0.383389	0.601344	ns
100 - 200 - 25	k__Bacteria|p__Pseudomonadota|c__Alphaproteobacteria|o__Hyphomicrobiales|f__Rhizobiaceae|g__Pseudaminobacter	Kruskal-Wallis Rank Sum Test	100	0.589446	0.735261	ns
100 - 200 - 25	k__Bacteria|p__Pseudomonadota|c__Alphaproteobacteria|o__Hyphomicrobiales|f__Rhizobiaceae|g__Shinella	Kruskal-Wallis Rank Sum Test	100	0.122456	0.326076	ns
100 - 200 - 25	k__Bacteria|p__Verrucomicrobiota|c__Verrucomicrobiia|o__Chthoniobacterales|f__Xiphinematobacteraceae|g__Candidatus Xiphinematobacter	Kruskal-Wallis Rank Sum Test	100	0.801773	0.874314	ns
100 - 200 - 25	k__Bacteria|p__Pseudomonadota|c__Alphaproteobacteria|o__Hyphomicrobiales|f__Beijerinckiaceae|g__Methylorosula	Kruskal-Wallis Rank Sum Test	100	0.589446	0.735261	ns
100 - 200 - 25	k__Bacteria|p__Pseudomonadota|c__Alphaproteobacteria|o__Hyphomicrobiales|f__Rhizobiaceae|g__Endobacterium	Kruskal-Wallis Rank Sum Test	100	0.367879	0.585031	ns
100 - 200 - 25	k__Bacteria|p__Bacillota|c__Bacilli|o__Brevibacillales|f__Brevibacillaceae|g__Brevibacillus	Kruskal-Wallis Rank Sum Test	25	0.168354	0.385531	ns
100 - 200 - 25	k__Bacteria|p__Bacillota|c__Sulfobacillia|o__Sulfobacillales|f__Sulfobacillaceae|g__Sulfobacillus	Kruskal-Wallis Rank Sum Test	100	0.327173	0.558634	ns
100 - 200 - 25	k__Bacteria|p__Bdellovibrionota|c__Oligoflexia|o__Oligoflexales|f__Oligoflexaceae|g__Oligoflexus	Kruskal-Wallis Rank Sum Test	100	0.142347	0.350511	ns
100 - 200 - 25	k__Bacteria|p__Pseudomonadota|c__Alphaproteobacteria|o__Holosporales|f__Holosporaceae|g__Candidatus Bealeia	Kruskal-Wallis Rank Sum Test	100	0.713282	0.816708	ns
100 - 200 - 25	k__Bacteria|p__Pseudomonadota|c__Gammaproteobacteria|o__Steroidobacterales|f__Steroidobacteraceae|g__Steroidobacter	Kruskal-Wallis Rank Sum Test	100	0.782449	0.869809	ns
100 - 200 - 25	k__Bacteria|p__Chlamydiota|c__Chlamydiia|o__Chlamydiales|f__Parachlamydiaceae|g__Candidatus Protochlamydia	Kruskal-Wallis Rank Sum Test	100	0.734739	0.837091	ns
100 - 200 - 25	k__Bacteria|p__Pseudomonadota|c__Alphaproteobacteria|o__Sphingomonadales|f__Sphingomonadaceae|g__Plot4-2H12	Kruskal-Wallis Rank Sum Test	100	0.122456	0.326076	ns
100 - 200 - 25	k__Bacteria|p__Pseudomonadota|c__Alphaproteobacteria|o__Sphingomonadales|f__Sphingomonadaceae|g__Sphingobium	Kruskal-Wallis Rank Sum Test	100	0.122456	0.326076	ns
100 - 200 - 25	k__Bacteria|p__Bacteroidota|c__Bacteroidia|o__Chitinophagales|f__Chitinophagaceae|g__Heliimonas	Kruskal-Wallis Rank Sum Test	100	0.590778	0.735261	ns
100 - 200 - 25	k__Bacteria|p__Acidobacteriota|c__Acidobacteriae|o__Terriglobales|f__Acidobacteriaceae (Subgroup 1)|g__Acidipila	Kruskal-Wallis Rank Sum Test	100	0.122456	0.326076	ns
100 - 200 - 25	k__Bacteria|p__Planctomycetota|c__Planctomycetes|o__Pirellulales|f__Pirellulaceae|g__Pirellula	Kruskal-Wallis Rank Sum Test	100	0.295699	0.550529	ns
100 - 200 - 25	k__Bacteria|p__Bacteroidota|c__Bacteroidia|o__Cytophagales|f__Spirosomataceae|g__Runella	Kruskal-Wallis Rank Sum Test	100	0.302676	0.552002	ns
100 - 200 - 25	k__Bacteria|p__Pseudomonadota|c__Alphaproteobacteria|o__Rickettsiales|f__Rickettsiaceae|g__Rickettsia	Kruskal-Wallis Rank Sum Test	100	0.590778	0.735261	ns
100 - 200 - 25	k__Bacteria|p__Pseudomonadota|c__Gammaproteobacteria|o__|f__|g__Candidatus Endonucleariobacter	Kruskal-Wallis Rank Sum Test	100	0.589446	0.735261	ns
100 - 200 - 25	k__Bacteria|p__Actinomycetota|c__Actinobacteria|o__Micrococcales|f__Dermacoccaceae|g__Dermacoccus	Kruskal-Wallis Rank Sum Test	100	0.367879	0.585031	ns
100 - 200 - 25	k__Bacteria|p__Pseudomonadota|c__Alphaproteobacteria|o__Hyphomicrobiales|f__Rhizobiaceae|g__Zhengella	Kruskal-Wallis Rank Sum Test	100	0.367879	0.585031	ns
100 - 200 - 25	k__Bacteria|p__Actinomycetota|c__Acidimicrobiia|o__Microtrichales|f__Iamiaceae|g__Aquihabitans	Kruskal-Wallis Rank Sum Test	100	0.589446	0.735261	ns
100 - 200 - 25	k__Bacteria|p__Actinomycetota|c__Actinobacteria|o__Kineosporiales|f__Kineosporiaceae|g__Angustibacter	Kruskal-Wallis Rank Sum Test	100	0.367879	0.585031	ns
100 - 200 - 25	k__Bacteria|p__Bacillota|c__Bacilli|o__Mycoplasmatales|f__Mycoplasmataceae|g__Entomoplasma	Kruskal-Wallis Rank Sum Test	100	0.367879	0.585031	ns
100 - 200 - 25	k__Bacteria|p__Bacillota|c__Clostridia|o__Oscillospirales|f__Oscillospiraceae|g__Papillibacter	Kruskal-Wallis Rank Sum Test	100	0.367879	0.585031	ns
100 - 200 - 25	k__Bacteria|p__Bacteroidota|c__Bacteroidia|o__Flavobacteriales|f__Flavobacteriaceae|g__Flavobacterium	Kruskal-Wallis Rank Sum Test	100	0.367879	0.585031	ns

## Sheet: Genus_Dunns
Taxa	Method	Group	Letter	MonoLetter	Significance
k__Bacteria|p__Acidobacteriota|c__Acidobacteriae|o__Terriglobales|f__Acidobacteriaceae (Subgroup 1)|g__Occallatibacter	Dunn's Kruskal-Wallis Multiple Comparisons	200	a	a	a
k__Bacteria|p__Acidobacteriota|c__Acidobacteriae|o__Terriglobales|f__Acidobacteriaceae (Subgroup 1)|g__Occallatibacter	Dunn's Kruskal-Wallis Multiple Comparisons	100	ab	ab	ab
k__Bacteria|p__Acidobacteriota|c__Acidobacteriae|o__Terriglobales|f__Acidobacteriaceae (Subgroup 1)|g__Occallatibacter	Dunn's Kruskal-Wallis Multiple Comparisons	25	b	b	b
k__Bacteria|p__Bacteroidota|c__Bacteroidia|o__Sphingobacteriales|f__Sphingobacteriaceae|g__Mucilaginibacter	Dunn's Kruskal-Wallis Multiple Comparisons	25	a	a	a
k__Bacteria|p__Bacteroidota|c__Bacteroidia|o__Sphingobacteriales|f__Sphingobacteriaceae|g__Mucilaginibacter	Dunn's Kruskal-Wallis Multiple Comparisons	100	b	b	b
k__Bacteria|p__Bacteroidota|c__Bacteroidia|o__Sphingobacteriales|f__Sphingobacteriaceae|g__Mucilaginibacter	Dunn's Kruskal-Wallis Multiple Comparisons	200	b	b	b
k__Bacteria|p__Pseudomonadota|c__Gammaproteobacteria|o__Burkholderiales|f__Burkholderiaceae|g__Burkholderia-Caballeronia-Paraburkholderia	Dunn's Kruskal-Wallis Multiple Comparisons	200	a	a	a
k__Bacteria|p__Pseudomonadota|c__Gammaproteobacteria|o__Burkholderiales|f__Burkholderiaceae|g__Burkholderia-Caballeronia-Paraburkholderia	Dunn's Kruskal-Wallis Multiple Comparisons	100	b	b	b
k__Bacteria|p__Pseudomonadota|c__Gammaproteobacteria|o__Burkholderiales|f__Burkholderiaceae|g__Burkholderia-Caballeronia-Paraburkholderia	Dunn's Kruskal-Wallis Multiple Comparisons	25	b	b	b
k__Bacteria|p__Actinomycetota|c__Thermoleophilia|o__Solirubrobacterales|f__Solirubrobacteraceae|g__Conexibacter	Dunn's Kruskal-Wallis Multiple Comparisons	25	a	a	a
k__Bacteria|p__Actinomycetota|c__Thermoleophilia|o__Solirubrobacterales|f__Solirubrobacteraceae|g__Conexibacter	Dunn's Kruskal-Wallis Multiple Comparisons	200	a	a	a
k__Bacteria|p__Actinomycetota|c__Thermoleophilia|o__Solirubrobacterales|f__Solirubrobacteraceae|g__Conexibacter	Dunn's Kruskal-Wallis Multiple Comparisons	100	a	a	a
k__Bacteria|p__Actinomycetota|c__Actinobacteria|o__Frankiales|f__Acidothermaceae|g__Acidothermus	Dunn's Kruskal-Wallis Multiple Comparisons	200	a	a	a
k__Bacteria|p__Actinomycetota|c__Actinobacteria|o__Frankiales|f__Acidothermaceae|g__Acidothermus	Dunn's Kruskal-Wallis Multiple Comparisons	100	a	a	a
k__Bacteria|p__Actinomycetota|c__Actinobacteria|o__Frankiales|f__Acidothermaceae|g__Acidothermus	Dunn's Kruskal-Wallis Multiple Comparisons	25	a	a	a
k__Bacteria|p__Acidobacteriota|c__Acidobacteriae|o__Bryobacterales|f__Bryobacteraceae|g__Bryobacter	Dunn's Kruskal-Wallis Multiple Comparisons	25	a	a	a
k__Bacteria|p__Acidobacteriota|c__Acidobacteriae|o__Bryobacterales|f__Bryobacteraceae|g__Bryobacter	Dunn's Kruskal-Wallis Multiple Comparisons	200	b	b	b
k__Bacteria|p__Acidobacteriota|c__Acidobacteriae|o__Bryobacterales|f__Bryobacteraceae|g__Bryobacter	Dunn's Kruskal-Wallis Multiple Comparisons	100	b	b	b
k__Bacteria|p__Acidobacteriota|c__Acidobacteriae|o__Solibacterales|f__Solibacteraceae|g__Candidatus Solibacter	Dunn's Kruskal-Wallis Multiple Comparisons	25	a	a	a
k__Bacteria|p__Acidobacteriota|c__Acidobacteriae|o__Solibacterales|f__Solibacteraceae|g__Candidatus Solibacter	Dunn's Kruskal-Wallis Multiple Comparisons	100	ab	ab	ab
k__Bacteria|p__Acidobacteriota|c__Acidobacteriae|o__Solibacterales|f__Solibacteraceae|g__Candidatus Solibacter	Dunn's Kruskal-Wallis Multiple Comparisons	200	b	b	b
k__Bacteria|p__Pseudomonadota|c__Alphaproteobacteria|o__Hyphomicrobiales|f__Devosiaceae|g__Devosia	Dunn's Kruskal-Wallis Multiple Comparisons	25	a	a	a
k__Bacteria|p__Pseudomonadota|c__Alphaproteobacteria|o__Hyphomicrobiales|f__Devosiaceae|g__Devosia	Dunn's Kruskal-Wallis Multiple Comparisons	100	a	a	a
k__Bacteria|p__Pseudomonadota|c__Alphaproteobacteria|o__Hyphomicrobiales|f__Devosiaceae|g__Devosia	Dunn's Kruskal-Wallis Multiple Comparisons	200	a	a	a
k__Bacteria|p__Bacteroidota|c__Bacteroidia|o__Chitinophagales|f__Chitinophagaceae|g__Puia	Dunn's Kruskal-Wallis Multiple Comparisons	100	a	a	a
k__Bacteria|p__Bacteroidota|c__Bacteroidia|o__Chitinophagales|f__Chitinophagaceae|g__Puia	Dunn's Kruskal-Wallis Multiple Comparisons	25	a	a	a
k__Bacteria|p__Bacteroidota|c__Bacteroidia|o__Chitinophagales|f__Chitinophagaceae|g__Puia	Dunn's Kruskal-Wallis Multiple Comparisons	200	a	a	a
k__Bacteria|p__Planctomycetota|c__Planctomycetes|o__Isosphaerales|f__Isosphaeraceae|g__Aquisphaera	Dunn's Kruskal-Wallis Multiple Comparisons	200	a	a	a
k__Bacteria|p__Planctomycetota|c__Planctomycetes|o__Isosphaerales|f__Isosphaeraceae|g__Aquisphaera	Dunn's Kruskal-Wallis Multiple Comparisons	100	a	a	a
k__Bacteria|p__Planctomycetota|c__Planctomycetes|o__Isosphaerales|f__Isosphaeraceae|g__Aquisphaera	Dunn's Kruskal-Wallis Multiple Comparisons	25	a	a	a
k__Bacteria|p__Pseudomonadota|c__Alphaproteobacteria|o__Hyphomicrobiales|f__Xanthobacteraceae|g__Pseudolabrys	Dunn's Kruskal-Wallis Multiple Comparisons	200	a	a	a
k__Bacteria|p__Pseudomonadota|c__Alphaproteobacteria|o__Hyphomicrobiales|f__Xanthobacteraceae|g__Pseudolabrys	Dunn's Kruskal-Wallis Multiple Comparisons	100	a	a	a
k__Bacteria|p__Pseudomonadota|c__Alphaproteobacteria|o__Hyphomicrobiales|f__Xanthobacteraceae|g__Pseudolabrys	Dunn's Kruskal-Wallis Multiple Comparisons	25	b	b	b
k__Bacteria|p__Pseudomonadota|c__Alphaproteobacteria|o__Caulobacterales|f__Caulobacteraceae|g__Asticcacaulis	Dunn's Kruskal-Wallis Multiple Comparisons	25	a	a	a
k__Bacteria|p__Pseudomonadota|c__Alphaproteobacteria|o__Caulobacterales|f__Caulobacteraceae|g__Asticcacaulis	Dunn's Kruskal-Wallis Multiple Comparisons	100	a	a	a
k__Bacteria|p__Pseudomonadota|c__Alphaproteobacteria|o__Caulobacterales|f__Caulobacteraceae|g__Asticcacaulis	Dunn's Kruskal-Wallis Multiple Comparisons	200	a	a	a
k__Bacteria|p__Actinomycetota|c__Actinobacteria|o__Mycobacteriales|f__Nocardiaceae|g__Nocardia	Dunn's Kruskal-Wallis Multiple Comparisons	100	a	a	a
k__Bacteria|p__Actinomycetota|c__Actinobacteria|o__Mycobacteriales|f__Nocardiaceae|g__Nocardia	Dunn's Kruskal-Wallis Multiple Comparisons	200	a	a	a
k__Bacteria|p__Actinomycetota|c__Actinobacteria|o__Mycobacteriales|f__Nocardiaceae|g__Nocardia	Dunn's Kruskal-Wallis Multiple Comparisons	25	a	a	a
k__Bacteria|p__Acidobacteriota|c__Acidobacteriae|o__Terriglobales|f__Acidobacteriaceae (Subgroup 1)|g__Granulicella	Dunn's Kruskal-Wallis Multiple Comparisons	200	a	a	a
k__Bacteria|p__Acidobacteriota|c__Acidobacteriae|o__Terriglobales|f__Acidobacteriaceae (Subgroup 1)|g__Granulicella	Dunn's Kruskal-Wallis Multiple Comparisons	100	ab	ab	ab
k__Bacteria|p__Acidobacteriota|c__Acidobacteriae|o__Terriglobales|f__Acidobacteriaceae (Subgroup 1)|g__Granulicella	Dunn's Kruskal-Wallis Multiple Comparisons	25	b	b	b
k__Bacteria|p__Pseudomonadota|c__Alphaproteobacteria|o__Hyphomicrobiales|f__Beijerinckiaceae|g__Roseiarcus	Dunn's Kruskal-Wallis Multiple Comparisons	200	a	a	a
k__Bacteria|p__Pseudomonadota|c__Alphaproteobacteria|o__Hyphomicrobiales|f__Beijerinckiaceae|g__Roseiarcus	Dunn's Kruskal-Wallis Multiple Comparisons	100	a	a	a
k__Bacteria|p__Pseudomonadota|c__Alphaproteobacteria|o__Hyphomicrobiales|f__Beijerinckiaceae|g__Roseiarcus	Dunn's Kruskal-Wallis Multiple Comparisons	25	a	a	a
k__Bacteria|p__Actinomycetota|c__Actinobacteria|o__Mycobacteriales|f__Mycobacteriaceae|g__Mycobacterium	Dunn's Kruskal-Wallis Multiple Comparisons	200	a	a	a
k__Bacteria|p__Actinomycetota|c__Actinobacteria|o__Mycobacteriales|f__Mycobacteriaceae|g__Mycobacterium	Dunn's Kruskal-Wallis Multiple Comparisons	100	ab	ab	ab
k__Bacteria|p__Actinomycetota|c__Actinobacteria|o__Mycobacteriales|f__Mycobacteriaceae|g__Mycobacterium	Dunn's Kruskal-Wallis Multiple Comparisons	25	b	b	b
k__Bacteria|p__Acidobacteriota|c__Acidobacteriae|o__Terriglobales|f__Acidobacteriaceae (Subgroup 1)|g__Terracidiphilus	Dunn's Kruskal-Wallis Multiple Comparisons	200	a	a	a
k__Bacteria|p__Acidobacteriota|c__Acidobacteriae|o__Terriglobales|f__Acidobacteriaceae (Subgroup 1)|g__Terracidiphilus	Dunn's Kruskal-Wallis Multiple Comparisons	25	a	a	a
k__Bacteria|p__Acidobacteriota|c__Acidobacteriae|o__Terriglobales|f__Acidobacteriaceae (Subgroup 1)|g__Terracidiphilus	Dunn's Kruskal-Wallis Multiple Comparisons	100	a	a	a
k__Bacteria|p__Pseudomonadota|c__Alphaproteobacteria|o__Hyphomicrobiales|f__Xanthobacteraceae|g__Bradyrhizobium	Dunn's Kruskal-Wallis Multiple Comparisons	200	a	a	a
k__Bacteria|p__Pseudomonadota|c__Alphaproteobacteria|o__Hyphomicrobiales|f__Xanthobacteraceae|g__Bradyrhizobium	Dunn's Kruskal-Wallis Multiple Comparisons	100	ab	ab	ab
k__Bacteria|p__Pseudomonadota|c__Alphaproteobacteria|o__Hyphomicrobiales|f__Xanthobacteraceae|g__Bradyrhizobium	Dunn's Kruskal-Wallis Multiple Comparisons	25	b	b	b
k__Bacteria|p__Verrucomicrobiota|c__Verrucomicrobiia|o__Chthoniobacterales|f__Chthoniobacteraceae|g__Chthoniobacter	Dunn's Kruskal-Wallis Multiple Comparisons	200	a	a	a
k__Bacteria|p__Verrucomicrobiota|c__Verrucomicrobiia|o__Chthoniobacterales|f__Chthoniobacteraceae|g__Chthoniobacter	Dunn's Kruskal-Wallis Multiple Comparisons	100	a	a	a
k__Bacteria|p__Verrucomicrobiota|c__Verrucomicrobiia|o__Chthoniobacterales|f__Chthoniobacteraceae|g__Chthoniobacter	Dunn's Kruskal-Wallis Multiple Comparisons	25	a	a	a
k__Bacteria|p__Acidobacteriota|c__Acidobacteriae|o__Terriglobales|f__Acidobacteriaceae (Subgroup 1)|g__Edaphobacter	Dunn's Kruskal-Wallis Multiple Comparisons	200	a	a	a
k__Bacteria|p__Acidobacteriota|c__Acidobacteriae|o__Terriglobales|f__Acidobacteriaceae (Subgroup 1)|g__Edaphobacter	Dunn's Kruskal-Wallis Multiple Comparisons	100	ab	ab	ab
k__Bacteria|p__Acidobacteriota|c__Acidobacteriae|o__Terriglobales|f__Acidobacteriaceae (Subgroup 1)|g__Edaphobacter	Dunn's Kruskal-Wallis Multiple Comparisons	25	b	b	b
k__Bacteria|p__Pseudomonadota|c__Gammaproteobacteria|o__Lysobacterales|f__Rhodanobacteraceae|g__Dyella	Dunn's Kruskal-Wallis Multiple Comparisons	200	a	a	a
k__Bacteria|p__Pseudomonadota|c__Gammaproteobacteria|o__Lysobacterales|f__Rhodanobacteraceae|g__Dyella	Dunn's Kruskal-Wallis Multiple Comparisons	100	ab	ab	ab
k__Bacteria|p__Pseudomonadota|c__Gammaproteobacteria|o__Lysobacterales|f__Rhodanobacteraceae|g__Dyella	Dunn's Kruskal-Wallis Multiple Comparisons	25	b	b	b
k__Bacteria|p__Verrucomicrobiota|c__Verrucomicrobiia|o__Opitutales|f__Opitutaceae|g__Opitutus	Dunn's Kruskal-Wallis Multiple Comparisons	25	a	a	a
k__Bacteria|p__Verrucomicrobiota|c__Verrucomicrobiia|o__Opitutales|f__Opitutaceae|g__Opitutus	Dunn's Kruskal-Wallis Multiple Comparisons	100	a	a	a
k__Bacteria|p__Verrucomicrobiota|c__Verrucomicrobiia|o__Opitutales|f__Opitutaceae|g__Opitutus	Dunn's Kruskal-Wallis Multiple Comparisons	200	b	b	b
k__Bacteria|p__Pseudomonadota|c__Alphaproteobacteria|o__Acetobacterales|f__Acetobacteraceae|g__Acidicaldus	Dunn's Kruskal-Wallis Multiple Comparisons	25	a	a	a
k__Bacteria|p__Pseudomonadota|c__Alphaproteobacteria|o__Acetobacterales|f__Acetobacteraceae|g__Acidicaldus	Dunn's Kruskal-Wallis Multiple Comparisons	200	a	a	a
k__Bacteria|p__Pseudomonadota|c__Alphaproteobacteria|o__Acetobacterales|f__Acetobacteraceae|g__Acidicaldus	Dunn's Kruskal-Wallis Multiple Comparisons	100	a	a	a
k__Bacteria|p__Pseudomonadota|c__Gammaproteobacteria|o__Lysobacterales|f__Rhodanobacteraceae|g__Rhodanobacter	Dunn's Kruskal-Wallis Multiple Comparisons	200	a	a	a
k__Bacteria|p__Pseudomonadota|c__Gammaproteobacteria|o__Lysobacterales|f__Rhodanobacteraceae|g__Rhodanobacter	Dunn's Kruskal-Wallis Multiple Comparisons	100	b	b	b
k__Bacteria|p__Pseudomonadota|c__Gammaproteobacteria|o__Lysobacterales|f__Rhodanobacteraceae|g__Rhodanobacter	Dunn's Kruskal-Wallis Multiple Comparisons	25	b	b	b
k__Bacteria|p__Pseudomonadota|c__Gammaproteobacteria|o__Legionellales|f__Legionellaceae|g__Legionella	Dunn's Kruskal-Wallis Multiple Comparisons	100	a	a	a
k__Bacteria|p__Pseudomonadota|c__Gammaproteobacteria|o__Legionellales|f__Legionellaceae|g__Legionella	Dunn's Kruskal-Wallis Multiple Comparisons	200	a	a	a
k__Bacteria|p__Pseudomonadota|c__Gammaproteobacteria|o__Legionellales|f__Legionellaceae|g__Legionella	Dunn's Kruskal-Wallis Multiple Comparisons	25	a	a	a
k__Bacteria|p__Pseudomonadota|c__Alphaproteobacteria|o__Hyphomicrobiales|f__Xanthobacteraceae|g__Rhodoplanes	Dunn's Kruskal-Wallis Multiple Comparisons	200	a	a	a
k__Bacteria|p__Pseudomonadota|c__Alphaproteobacteria|o__Hyphomicrobiales|f__Xanthobacteraceae|g__Rhodoplanes	Dunn's Kruskal-Wallis Multiple Comparisons	100	ab	ab	ab
k__Bacteria|p__Pseudomonadota|c__Alphaproteobacteria|o__Hyphomicrobiales|f__Xanthobacteraceae|g__Rhodoplanes	Dunn's Kruskal-Wallis Multiple Comparisons	25	b	b	b
k__Bacteria|p__Actinomycetota|c__Acidimicrobiia|o__Acidimicrobiales|f__Acidimicrobiaceae|g__Acidiferrimicrobium	Dunn's Kruskal-Wallis Multiple Comparisons	200	a	a	a
k__Bacteria|p__Actinomycetota|c__Acidimicrobiia|o__Acidimicrobiales|f__Acidimicrobiaceae|g__Acidiferrimicrobium	Dunn's Kruskal-Wallis Multiple Comparisons	25	a	a	a
k__Bacteria|p__Actinomycetota|c__Acidimicrobiia|o__Acidimicrobiales|f__Acidimicrobiaceae|g__Acidiferrimicrobium	Dunn's Kruskal-Wallis Multiple Comparisons	100	a	a	a
k__Bacteria|p__Myxococcota|c__Myxococcia|o__Myxococcales|f__Anaeromyxobacteraceae|g__Anaeromyxobacter	Dunn's Kruskal-Wallis Multiple Comparisons	25	a	a	a
k__Bacteria|p__Myxococcota|c__Myxococcia|o__Myxococcales|f__Anaeromyxobacteraceae|g__Anaeromyxobacter	Dunn's Kruskal-Wallis Multiple Comparisons	200	a	a	a
k__Bacteria|p__Myxococcota|c__Myxococcia|o__Myxococcales|f__Anaeromyxobacteraceae|g__Anaeromyxobacter	Dunn's Kruskal-Wallis Multiple Comparisons	100	a	a	a
k__Bacteria|p__Pseudomonadota|c__Alphaproteobacteria|o__Caulobacterales|f__Caulobacteraceae|g__Phenylobacterium	Dunn's Kruskal-Wallis Multiple Comparisons	200	a	a	a
k__Bacteria|p__Pseudomonadota|c__Alphaproteobacteria|o__Caulobacterales|f__Caulobacteraceae|g__Phenylobacterium	Dunn's Kruskal-Wallis Multiple Comparisons	100	a	a	a
k__Bacteria|p__Pseudomonadota|c__Alphaproteobacteria|o__Caulobacterales|f__Caulobacteraceae|g__Phenylobacterium	Dunn's Kruskal-Wallis Multiple Comparisons	25	a	a	a
k__Bacteria|p__Armatimonadota|c__Fimbriimonadia|o__Fimbriimonadales|f__Fimbriimonadaceae|g__Fimbriimonas	Dunn's Kruskal-Wallis Multiple Comparisons	100	a	a	a
k__Bacteria|p__Armatimonadota|c__Fimbriimonadia|o__Fimbriimonadales|f__Fimbriimonadaceae|g__Fimbriimonas	Dunn's Kruskal-Wallis Multiple Comparisons	25	a	a	a
k__Bacteria|p__Armatimonadota|c__Fimbriimonadia|o__Fimbriimonadales|f__Fimbriimonadaceae|g__Fimbriimonas	Dunn's Kruskal-Wallis Multiple Comparisons	200	a	a	a
k__Bacteria|p__Acidobacteriota|c__Acidobacteriae|o__Terriglobales|f__Acidobacteriaceae (Subgroup 1)|g__Bryocella	Dunn's Kruskal-Wallis Multiple Comparisons	25	a	a	a
k__Bacteria|p__Acidobacteriota|c__Acidobacteriae|o__Terriglobales|f__Acidobacteriaceae (Subgroup 1)|g__Bryocella	Dunn's Kruskal-Wallis Multiple Comparisons	200	a	a	a
k__Bacteria|p__Acidobacteriota|c__Acidobacteriae|o__Terriglobales|f__Acidobacteriaceae (Subgroup 1)|g__Bryocella	Dunn's Kruskal-Wallis Multiple Comparisons	100	a	a	a
k__Bacteria|p__Verrucomicrobiota|c__Verrucomicrobiia|o__Verrucomicrobiales|f__Verrucomicrobiaceae|g__Roseimicrobium	Dunn's Kruskal-Wallis Multiple Comparisons	25	a	a	a
k__Bacteria|p__Verrucomicrobiota|c__Verrucomicrobiia|o__Verrucomicrobiales|f__Verrucomicrobiaceae|g__Roseimicrobium	Dunn's Kruskal-Wallis Multiple Comparisons	200	a	a	a
k__Bacteria|p__Verrucomicrobiota|c__Verrucomicrobiia|o__Verrucomicrobiales|f__Verrucomicrobiaceae|g__Roseimicrobium	Dunn's Kruskal-Wallis Multiple Comparisons	100	a	a	a
k__Bacteria|p__Planctomycetota|c__Planctomycetes|o__Planctomycetales|f__Schlesneriaceae|g__Schlesneria	Dunn's Kruskal-Wallis Multiple Comparisons	25	a	a	a
k__Bacteria|p__Planctomycetota|c__Planctomycetes|o__Planctomycetales|f__Schlesneriaceae|g__Schlesneria	Dunn's Kruskal-Wallis Multiple Comparisons	100	b	b	b
k__Bacteria|p__Planctomycetota|c__Planctomycetes|o__Planctomycetales|f__Schlesneriaceae|g__Schlesneria	Dunn's Kruskal-Wallis Multiple Comparisons	200	b	b	b
k__Bacteria|p__Gemmatimonadota|c__Gemmatimonadia|o__Gemmatimonadales|f__Gemmatimonadaceae|g__Gemmatimonas	Dunn's Kruskal-Wallis Multiple Comparisons	200	a	a	a
k__Bacteria|p__Gemmatimonadota|c__Gemmatimonadia|o__Gemmatimonadales|f__Gemmatimonadaceae|g__Gemmatimonas	Dunn's Kruskal-Wallis Multiple Comparisons	25	a	a	a
k__Bacteria|p__Gemmatimonadota|c__Gemmatimonadia|o__Gemmatimonadales|f__Gemmatimonadaceae|g__Gemmatimonas	Dunn's Kruskal-Wallis Multiple Comparisons	100	a	a	a
k__Bacteria|p__Actinomycetota|c__Actinobacteria|o__Frankiales|f__Frankiaceae|g__Jatrophihabitans	Dunn's Kruskal-Wallis Multiple Comparisons	200	a	a	a
k__Bacteria|p__Actinomycetota|c__Actinobacteria|o__Frankiales|f__Frankiaceae|g__Jatrophihabitans	Dunn's Kruskal-Wallis Multiple Comparisons	100	a	a	a
k__Bacteria|p__Actinomycetota|c__Actinobacteria|o__Frankiales|f__Frankiaceae|g__Jatrophihabitans	Dunn's Kruskal-Wallis Multiple Comparisons	25	a	a	a
k__Bacteria|p__Pseudomonadota|c__Alphaproteobacteria|o__Hyphomicrobiales|f__Devosiaceae|g__Arsenicitalea	Dunn's Kruskal-Wallis Multiple Comparisons	25	a	a	a
k__Bacteria|p__Pseudomonadota|c__Alphaproteobacteria|o__Hyphomicrobiales|f__Devosiaceae|g__Arsenicitalea	Dunn's Kruskal-Wallis Multiple Comparisons	100	a	a	a
k__Bacteria|p__Pseudomonadota|c__Alphaproteobacteria|o__Hyphomicrobiales|f__Devosiaceae|g__Arsenicitalea	Dunn's Kruskal-Wallis Multiple Comparisons	200	a	a	a
k__Bacteria|p__Pseudomonadota|c__Gammaproteobacteria|o__Rickettsiellales|f__Rickettsiellaceae|g__Aquicella	Dunn's Kruskal-Wallis Multiple Comparisons	100	a	a	a
k__Bacteria|p__Pseudomonadota|c__Gammaproteobacteria|o__Rickettsiellales|f__Rickettsiellaceae|g__Aquicella	Dunn's Kruskal-Wallis Multiple Comparisons	200	ab	ab	ab
k__Bacteria|p__Pseudomonadota|c__Gammaproteobacteria|o__Rickettsiellales|f__Rickettsiellaceae|g__Aquicella	Dunn's Kruskal-Wallis Multiple Comparisons	25	b	b	b
k__Bacteria|p__Pseudomonadota|c__Gammaproteobacteria|o__|f__|g__Acidibacter	Dunn's Kruskal-Wallis Multiple Comparisons	200	a	a	a
k__Bacteria|p__Pseudomonadota|c__Gammaproteobacteria|o__|f__|g__Acidibacter	Dunn's Kruskal-Wallis Multiple Comparisons	25	a	a	a
k__Bacteria|p__Pseudomonadota|c__Gammaproteobacteria|o__|f__|g__Acidibacter	Dunn's Kruskal-Wallis Multiple Comparisons	100	a	a	a
k__Bacteria|p__Bacteroidota|c__Bacteroidia|o__Chitinophagales|f__Chitinophagaceae|g__Nemorincola	Dunn's Kruskal-Wallis Multiple Comparisons	100	a	a	a
k__Bacteria|p__Bacteroidota|c__Bacteroidia|o__Chitinophagales|f__Chitinophagaceae|g__Nemorincola	Dunn's Kruskal-Wallis Multiple Comparisons	25	a	a	a
k__Bacteria|p__Bacteroidota|c__Bacteroidia|o__Chitinophagales|f__Chitinophagaceae|g__Nemorincola	Dunn's Kruskal-Wallis Multiple Comparisons	200	a	a	a
k__Bacteria|p__Planctomycetota|c__Planctomycetes|o__Isosphaerales|f__Isosphaeraceae|g__Singulisphaera	Dunn's Kruskal-Wallis Multiple Comparisons	200	a	a	a
k__Bacteria|p__Planctomycetota|c__Planctomycetes|o__Isosphaerales|f__Isosphaeraceae|g__Singulisphaera	Dunn's Kruskal-Wallis Multiple Comparisons	25	b	b	b
k__Bacteria|p__Planctomycetota|c__Planctomycetes|o__Isosphaerales|f__Isosphaeraceae|g__Singulisphaera	Dunn's Kruskal-Wallis Multiple Comparisons	100	b	b	b
k__Bacteria|p__Pseudomonadota|c__Gammaproteobacteria|o__Burkholderiales|f__Oxalobacteraceae|g__Massilia	Dunn's Kruskal-Wallis Multiple Comparisons	200	a	a	a
k__Bacteria|p__Pseudomonadota|c__Gammaproteobacteria|o__Burkholderiales|f__Oxalobacteraceae|g__Massilia	Dunn's Kruskal-Wallis Multiple Comparisons	100	ab	ab	ab
k__Bacteria|p__Pseudomonadota|c__Gammaproteobacteria|o__Burkholderiales|f__Oxalobacteraceae|g__Massilia	Dunn's Kruskal-Wallis Multiple Comparisons	25	b	b	b
k__Bacteria|p__Myxococcota|c__Polyangiia|o__Polyangiales|f__Polyangiaceae|g__Pajaroellobacter	Dunn's Kruskal-Wallis Multiple Comparisons	25	a	a	a
k__Bacteria|p__Myxococcota|c__Polyangiia|o__Polyangiales|f__Polyangiaceae|g__Pajaroellobacter	Dunn's Kruskal-Wallis Multiple Comparisons	100	a	a	a
k__Bacteria|p__Myxococcota|c__Polyangiia|o__Polyangiales|f__Polyangiaceae|g__Pajaroellobacter	Dunn's Kruskal-Wallis Multiple Comparisons	200	b	b	b
k__Bacteria|p__Acidobacteriota|c__Acidobacteriae|o__Terriglobales|f__Acidobacteriaceae (Subgroup 1)|g__Telmatobacter	Dunn's Kruskal-Wallis Multiple Comparisons	200	a	a	a
k__Bacteria|p__Acidobacteriota|c__Acidobacteriae|o__Terriglobales|f__Acidobacteriaceae (Subgroup 1)|g__Telmatobacter	Dunn's Kruskal-Wallis Multiple Comparisons	100	ab	ab	ab
k__Bacteria|p__Acidobacteriota|c__Acidobacteriae|o__Terriglobales|f__Acidobacteriaceae (Subgroup 1)|g__Telmatobacter	Dunn's Kruskal-Wallis Multiple Comparisons	25	b	b	b
k__Bacteria|p__Pseudomonadota|c__Alphaproteobacteria|o__Acetobacterales|f__Acetobacteraceae|g__Acidisoma	Dunn's Kruskal-Wallis Multiple Comparisons	200	a	a	a
k__Bacteria|p__Pseudomonadota|c__Alphaproteobacteria|o__Acetobacterales|f__Acetobacteraceae|g__Acidisoma	Dunn's Kruskal-Wallis Multiple Comparisons	100	a	a	a
k__Bacteria|p__Pseudomonadota|c__Alphaproteobacteria|o__Acetobacterales|f__Acetobacteraceae|g__Acidisoma	Dunn's Kruskal-Wallis Multiple Comparisons	25	a	a	a
k__Bacteria|p__Myxococcota|c__Myxococcia|o__Myxococcales|f__Myxococcaceae|g__P3OB-42	Dunn's Kruskal-Wallis Multiple Comparisons	25	a	a	a
k__Bacteria|p__Myxococcota|c__Myxococcia|o__Myxococcales|f__Myxococcaceae|g__P3OB-42	Dunn's Kruskal-Wallis Multiple Comparisons	100	a	a	a
k__Bacteria|p__Myxococcota|c__Myxococcia|o__Myxococcales|f__Myxococcaceae|g__P3OB-42	Dunn's Kruskal-Wallis Multiple Comparisons	200	a	a	a
k__Bacteria|p__Actinomycetota|c__Actinobacteria|o__Micrococcales|f__Microbacteriaceae|g__Gryllotalpicola	Dunn's Kruskal-Wallis Multiple Comparisons	200	a	a	a
k__Bacteria|p__Actinomycetota|c__Actinobacteria|o__Micrococcales|f__Microbacteriaceae|g__Gryllotalpicola	Dunn's Kruskal-Wallis Multiple Comparisons	100	b	b	b
k__Bacteria|p__Actinomycetota|c__Actinobacteria|o__Micrococcales|f__Microbacteriaceae|g__Gryllotalpicola	Dunn's Kruskal-Wallis Multiple Comparisons	25	ab	ab	ab
k__Bacteria|p__Pseudomonadota|c__Gammaproteobacteria|o__Burkholderiales|f__Burkholderiaceae|g__Pandoraea	Dunn's Kruskal-Wallis Multiple Comparisons	200	a	a	a
k__Bacteria|p__Pseudomonadota|c__Gammaproteobacteria|o__Burkholderiales|f__Burkholderiaceae|g__Pandoraea	Dunn's Kruskal-Wallis Multiple Comparisons	25	ab	ab	ab
k__Bacteria|p__Pseudomonadota|c__Gammaproteobacteria|o__Burkholderiales|f__Burkholderiaceae|g__Pandoraea	Dunn's Kruskal-Wallis Multiple Comparisons	100	b	b	b
k__Bacteria|p__Pseudomonadota|c__Alphaproteobacteria|o__Acetobacterales|f__Acetobacteraceae|g__Rhodopila	Dunn's Kruskal-Wallis Multiple Comparisons	200	a	a	a
k__Bacteria|p__Pseudomonadota|c__Alphaproteobacteria|o__Acetobacterales|f__Acetobacteraceae|g__Rhodopila	Dunn's Kruskal-Wallis Multiple Comparisons	100	a	a	a
k__Bacteria|p__Pseudomonadota|c__Alphaproteobacteria|o__Acetobacterales|f__Acetobacteraceae|g__Rhodopila	Dunn's Kruskal-Wallis Multiple Comparisons	25	a	a	a
k__Bacteria|p__Planctomycetota|c__Planctomycetes|o__Gemmatales|f__Gemmataceae|g__Fimbriiglobus	Dunn's Kruskal-Wallis Multiple Comparisons	25	a	a	a
k__Bacteria|p__Planctomycetota|c__Planctomycetes|o__Gemmatales|f__Gemmataceae|g__Fimbriiglobus	Dunn's Kruskal-Wallis Multiple Comparisons	100	ab	ab	ab
k__Bacteria|p__Planctomycetota|c__Planctomycetes|o__Gemmatales|f__Gemmataceae|g__Fimbriiglobus	Dunn's Kruskal-Wallis Multiple Comparisons	200	b	b	b
k__Bacteria|p__Abditibacteriota|c__Abditibacteriia|o__Abditibacteriales|f__Abditibacteriaceae|g__Abditibacterium	Dunn's Kruskal-Wallis Multiple Comparisons	25	a	a	a
k__Bacteria|p__Abditibacteriota|c__Abditibacteriia|o__Abditibacteriales|f__Abditibacteriaceae|g__Abditibacterium	Dunn's Kruskal-Wallis Multiple Comparisons	100	a	a	a
k__Bacteria|p__Abditibacteriota|c__Abditibacteriia|o__Abditibacteriales|f__Abditibacteriaceae|g__Abditibacterium	Dunn's Kruskal-Wallis Multiple Comparisons	200	b	b	b
k__Bacteria|p__Verrucomicrobiota|c__Verrucomicrobiia|o__Opitutales|f__Opitutaceae|g__Oleiharenicola	Dunn's Kruskal-Wallis Multiple Comparisons	100	a	a	a
k__Bacteria|p__Verrucomicrobiota|c__Verrucomicrobiia|o__Opitutales|f__Opitutaceae|g__Oleiharenicola	Dunn's Kruskal-Wallis Multiple Comparisons	25	a	a	a
k__Bacteria|p__Verrucomicrobiota|c__Verrucomicrobiia|o__Opitutales|f__Opitutaceae|g__Oleiharenicola	Dunn's Kruskal-Wallis Multiple Comparisons	200	a	a	a
k__Bacteria|p__Pseudomonadota|c__Alphaproteobacteria|o__Paracaedibacterales|f__Paracaedibacteraceae|g__Candidatus Paracaedibacter	Dunn's Kruskal-Wallis Multiple Comparisons	200	a	a	a
k__Bacteria|p__Pseudomonadota|c__Alphaproteobacteria|o__Paracaedibacterales|f__Paracaedibacteraceae|g__Candidatus Paracaedibacter	Dunn's Kruskal-Wallis Multiple Comparisons	25	a	a	a
k__Bacteria|p__Pseudomonadota|c__Alphaproteobacteria|o__Paracaedibacterales|f__Paracaedibacteraceae|g__Candidatus Paracaedibacter	Dunn's Kruskal-Wallis Multiple Comparisons	100	a	a	a
k__Bacteria|p__Pseudomonadota|c__Alphaproteobacteria|o__Reyranellales|f__Reyranellaceae|g__Reyranella	Dunn's Kruskal-Wallis Multiple Comparisons	25	a	a	a
k__Bacteria|p__Pseudomonadota|c__Alphaproteobacteria|o__Reyranellales|f__Reyranellaceae|g__Reyranella	Dunn's Kruskal-Wallis Multiple Comparisons	100	a	a	a
k__Bacteria|p__Pseudomonadota|c__Alphaproteobacteria|o__Reyranellales|f__Reyranellaceae|g__Reyranella	Dunn's Kruskal-Wallis Multiple Comparisons	200	b	b	b
k__Bacteria|p__Bacteroidota|c__Bacteroidia|o__Cytophagales|f__Cytophagaceae|g__Sporocytophaga	Dunn's Kruskal-Wallis Multiple Comparisons	25	a	a	a
k__Bacteria|p__Bacteroidota|c__Bacteroidia|o__Cytophagales|f__Cytophagaceae|g__Sporocytophaga	Dunn's Kruskal-Wallis Multiple Comparisons	200	a	a	a
k__Bacteria|p__Bacteroidota|c__Bacteroidia|o__Cytophagales|f__Cytophagaceae|g__Sporocytophaga	Dunn's Kruskal-Wallis Multiple Comparisons	100	a	a	a
k__Bacteria|p__Pseudomonadota|c__Gammaproteobacteria|o__Burkholderiales|f__Oxalobacteraceae|g__Oxalicibacterium	Dunn's Kruskal-Wallis Multiple Comparisons	200	a	a	a
k__Bacteria|p__Pseudomonadota|c__Gammaproteobacteria|o__Burkholderiales|f__Oxalobacteraceae|g__Oxalicibacterium	Dunn's Kruskal-Wallis Multiple Comparisons	100	a	a	a
k__Bacteria|p__Pseudomonadota|c__Gammaproteobacteria|o__Burkholderiales|f__Oxalobacteraceae|g__Oxalicibacterium	Dunn's Kruskal-Wallis Multiple Comparisons	25	a	a	a
k__Bacteria|p__Pseudomonadota|c__Gammaproteobacteria|o__Salinisphaerales|f__Nevskiaceae|g__Stenotrophobium	Dunn's Kruskal-Wallis Multiple Comparisons	200	a	a	a
k__Bacteria|p__Pseudomonadota|c__Gammaproteobacteria|o__Salinisphaerales|f__Nevskiaceae|g__Stenotrophobium	Dunn's Kruskal-Wallis Multiple Comparisons	100	a	a	a
k__Bacteria|p__Pseudomonadota|c__Gammaproteobacteria|o__Salinisphaerales|f__Nevskiaceae|g__Stenotrophobium	Dunn's Kruskal-Wallis Multiple Comparisons	25	a	a	a
k__Bacteria|p__Myxococcota|c__Polyangiia|o__Polyangiales|f__Polyangiaceae|g__Aetherobacter	Dunn's Kruskal-Wallis Multiple Comparisons	25	a	a	a
k__Bacteria|p__Myxococcota|c__Polyangiia|o__Polyangiales|f__Polyangiaceae|g__Aetherobacter	Dunn's Kruskal-Wallis Multiple Comparisons	100	ab	ab	ab
k__Bacteria|p__Myxococcota|c__Polyangiia|o__Polyangiales|f__Polyangiaceae|g__Aetherobacter	Dunn's Kruskal-Wallis Multiple Comparisons	200	b	b	b
k__Bacteria|p__Acidobacteriota|c__Acidobacteriae|o__Terriglobales|f__Koribacteraceae|g__Candidatus Koribacter	Dunn's Kruskal-Wallis Multiple Comparisons	25	a	a	a
k__Bacteria|p__Acidobacteriota|c__Acidobacteriae|o__Terriglobales|f__Koribacteraceae|g__Candidatus Koribacter	Dunn's Kruskal-Wallis Multiple Comparisons	100	a	a	a
k__Bacteria|p__Acidobacteriota|c__Acidobacteriae|o__Terriglobales|f__Koribacteraceae|g__Candidatus Koribacter	Dunn's Kruskal-Wallis Multiple Comparisons	200	a	a	a
k__Bacteria|p__Pseudomonadota|c__Gammaproteobacteria|o__|f__|g__Candidatus Ovatusbacter	Dunn's Kruskal-Wallis Multiple Comparisons	25	a	a	a
k__Bacteria|p__Pseudomonadota|c__Gammaproteobacteria|o__|f__|g__Candidatus Ovatusbacter	Dunn's Kruskal-Wallis Multiple Comparisons	100	a	a	a
k__Bacteria|p__Pseudomonadota|c__Gammaproteobacteria|o__|f__|g__Candidatus Ovatusbacter	Dunn's Kruskal-Wallis Multiple Comparisons	200	a	a	a
k__Bacteria|p__Myxococcota|c__Myxococcia|o__Myxococcales|f__Myxococcaceae|g__KD3-10	Dunn's Kruskal-Wallis Multiple Comparisons	25	a	a	a
k__Bacteria|p__Myxococcota|c__Myxococcia|o__Myxococcales|f__Myxococcaceae|g__KD3-10	Dunn's Kruskal-Wallis Multiple Comparisons	100	a	a	a
k__Bacteria|p__Myxococcota|c__Myxococcia|o__Myxococcales|f__Myxococcaceae|g__KD3-10	Dunn's Kruskal-Wallis Multiple Comparisons	200	b	b	b
k__Bacteria|p__Verrucomicrobiota|c__Verrucomicrobiia|o__Pedosphaerales|f__Pedosphaeraceae|g__Pedosphaera	Dunn's Kruskal-Wallis Multiple Comparisons	25	a	a	a
k__Bacteria|p__Verrucomicrobiota|c__Verrucomicrobiia|o__Pedosphaerales|f__Pedosphaeraceae|g__Pedosphaera	Dunn's Kruskal-Wallis Multiple Comparisons	100	a	a	a
k__Bacteria|p__Verrucomicrobiota|c__Verrucomicrobiia|o__Pedosphaerales|f__Pedosphaeraceae|g__Pedosphaera	Dunn's Kruskal-Wallis Multiple Comparisons	200	a	a	a
k__Bacteria|p__Bacteroidota|c__Bacteroidia|o__Chitinophagales|f__Chitinophagaceae|g__Chitinophaga	Dunn's Kruskal-Wallis Multiple Comparisons	100	a	a	a
k__Bacteria|p__Bacteroidota|c__Bacteroidia|o__Chitinophagales|f__Chitinophagaceae|g__Chitinophaga	Dunn's Kruskal-Wallis Multiple Comparisons	200	a	a	a
k__Bacteria|p__Bacteroidota|c__Bacteroidia|o__Chitinophagales|f__Chitinophagaceae|g__Chitinophaga	Dunn's Kruskal-Wallis Multiple Comparisons	25	a	a	a
k__Bacteria|p__Pseudomonadota|c__Gammaproteobacteria|o__Coxiellales|f__Coxiellaceae|g__Coxiella	Dunn's Kruskal-Wallis Multiple Comparisons	25	a	a	a
k__Bacteria|p__Pseudomonadota|c__Gammaproteobacteria|o__Coxiellales|f__Coxiellaceae|g__Coxiella	Dunn's Kruskal-Wallis Multiple Comparisons	100	a	a	a
k__Bacteria|p__Pseudomonadota|c__Gammaproteobacteria|o__Coxiellales|f__Coxiellaceae|g__Coxiella	Dunn's Kruskal-Wallis Multiple Comparisons	200	a	a	a
k__Bacteria|p__Bacteroidota|c__Bacteroidia|o__Chitinophagales|f__Chitinophagaceae|g__Ferruginibacter	Dunn's Kruskal-Wallis Multiple Comparisons	25	a	a	a
k__Bacteria|p__Bacteroidota|c__Bacteroidia|o__Chitinophagales|f__Chitinophagaceae|g__Ferruginibacter	Dunn's Kruskal-Wallis Multiple Comparisons	100	a	a	a
k__Bacteria|p__Bacteroidota|c__Bacteroidia|o__Chitinophagales|f__Chitinophagaceae|g__Ferruginibacter	Dunn's Kruskal-Wallis Multiple Comparisons	200	a	a	a
k__Bacteria|p__Pseudomonadota|c__Alphaproteobacteria|o__Hyphomicrobiales|f__|g__Bauldia	Dunn's Kruskal-Wallis Multiple Comparisons	25	a	a	a
k__Bacteria|p__Pseudomonadota|c__Alphaproteobacteria|o__Hyphomicrobiales|f__|g__Bauldia	Dunn's Kruskal-Wallis Multiple Comparisons	100	a	a	a
k__Bacteria|p__Pseudomonadota|c__Alphaproteobacteria|o__Hyphomicrobiales|f__|g__Bauldia	Dunn's Kruskal-Wallis Multiple Comparisons	200	a	a	a
k__Bacteria|p__Actinomycetota|c__Actinobacteria|o__Propionibacteriales|f__Nocardioidaceae|g__Nocardioides	Dunn's Kruskal-Wallis Multiple Comparisons	200	a	a	a
k__Bacteria|p__Actinomycetota|c__Actinobacteria|o__Propionibacteriales|f__Nocardioidaceae|g__Nocardioides	Dunn's Kruskal-Wallis Multiple Comparisons	100	b	b	b
k__Bacteria|p__Actinomycetota|c__Actinobacteria|o__Propionibacteriales|f__Nocardioidaceae|g__Nocardioides	Dunn's Kruskal-Wallis Multiple Comparisons	25	b	b	b
k__Bacteria|p__Planctomycetota|c__Planctomycetes|o__Isosphaerales|f__Isosphaeraceae|g__Tautonia	Dunn's Kruskal-Wallis Multiple Comparisons	200	a	a	a
k__Bacteria|p__Planctomycetota|c__Planctomycetes|o__Isosphaerales|f__Isosphaeraceae|g__Tautonia	Dunn's Kruskal-Wallis Multiple Comparisons	100	a	a	a
k__Bacteria|p__Planctomycetota|c__Planctomycetes|o__Isosphaerales|f__Isosphaeraceae|g__Tautonia	Dunn's Kruskal-Wallis Multiple Comparisons	25	a	a	a
k__Bacteria|p__Pseudomonadota|c__Alphaproteobacteria|o__|f__|g__Hypericibacter	Dunn's Kruskal-Wallis Multiple Comparisons	25	a	a	a
k__Bacteria|p__Pseudomonadota|c__Alphaproteobacteria|o__|f__|g__Hypericibacter	Dunn's Kruskal-Wallis Multiple Comparisons	100	a	a	a
k__Bacteria|p__Pseudomonadota|c__Alphaproteobacteria|o__|f__|g__Hypericibacter	Dunn's Kruskal-Wallis Multiple Comparisons	200	b	b	b
k__Bacteria|p__Pseudomonadota|c__Gammaproteobacteria|o__Nitrosococcales|f__Nitrosococcaceae|g__Cm1-21	Dunn's Kruskal-Wallis Multiple Comparisons	200	a	a	a
k__Bacteria|p__Pseudomonadota|c__Gammaproteobacteria|o__Nitrosococcales|f__Nitrosococcaceae|g__Cm1-21	Dunn's Kruskal-Wallis Multiple Comparisons	100	b	b	b
k__Bacteria|p__Pseudomonadota|c__Gammaproteobacteria|o__Nitrosococcales|f__Nitrosococcaceae|g__Cm1-21	Dunn's Kruskal-Wallis Multiple Comparisons	25	b	b	b
k__Bacteria|p__Pseudomonadota|c__Alphaproteobacteria|o__Hyphomicrobiales|f__Beijerinckiaceae|g__Methylovirgula	Dunn's Kruskal-Wallis Multiple Comparisons	25	a	a	a
k__Bacteria|p__Pseudomonadota|c__Alphaproteobacteria|o__Hyphomicrobiales|f__Beijerinckiaceae|g__Methylovirgula	Dunn's Kruskal-Wallis Multiple Comparisons	100	a	a	a
k__Bacteria|p__Pseudomonadota|c__Alphaproteobacteria|o__Hyphomicrobiales|f__Beijerinckiaceae|g__Methylovirgula	Dunn's Kruskal-Wallis Multiple Comparisons	200	a	a	a
k__Bacteria|p__Planctomycetota|c__Planctomycetes|o__Isosphaerales|f__Isosphaeraceae|g__Tundrisphaera	Dunn's Kruskal-Wallis Multiple Comparisons	200	a	a	a
k__Bacteria|p__Planctomycetota|c__Planctomycetes|o__Isosphaerales|f__Isosphaeraceae|g__Tundrisphaera	Dunn's Kruskal-Wallis Multiple Comparisons	100	ab	ab	ab
k__Bacteria|p__Planctomycetota|c__Planctomycetes|o__Isosphaerales|f__Isosphaeraceae|g__Tundrisphaera	Dunn's Kruskal-Wallis Multiple Comparisons	25	b	b	b
k__Bacteria|p__Planctomycetota|c__Planctomycetes|o__Gemmatales|f__Gemmataceae|g__Gemmata	Dunn's Kruskal-Wallis Multiple Comparisons	200	a	a	a
k__Bacteria|p__Planctomycetota|c__Planctomycetes|o__Gemmatales|f__Gemmataceae|g__Gemmata	Dunn's Kruskal-Wallis Multiple Comparisons	25	b	b	b
k__Bacteria|p__Planctomycetota|c__Planctomycetes|o__Gemmatales|f__Gemmataceae|g__Gemmata	Dunn's Kruskal-Wallis Multiple Comparisons	100	ab	ab	ab
k__Bacteria|p__Bacteroidota|c__Bacteroidia|o__Sphingobacteriales|f__Sphingobacteriaceae|g__Pedobacter	Dunn's Kruskal-Wallis Multiple Comparisons	100	a	a	a
k__Bacteria|p__Bacteroidota|c__Bacteroidia|o__Sphingobacteriales|f__Sphingobacteriaceae|g__Pedobacter	Dunn's Kruskal-Wallis Multiple Comparisons	25	a	a	a
k__Bacteria|p__Bacteroidota|c__Bacteroidia|o__Sphingobacteriales|f__Sphingobacteriaceae|g__Pedobacter	Dunn's Kruskal-Wallis Multiple Comparisons	200	a	a	a
k__Bacteria|p__Pseudomonadota|c__Alphaproteobacteria|o__Azospirillales|f__Inquilinaceae|g__Inquilinus	Dunn's Kruskal-Wallis Multiple Comparisons	200	a	a	a
k__Bacteria|p__Pseudomonadota|c__Alphaproteobacteria|o__Azospirillales|f__Inquilinaceae|g__Inquilinus	Dunn's Kruskal-Wallis Multiple Comparisons	25	a	a	a
k__Bacteria|p__Pseudomonadota|c__Alphaproteobacteria|o__Azospirillales|f__Inquilinaceae|g__Inquilinus	Dunn's Kruskal-Wallis Multiple Comparisons	100	a	a	a
k__Bacteria|p__Chlamydiota|c__Chlamydiia|o__Chlamydiales|f__Parachlamydiaceae|g__Neochlamydia	Dunn's Kruskal-Wallis Multiple Comparisons	25	a	a	a
k__Bacteria|p__Chlamydiota|c__Chlamydiia|o__Chlamydiales|f__Parachlamydiaceae|g__Neochlamydia	Dunn's Kruskal-Wallis Multiple Comparisons	100	a	a	a
k__Bacteria|p__Chlamydiota|c__Chlamydiia|o__Chlamydiales|f__Parachlamydiaceae|g__Neochlamydia	Dunn's Kruskal-Wallis Multiple Comparisons	200	a	a	a
k__Bacteria|p__Pseudomonadota|c__Gammaproteobacteria|o__Burkholderiales|f__Comamonadaceae|g__Ramlibacter	Dunn's Kruskal-Wallis Multiple Comparisons	100	a	a	a
k__Bacteria|p__Pseudomonadota|c__Gammaproteobacteria|o__Burkholderiales|f__Comamonadaceae|g__Ramlibacter	Dunn's Kruskal-Wallis Multiple Comparisons	25	a	a	a
k__Bacteria|p__Pseudomonadota|c__Gammaproteobacteria|o__Burkholderiales|f__Comamonadaceae|g__Ramlibacter	Dunn's Kruskal-Wallis Multiple Comparisons	200	a	a	a
k__Bacteria|p__Pseudomonadota|c__Gammaproteobacteria|o__Burkholderiales|f__Oxalobacteraceae|g__Duganella	Dunn's Kruskal-Wallis Multiple Comparisons	25	a	a	a
k__Bacteria|p__Pseudomonadota|c__Gammaproteobacteria|o__Burkholderiales|f__Oxalobacteraceae|g__Duganella	Dunn's Kruskal-Wallis Multiple Comparisons	100	a	a	a
k__Bacteria|p__Pseudomonadota|c__Gammaproteobacteria|o__Burkholderiales|f__Oxalobacteraceae|g__Duganella	Dunn's Kruskal-Wallis Multiple Comparisons	200	a	a	a
k__Bacteria|p__Pseudomonadota|c__Alphaproteobacteria|o__Hyphomicrobiales|f__Beijerinckiaceae|g__Methylocella	Dunn's Kruskal-Wallis Multiple Comparisons	200	a	a	a
k__Bacteria|p__Pseudomonadota|c__Alphaproteobacteria|o__Hyphomicrobiales|f__Beijerinckiaceae|g__Methylocella	Dunn's Kruskal-Wallis Multiple Comparisons	25	a	a	a
k__Bacteria|p__Pseudomonadota|c__Alphaproteobacteria|o__Hyphomicrobiales|f__Beijerinckiaceae|g__Methylocella	Dunn's Kruskal-Wallis Multiple Comparisons	100	a	a	a
k__Bacteria|p__Acidobacteriota|c__Acidobacteriae|o__Terriglobales|f__Acidobacteriaceae (Subgroup 1)|g__Acidicapsa	Dunn's Kruskal-Wallis Multiple Comparisons	25	a	a	a
k__Bacteria|p__Acidobacteriota|c__Acidobacteriae|o__Terriglobales|f__Acidobacteriaceae (Subgroup 1)|g__Acidicapsa	Dunn's Kruskal-Wallis Multiple Comparisons	100	a	a	a
k__Bacteria|p__Acidobacteriota|c__Acidobacteriae|o__Terriglobales|f__Acidobacteriaceae (Subgroup 1)|g__Acidicapsa	Dunn's Kruskal-Wallis Multiple Comparisons	200	a	a	a
k__Bacteria|p__Pseudomonadota|c__Gammaproteobacteria|o__Salinisphaerales|f__Nevskiaceae|g__Nevskia	Dunn's Kruskal-Wallis Multiple Comparisons	25	a	a	a
k__Bacteria|p__Pseudomonadota|c__Gammaproteobacteria|o__Salinisphaerales|f__Nevskiaceae|g__Nevskia	Dunn's Kruskal-Wallis Multiple Comparisons	100	ab	ab	ab
k__Bacteria|p__Pseudomonadota|c__Gammaproteobacteria|o__Salinisphaerales|f__Nevskiaceae|g__Nevskia	Dunn's Kruskal-Wallis Multiple Comparisons	200	b	b	b
k__Bacteria|p__Actinomycetota|c__Thermoleophilia|o__Solirubrobacterales|f__Solirubrobacteraceae|g__Paraconexibacter	Dunn's Kruskal-Wallis Multiple Comparisons	200	a	a	a
k__Bacteria|p__Actinomycetota|c__Thermoleophilia|o__Solirubrobacterales|f__Solirubrobacteraceae|g__Paraconexibacter	Dunn's Kruskal-Wallis Multiple Comparisons	25	a	a	a
k__Bacteria|p__Actinomycetota|c__Thermoleophilia|o__Solirubrobacterales|f__Solirubrobacteraceae|g__Paraconexibacter	Dunn's Kruskal-Wallis Multiple Comparisons	100	a	a	a
k__Bacteria|p__Bdellovibrionota|c__Bdellovibrionia|o__Bdellovibrionales|f__Pseudobdellovibrionaceae|g__Bdellovibrio	Dunn's Kruskal-Wallis Multiple Comparisons	25	a	a	a
k__Bacteria|p__Bdellovibrionota|c__Bdellovibrionia|o__Bdellovibrionales|f__Pseudobdellovibrionaceae|g__Bdellovibrio	Dunn's Kruskal-Wallis Multiple Comparisons	200	a	a	a
k__Bacteria|p__Bdellovibrionota|c__Bdellovibrionia|o__Bdellovibrionales|f__Pseudobdellovibrionaceae|g__Bdellovibrio	Dunn's Kruskal-Wallis Multiple Comparisons	100	a	a	a
k__Bacteria|p__Pseudomonadota|c__Alphaproteobacteria|o__Hyphomicrobiales|f__Rhizobiaceae|g__Rhizobium	Dunn's Kruskal-Wallis Multiple Comparisons	100	a	a	a
k__Bacteria|p__Pseudomonadota|c__Alphaproteobacteria|o__Hyphomicrobiales|f__Rhizobiaceae|g__Rhizobium	Dunn's Kruskal-Wallis Multiple Comparisons	200	a	a	a
k__Bacteria|p__Pseudomonadota|c__Alphaproteobacteria|o__Hyphomicrobiales|f__Rhizobiaceae|g__Rhizobium	Dunn's Kruskal-Wallis Multiple Comparisons	25	a	a	a
k__Bacteria|p__Verrucomicrobiota|c__Verrucomicrobiia|o__Pedosphaerales|f__Pedosphaeraceae|g__Ellin516	Dunn's Kruskal-Wallis Multiple Comparisons	200	a	a	a
k__Bacteria|p__Verrucomicrobiota|c__Verrucomicrobiia|o__Pedosphaerales|f__Pedosphaeraceae|g__Ellin516	Dunn's Kruskal-Wallis Multiple Comparisons	25	a	a	a
k__Bacteria|p__Verrucomicrobiota|c__Verrucomicrobiia|o__Pedosphaerales|f__Pedosphaeraceae|g__Ellin516	Dunn's Kruskal-Wallis Multiple Comparisons	100	a	a	a
k__Bacteria|p__Planctomycetota|c__Planctomycetes|o__Isosphaerales|f__Isosphaeraceae|g__Candidatus Nostocoida	Dunn's Kruskal-Wallis Multiple Comparisons	100	a	a	a
k__Bacteria|p__Planctomycetota|c__Planctomycetes|o__Isosphaerales|f__Isosphaeraceae|g__Candidatus Nostocoida	Dunn's Kruskal-Wallis Multiple Comparisons	25	a	a	a
k__Bacteria|p__Planctomycetota|c__Planctomycetes|o__Isosphaerales|f__Isosphaeraceae|g__Candidatus Nostocoida	Dunn's Kruskal-Wallis Multiple Comparisons	200	a	a	a
k__Bacteria|p__Pseudomonadota|c__Alphaproteobacteria|o__Dongiales|f__Dongiaceae|g__Dongia	Dunn's Kruskal-Wallis Multiple Comparisons	25	a	a	a
k__Bacteria|p__Pseudomonadota|c__Alphaproteobacteria|o__Dongiales|f__Dongiaceae|g__Dongia	Dunn's Kruskal-Wallis Multiple Comparisons	100	a	a	a
k__Bacteria|p__Pseudomonadota|c__Alphaproteobacteria|o__Dongiales|f__Dongiaceae|g__Dongia	Dunn's Kruskal-Wallis Multiple Comparisons	200	a	a	a
k__Bacteria|p__Pseudomonadota|c__Alphaproteobacteria|o__Caulobacterales|f__Caulobacteraceae|g__Caulobacter	Dunn's Kruskal-Wallis Multiple Comparisons	25	a	a	a
k__Bacteria|p__Pseudomonadota|c__Alphaproteobacteria|o__Caulobacterales|f__Caulobacteraceae|g__Caulobacter	Dunn's Kruskal-Wallis Multiple Comparisons	200	a	a	a
k__Bacteria|p__Pseudomonadota|c__Alphaproteobacteria|o__Caulobacterales|f__Caulobacteraceae|g__Caulobacter	Dunn's Kruskal-Wallis Multiple Comparisons	100	a	a	a
k__Bacteria|p__Pseudomonadota|c__Alphaproteobacteria|o__Hyphomicrobiales|f__Xanthobacteraceae|g__Afipia	Dunn's Kruskal-Wallis Multiple Comparisons	100	a	a	a
k__Bacteria|p__Pseudomonadota|c__Alphaproteobacteria|o__Hyphomicrobiales|f__Xanthobacteraceae|g__Afipia	Dunn's Kruskal-Wallis Multiple Comparisons	200	a	a	a
k__Bacteria|p__Pseudomonadota|c__Alphaproteobacteria|o__Hyphomicrobiales|f__Xanthobacteraceae|g__Afipia	Dunn's Kruskal-Wallis Multiple Comparisons	25	b	b	b
k__Bacteria|p__Pseudomonadota|c__Gammaproteobacteria|o__Burkholderiales|f__Comamonadaceae|g__Sphaerotilus	Dunn's Kruskal-Wallis Multiple Comparisons	100	a	a	a
k__Bacteria|p__Pseudomonadota|c__Gammaproteobacteria|o__Burkholderiales|f__Comamonadaceae|g__Sphaerotilus	Dunn's Kruskal-Wallis Multiple Comparisons	200	a	a	a
k__Bacteria|p__Pseudomonadota|c__Gammaproteobacteria|o__Burkholderiales|f__Comamonadaceae|g__Sphaerotilus	Dunn's Kruskal-Wallis Multiple Comparisons	25	a	a	a
k__Bacteria|p__Pseudomonadota|c__Gammaproteobacteria|o__Burkholderiales|f__Oxalobacteraceae|g__Noviherbaspirillum	Dunn's Kruskal-Wallis Multiple Comparisons	100	a	a	a
k__Bacteria|p__Pseudomonadota|c__Gammaproteobacteria|o__Burkholderiales|f__Oxalobacteraceae|g__Noviherbaspirillum	Dunn's Kruskal-Wallis Multiple Comparisons	25	a	a	a
k__Bacteria|p__Pseudomonadota|c__Gammaproteobacteria|o__Burkholderiales|f__Oxalobacteraceae|g__Noviherbaspirillum	Dunn's Kruskal-Wallis Multiple Comparisons	200	a	a	a
k__Bacteria|p__Pseudomonadota|c__Alphaproteobacteria|o__Elsterales|f__Elsteraceae|g__Aliidongia	Dunn's Kruskal-Wallis Multiple Comparisons	200	a	a	a
k__Bacteria|p__Pseudomonadota|c__Alphaproteobacteria|o__Elsterales|f__Elsteraceae|g__Aliidongia	Dunn's Kruskal-Wallis Multiple Comparisons	25	a	a	a
k__Bacteria|p__Pseudomonadota|c__Alphaproteobacteria|o__Elsterales|f__Elsteraceae|g__Aliidongia	Dunn's Kruskal-Wallis Multiple Comparisons	100	a	a	a
k__Bacteria|p__Pseudomonadota|c__Alphaproteobacteria|o__Caulobacterales|f__Hyphomonadaceae|g__SWB02	Dunn's Kruskal-Wallis Multiple Comparisons	200	a	a	a
k__Bacteria|p__Pseudomonadota|c__Alphaproteobacteria|o__Caulobacterales|f__Hyphomonadaceae|g__SWB02	Dunn's Kruskal-Wallis Multiple Comparisons	25	a	a	a
k__Bacteria|p__Pseudomonadota|c__Alphaproteobacteria|o__Caulobacterales|f__Hyphomonadaceae|g__SWB02	Dunn's Kruskal-Wallis Multiple Comparisons	100	a	a	a
k__Bacteria|p__Pseudomonadota|c__Alphaproteobacteria|o__Paracaedibacterales|f__Paracaedibacteraceae|g__Candidatus Captivus	Dunn's Kruskal-Wallis Multiple Comparisons	25	a	a	a
k__Bacteria|p__Pseudomonadota|c__Alphaproteobacteria|o__Paracaedibacterales|f__Paracaedibacteraceae|g__Candidatus Captivus	Dunn's Kruskal-Wallis Multiple Comparisons	100	ab	ab	ab
k__Bacteria|p__Pseudomonadota|c__Alphaproteobacteria|o__Paracaedibacterales|f__Paracaedibacteraceae|g__Candidatus Captivus	Dunn's Kruskal-Wallis Multiple Comparisons	200	b	b	b
k__Bacteria|p__Myxococcota|c__Polyangiia|o__Polyangiales|f__Polyangiaceae|g__Minicystis	Dunn's Kruskal-Wallis Multiple Comparisons	25	a	a	a
k__Bacteria|p__Myxococcota|c__Polyangiia|o__Polyangiales|f__Polyangiaceae|g__Minicystis	Dunn's Kruskal-Wallis Multiple Comparisons	100	a	a	a
k__Bacteria|p__Myxococcota|c__Polyangiia|o__Polyangiales|f__Polyangiaceae|g__Minicystis	Dunn's Kruskal-Wallis Multiple Comparisons	200	b	b	b
k__Bacteria|p__Pseudomonadota|c__Alphaproteobacteria|o__Hyphomicrobiales|f__Beijerinckiaceae|g__alphaI cluster	Dunn's Kruskal-Wallis Multiple Comparisons	200	a	a	a
k__Bacteria|p__Pseudomonadota|c__Alphaproteobacteria|o__Hyphomicrobiales|f__Beijerinckiaceae|g__alphaI cluster	Dunn's Kruskal-Wallis Multiple Comparisons	25	a	a	a
k__Bacteria|p__Pseudomonadota|c__Alphaproteobacteria|o__Hyphomicrobiales|f__Beijerinckiaceae|g__alphaI cluster	Dunn's Kruskal-Wallis Multiple Comparisons	100	a	a	a
k__Bacteria|p__Pseudomonadota|c__Alphaproteobacteria|o__Sphingomonadales|f__Sphingomonadaceae|g__Rhizorhabdus	Dunn's Kruskal-Wallis Multiple Comparisons	200	a	a	a
k__Bacteria|p__Pseudomonadota|c__Alphaproteobacteria|o__Sphingomonadales|f__Sphingomonadaceae|g__Rhizorhabdus	Dunn's Kruskal-Wallis Multiple Comparisons	25	a	a	a
k__Bacteria|p__Pseudomonadota|c__Alphaproteobacteria|o__Sphingomonadales|f__Sphingomonadaceae|g__Rhizorhabdus	Dunn's Kruskal-Wallis Multiple Comparisons	100	a	a	a
k__Bacteria|p__Patescibacteria|c__Saccharimonadia|o__Saccharimonadales|f__Saccharimonadaceae|g__TM7a	Dunn's Kruskal-Wallis Multiple Comparisons	200	a	a	a
k__Bacteria|p__Patescibacteria|c__Saccharimonadia|o__Saccharimonadales|f__Saccharimonadaceae|g__TM7a	Dunn's Kruskal-Wallis Multiple Comparisons	100	ab	ab	ab
k__Bacteria|p__Patescibacteria|c__Saccharimonadia|o__Saccharimonadales|f__Saccharimonadaceae|g__TM7a	Dunn's Kruskal-Wallis Multiple Comparisons	25	b	b	b
k__Bacteria|p__Pseudomonadota|c__Alphaproteobacteria|o__Acetobacterales|f__Acetobacteraceae|g__Acidiphilium	Dunn's Kruskal-Wallis Multiple Comparisons	200	a	a	a
k__Bacteria|p__Pseudomonadota|c__Alphaproteobacteria|o__Acetobacterales|f__Acetobacteraceae|g__Acidiphilium	Dunn's Kruskal-Wallis Multiple Comparisons	100	a	a	a
k__Bacteria|p__Pseudomonadota|c__Alphaproteobacteria|o__Acetobacterales|f__Acetobacteraceae|g__Acidiphilium	Dunn's Kruskal-Wallis Multiple Comparisons	25	a	a	a
k__Bacteria|p__Actinomycetota|c__Actinobacteria|o__Frankiales|f__Sporichthyaceae|g__Sporichthya	Dunn's Kruskal-Wallis Multiple Comparisons	25	a	a	a
k__Bacteria|p__Actinomycetota|c__Actinobacteria|o__Frankiales|f__Sporichthyaceae|g__Sporichthya	Dunn's Kruskal-Wallis Multiple Comparisons	100	a	a	a
k__Bacteria|p__Actinomycetota|c__Actinobacteria|o__Frankiales|f__Sporichthyaceae|g__Sporichthya	Dunn's Kruskal-Wallis Multiple Comparisons	200	a	a	a
k__Bacteria|p__Verrucomicrobiota|c__Verrucomicrobiia|o__Pedosphaerales|f__Pedosphaeraceae|g__DEV008	Dunn's Kruskal-Wallis Multiple Comparisons	25	a	a	a
k__Bacteria|p__Verrucomicrobiota|c__Verrucomicrobiia|o__Pedosphaerales|f__Pedosphaeraceae|g__DEV008	Dunn's Kruskal-Wallis Multiple Comparisons	100	a	a	a
k__Bacteria|p__Verrucomicrobiota|c__Verrucomicrobiia|o__Pedosphaerales|f__Pedosphaeraceae|g__DEV008	Dunn's Kruskal-Wallis Multiple Comparisons	200	a	a	a
k__Bacteria|p__Bacillota|c__Clostridia|o__Clostridiales|f__Clostridiaceae|g__Clostridium	Dunn's Kruskal-Wallis Multiple Comparisons	25	a	a	a
k__Bacteria|p__Bacillota|c__Clostridia|o__Clostridiales|f__Clostridiaceae|g__Clostridium	Dunn's Kruskal-Wallis Multiple Comparisons	100	a	a	a
k__Bacteria|p__Bacillota|c__Clostridia|o__Clostridiales|f__Clostridiaceae|g__Clostridium	Dunn's Kruskal-Wallis Multiple Comparisons	200	a	a	a
k__Bacteria|p__Acidobacteriota|c__Acidobacteriae|o__Terriglobales|f__Acidobacteriaceae (Subgroup 1)|g__Silvibacterium	Dunn's Kruskal-Wallis Multiple Comparisons	200	a	a	a
k__Bacteria|p__Acidobacteriota|c__Acidobacteriae|o__Terriglobales|f__Acidobacteriaceae (Subgroup 1)|g__Silvibacterium	Dunn's Kruskal-Wallis Multiple Comparisons	100	a	a	a
k__Bacteria|p__Acidobacteriota|c__Acidobacteriae|o__Terriglobales|f__Acidobacteriaceae (Subgroup 1)|g__Silvibacterium	Dunn's Kruskal-Wallis Multiple Comparisons	25	a	a	a
k__Bacteria|p__Pseudomonadota|c__Alphaproteobacteria|o__Hyphomicrobiales|f__Beijerinckiaceae|g__Bosea	Dunn's Kruskal-Wallis Multiple Comparisons	200	a	a	a
k__Bacteria|p__Pseudomonadota|c__Alphaproteobacteria|o__Hyphomicrobiales|f__Beijerinckiaceae|g__Bosea	Dunn's Kruskal-Wallis Multiple Comparisons	100	a	a	a
k__Bacteria|p__Pseudomonadota|c__Alphaproteobacteria|o__Hyphomicrobiales|f__Beijerinckiaceae|g__Bosea	Dunn's Kruskal-Wallis Multiple Comparisons	25	b	b	b
k__Bacteria|p__Actinomycetota|c__Actinobacteria|o__Catenulisporales|f__Actinospicaceae|g__Actinospica	Dunn's Kruskal-Wallis Multiple Comparisons	200	a	a	a
k__Bacteria|p__Actinomycetota|c__Actinobacteria|o__Catenulisporales|f__Actinospicaceae|g__Actinospica	Dunn's Kruskal-Wallis Multiple Comparisons	25	b	b	b
k__Bacteria|p__Actinomycetota|c__Actinobacteria|o__Catenulisporales|f__Actinospicaceae|g__Actinospica	Dunn's Kruskal-Wallis Multiple Comparisons	100	b	b	b
k__Bacteria|p__Pseudomonadota|c__Gammaproteobacteria|o__Burkholderiales|f__Comamonadaceae|g__Rhodoferax	Dunn's Kruskal-Wallis Multiple Comparisons	200	a	a	a
k__Bacteria|p__Pseudomonadota|c__Gammaproteobacteria|o__Burkholderiales|f__Comamonadaceae|g__Rhodoferax	Dunn's Kruskal-Wallis Multiple Comparisons	100	ab	ab	ab
k__Bacteria|p__Pseudomonadota|c__Gammaproteobacteria|o__Burkholderiales|f__Comamonadaceae|g__Rhodoferax	Dunn's Kruskal-Wallis Multiple Comparisons	25	b	b	b
k__Bacteria|p__Pseudomonadota|c__Gammaproteobacteria|o__Lysobacterales|f__Lysobacteraceae|g__Luteimonas	Dunn's Kruskal-Wallis Multiple Comparisons	200	a	a	a
k__Bacteria|p__Pseudomonadota|c__Gammaproteobacteria|o__Lysobacterales|f__Lysobacteraceae|g__Luteimonas	Dunn's Kruskal-Wallis Multiple Comparisons	100	ab	ab	ab
k__Bacteria|p__Pseudomonadota|c__Gammaproteobacteria|o__Lysobacterales|f__Lysobacteraceae|g__Luteimonas	Dunn's Kruskal-Wallis Multiple Comparisons	25	b	b	b
k__Bacteria|p__Bacteroidota|c__Bacteroidia|o__Chitinophagales|f__Chitinophagaceae|g__Taibaiella	Dunn's Kruskal-Wallis Multiple Comparisons	200	a	a	a
k__Bacteria|p__Bacteroidota|c__Bacteroidia|o__Chitinophagales|f__Chitinophagaceae|g__Taibaiella	Dunn's Kruskal-Wallis Multiple Comparisons	100	ab	ab	ab
k__Bacteria|p__Bacteroidota|c__Bacteroidia|o__Chitinophagales|f__Chitinophagaceae|g__Taibaiella	Dunn's Kruskal-Wallis Multiple Comparisons	25	b	b	b
k__Bacteria|p__Verrucomicrobiota|c__Verrucomicrobiia|o__Chthoniobacterales|f__Terrimicrobiaceae|g__FukuN18 freshwater group	Dunn's Kruskal-Wallis Multiple Comparisons	100	a	a	a
k__Bacteria|p__Verrucomicrobiota|c__Verrucomicrobiia|o__Chthoniobacterales|f__Terrimicrobiaceae|g__FukuN18 freshwater group	Dunn's Kruskal-Wallis Multiple Comparisons	200	a	a	a
k__Bacteria|p__Verrucomicrobiota|c__Verrucomicrobiia|o__Chthoniobacterales|f__Terrimicrobiaceae|g__FukuN18 freshwater group	Dunn's Kruskal-Wallis Multiple Comparisons	25	a	a	a
k__Bacteria|p__Acidobacteriota|c__Acidobacteriae|o__Terriglobales|f__Acidobacteriaceae (Subgroup 1)|g__Acidobacterium	Dunn's Kruskal-Wallis Multiple Comparisons	200	a	a	a
k__Bacteria|p__Acidobacteriota|c__Acidobacteriae|o__Terriglobales|f__Acidobacteriaceae (Subgroup 1)|g__Acidobacterium	Dunn's Kruskal-Wallis Multiple Comparisons	100	a	a	a
k__Bacteria|p__Acidobacteriota|c__Acidobacteriae|o__Terriglobales|f__Acidobacteriaceae (Subgroup 1)|g__Acidobacterium	Dunn's Kruskal-Wallis Multiple Comparisons	25	a	a	a
k__Bacteria|p__Armatimonadota|c__Chthonomonadia|o__Chthonomonadales|f__Chthonomonadaceae|g__Chthonomonas	Dunn's Kruskal-Wallis Multiple Comparisons	25	a	a	a
k__Bacteria|p__Armatimonadota|c__Chthonomonadia|o__Chthonomonadales|f__Chthonomonadaceae|g__Chthonomonas	Dunn's Kruskal-Wallis Multiple Comparisons	100	ab	ab	ab
k__Bacteria|p__Armatimonadota|c__Chthonomonadia|o__Chthonomonadales|f__Chthonomonadaceae|g__Chthonomonas	Dunn's Kruskal-Wallis Multiple Comparisons	200	b	b	b
k__Bacteria|p__Bacillota|c__Bacilli|o__Paenibacillales|f__Paenibacillaceae|g__Cohnella	Dunn's Kruskal-Wallis Multiple Comparisons	200	a	a	a
k__Bacteria|p__Bacillota|c__Bacilli|o__Paenibacillales|f__Paenibacillaceae|g__Cohnella	Dunn's Kruskal-Wallis Multiple Comparisons	25	a	a	a
k__Bacteria|p__Bacillota|c__Bacilli|o__Paenibacillales|f__Paenibacillaceae|g__Cohnella	Dunn's Kruskal-Wallis Multiple Comparisons	100	a	a	a
k__Bacteria|p__Myxococcota|c__Myxococcia|o__Myxococcales|f__Myxococcaceae|g__Corallococcus	Dunn's Kruskal-Wallis Multiple Comparisons	25	a	a	a
k__Bacteria|p__Myxococcota|c__Myxococcia|o__Myxococcales|f__Myxococcaceae|g__Corallococcus	Dunn's Kruskal-Wallis Multiple Comparisons	100	ab	ab	ab
k__Bacteria|p__Myxococcota|c__Myxococcia|o__Myxococcales|f__Myxococcaceae|g__Corallococcus	Dunn's Kruskal-Wallis Multiple Comparisons	200	b	b	b
k__Bacteria|p__Bacteroidota|c__Bacteroidia|o__Chitinophagales|f__Chitinophagaceae|g__Dinghuibacter	Dunn's Kruskal-Wallis Multiple Comparisons	100	a	a	a
k__Bacteria|p__Bacteroidota|c__Bacteroidia|o__Chitinophagales|f__Chitinophagaceae|g__Dinghuibacter	Dunn's Kruskal-Wallis Multiple Comparisons	200	a	a	a
k__Bacteria|p__Bacteroidota|c__Bacteroidia|o__Chitinophagales|f__Chitinophagaceae|g__Dinghuibacter	Dunn's Kruskal-Wallis Multiple Comparisons	25	a	a	a
k__Bacteria|p__Pseudomonadota|c__Gammaproteobacteria|o__Lysobacterales|f__Rhodanobacteraceae|g__Dokdonella	Dunn's Kruskal-Wallis Multiple Comparisons	200	a	a	a
k__Bacteria|p__Pseudomonadota|c__Gammaproteobacteria|o__Lysobacterales|f__Rhodanobacteraceae|g__Dokdonella	Dunn's Kruskal-Wallis Multiple Comparisons	100	ab	ab	ab
k__Bacteria|p__Pseudomonadota|c__Gammaproteobacteria|o__Lysobacterales|f__Rhodanobacteraceae|g__Dokdonella	Dunn's Kruskal-Wallis Multiple Comparisons	25	b	b	b
k__Bacteria|p__Actinomycetota|c__Actinobacteria|o__Propionibacteriales|f__Nocardioidaceae|g__Marmoricola	Dunn's Kruskal-Wallis Multiple Comparisons	200	a	a	a
k__Bacteria|p__Actinomycetota|c__Actinobacteria|o__Propionibacteriales|f__Nocardioidaceae|g__Marmoricola	Dunn's Kruskal-Wallis Multiple Comparisons	25	a	a	a
k__Bacteria|p__Actinomycetota|c__Actinobacteria|o__Propionibacteriales|f__Nocardioidaceae|g__Marmoricola	Dunn's Kruskal-Wallis Multiple Comparisons	100	a	a	a
k__Bacteria|p__Pseudomonadota|c__Alphaproteobacteria|o__Acetobacterales|f__Acetobacteraceae|g__Rhodovastum	Dunn's Kruskal-Wallis Multiple Comparisons	25	a	a	a
k__Bacteria|p__Pseudomonadota|c__Alphaproteobacteria|o__Acetobacterales|f__Acetobacteraceae|g__Rhodovastum	Dunn's Kruskal-Wallis Multiple Comparisons	100	a	a	a
k__Bacteria|p__Pseudomonadota|c__Alphaproteobacteria|o__Acetobacterales|f__Acetobacteraceae|g__Rhodovastum	Dunn's Kruskal-Wallis Multiple Comparisons	200	b	b	b
k__Bacteria|p__Pseudomonadota|c__Alphaproteobacteria|o__Sphingomonadales|f__Sphingomonadaceae|g__Novosphingobium	Dunn's Kruskal-Wallis Multiple Comparisons	200	a	a	a
k__Bacteria|p__Pseudomonadota|c__Alphaproteobacteria|o__Sphingomonadales|f__Sphingomonadaceae|g__Novosphingobium	Dunn's Kruskal-Wallis Multiple Comparisons	100	a	a	a
k__Bacteria|p__Pseudomonadota|c__Alphaproteobacteria|o__Sphingomonadales|f__Sphingomonadaceae|g__Novosphingobium	Dunn's Kruskal-Wallis Multiple Comparisons	25	a	a	a
k__Bacteria|p__Bacillota|c__Bacilli|o__Paenibacillales|f__Paenibacillaceae|g__Paenibacillus	Dunn's Kruskal-Wallis Multiple Comparisons	200	a	a	a
k__Bacteria|p__Bacillota|c__Bacilli|o__Paenibacillales|f__Paenibacillaceae|g__Paenibacillus	Dunn's Kruskal-Wallis Multiple Comparisons	25	a	a	a
k__Bacteria|p__Bacillota|c__Bacilli|o__Paenibacillales|f__Paenibacillaceae|g__Paenibacillus	Dunn's Kruskal-Wallis Multiple Comparisons	100	a	a	a
k__Bacteria|p__Actinomycetota|c__Actinobacteria|o__Frankiales|f__Frankiaceae|g__Frankia	Dunn's Kruskal-Wallis Multiple Comparisons	200	a	a	a
k__Bacteria|p__Actinomycetota|c__Actinobacteria|o__Frankiales|f__Frankiaceae|g__Frankia	Dunn's Kruskal-Wallis Multiple Comparisons	25	a	a	a
k__Bacteria|p__Actinomycetota|c__Actinobacteria|o__Frankiales|f__Frankiaceae|g__Frankia	Dunn's Kruskal-Wallis Multiple Comparisons	100	a	a	a
k__Bacteria|p__Pseudomonadota|c__Alphaproteobacteria|o__Hyphomicrobiales|f__Xanthobacteraceae|g__Rhodopseudomonas	Dunn's Kruskal-Wallis Multiple Comparisons	200	a	a	a
k__Bacteria|p__Pseudomonadota|c__Alphaproteobacteria|o__Hyphomicrobiales|f__Xanthobacteraceae|g__Rhodopseudomonas	Dunn's Kruskal-Wallis Multiple Comparisons	100	a	a	a
k__Bacteria|p__Pseudomonadota|c__Alphaproteobacteria|o__Hyphomicrobiales|f__Xanthobacteraceae|g__Rhodopseudomonas	Dunn's Kruskal-Wallis Multiple Comparisons	25	b	b	b
k__Bacteria|p__Bacteroidota|c__Bacteroidia|o__Flavobacteriales|f__Crocinitomicaceae|g__Fluviicola	Dunn's Kruskal-Wallis Multiple Comparisons	25	a	a	a
k__Bacteria|p__Bacteroidota|c__Bacteroidia|o__Flavobacteriales|f__Crocinitomicaceae|g__Fluviicola	Dunn's Kruskal-Wallis Multiple Comparisons	100	b	b	b
k__Bacteria|p__Bacteroidota|c__Bacteroidia|o__Flavobacteriales|f__Crocinitomicaceae|g__Fluviicola	Dunn's Kruskal-Wallis Multiple Comparisons	200	b	b	b
k__Bacteria|p__Actinomycetota|c__Thermoleophilia|o__Solirubrobacterales|f__Solirubrobacteraceae|g__Solirubrobacter	Dunn's Kruskal-Wallis Multiple Comparisons	100	a	a	a
k__Bacteria|p__Actinomycetota|c__Thermoleophilia|o__Solirubrobacterales|f__Solirubrobacteraceae|g__Solirubrobacter	Dunn's Kruskal-Wallis Multiple Comparisons	200	a	a	a
k__Bacteria|p__Actinomycetota|c__Thermoleophilia|o__Solirubrobacterales|f__Solirubrobacteraceae|g__Solirubrobacter	Dunn's Kruskal-Wallis Multiple Comparisons	25	a	a	a
k__Bacteria|p__Dependentiae|c__Babeliae|o__Babeliales|f__|g__UBA12409	Dunn's Kruskal-Wallis Multiple Comparisons	25	a	a	a
k__Bacteria|p__Dependentiae|c__Babeliae|o__Babeliales|f__|g__UBA12409	Dunn's Kruskal-Wallis Multiple Comparisons	100	a	a	a
k__Bacteria|p__Dependentiae|c__Babeliae|o__Babeliales|f__|g__UBA12409	Dunn's Kruskal-Wallis Multiple Comparisons	200	a	a	a
k__Bacteria|p__Actinomycetota|c__Actinobacteria|o__Micrococcales|f__Microbacteriaceae|g__Rathayibacter	Dunn's Kruskal-Wallis Multiple Comparisons	100	a	a	a
k__Bacteria|p__Actinomycetota|c__Actinobacteria|o__Micrococcales|f__Microbacteriaceae|g__Rathayibacter	Dunn's Kruskal-Wallis Multiple Comparisons	200	a	a	a
k__Bacteria|p__Actinomycetota|c__Actinobacteria|o__Micrococcales|f__Microbacteriaceae|g__Rathayibacter	Dunn's Kruskal-Wallis Multiple Comparisons	25	a	a	a
k__Bacteria|p__Planctomycetota|c__Planctomycetes|o__Planctomycetales|f__Rubinisphaeraceae|g__SH-PL14	Dunn's Kruskal-Wallis Multiple Comparisons	200	a	a	a
k__Bacteria|p__Planctomycetota|c__Planctomycetes|o__Planctomycetales|f__Rubinisphaeraceae|g__SH-PL14	Dunn's Kruskal-Wallis Multiple Comparisons	100	ab	ab	ab
k__Bacteria|p__Planctomycetota|c__Planctomycetes|o__Planctomycetales|f__Rubinisphaeraceae|g__SH-PL14	Dunn's Kruskal-Wallis Multiple Comparisons	25	b	b	b
k__Bacteria|p__Pseudomonadota|c__Alphaproteobacteria|o__Hyphomicrobiales|f__Rhodomicrobiaceae|g__Rhodomicrobium	Dunn's Kruskal-Wallis Multiple Comparisons	100	a	a	a
k__Bacteria|p__Pseudomonadota|c__Alphaproteobacteria|o__Hyphomicrobiales|f__Rhodomicrobiaceae|g__Rhodomicrobium	Dunn's Kruskal-Wallis Multiple Comparisons	25	a	a	a
k__Bacteria|p__Pseudomonadota|c__Alphaproteobacteria|o__Hyphomicrobiales|f__Rhodomicrobiaceae|g__Rhodomicrobium	Dunn's Kruskal-Wallis Multiple Comparisons	200	a	a	a
k__Bacteria|p__Bacillota|c__Bacilli|o__Thermoactinomycetales|f__Thermoactinomycetaceae|g__Pasteuria	Dunn's Kruskal-Wallis Multiple Comparisons	200	a	a	a
k__Bacteria|p__Bacillota|c__Bacilli|o__Thermoactinomycetales|f__Thermoactinomycetaceae|g__Pasteuria	Dunn's Kruskal-Wallis Multiple Comparisons	25	a	a	a
k__Bacteria|p__Bacillota|c__Bacilli|o__Thermoactinomycetales|f__Thermoactinomycetaceae|g__Pasteuria	Dunn's Kruskal-Wallis Multiple Comparisons	100	a	a	a
k__Bacteria|p__Pseudomonadota|c__Gammaproteobacteria|o__Burkholderiales|f__Nitrosomonadaceae|g__Nitrosospira	Dunn's Kruskal-Wallis Multiple Comparisons	200	a	a	a
k__Bacteria|p__Pseudomonadota|c__Gammaproteobacteria|o__Burkholderiales|f__Nitrosomonadaceae|g__Nitrosospira	Dunn's Kruskal-Wallis Multiple Comparisons	100	ab	ab	ab
k__Bacteria|p__Pseudomonadota|c__Gammaproteobacteria|o__Burkholderiales|f__Nitrosomonadaceae|g__Nitrosospira	Dunn's Kruskal-Wallis Multiple Comparisons	25	b	b	b
k__Bacteria|p__Bacillota|c__Bacilli|o__Alicyclobacillales|f__Alicyclobacillaceae|g__Alicyclobacillus	Dunn's Kruskal-Wallis Multiple Comparisons	100	a	a	a
k__Bacteria|p__Bacillota|c__Bacilli|o__Alicyclobacillales|f__Alicyclobacillaceae|g__Alicyclobacillus	Dunn's Kruskal-Wallis Multiple Comparisons	200	a	a	a
k__Bacteria|p__Bacillota|c__Bacilli|o__Alicyclobacillales|f__Alicyclobacillaceae|g__Alicyclobacillus	Dunn's Kruskal-Wallis Multiple Comparisons	25	a	a	a
k__Bacteria|p__Chlamydiota|c__Chlamydiia|o__Chlamydiales|f__Simkaniaceae|g__Candidatus Renichlamydia	Dunn's Kruskal-Wallis Multiple Comparisons	100	a	a	a
k__Bacteria|p__Chlamydiota|c__Chlamydiia|o__Chlamydiales|f__Simkaniaceae|g__Candidatus Renichlamydia	Dunn's Kruskal-Wallis Multiple Comparisons	25	a	a	a
k__Bacteria|p__Chlamydiota|c__Chlamydiia|o__Chlamydiales|f__Simkaniaceae|g__Candidatus Renichlamydia	Dunn's Kruskal-Wallis Multiple Comparisons	200	a	a	a
k__Bacteria|p__Pseudomonadota|c__Gammaproteobacteria|o__Pseudomonadales|f__Pseudomonadaceae|g__Pseudomonas	Dunn's Kruskal-Wallis Multiple Comparisons	200	a	a	a
k__Bacteria|p__Pseudomonadota|c__Gammaproteobacteria|o__Pseudomonadales|f__Pseudomonadaceae|g__Pseudomonas	Dunn's Kruskal-Wallis Multiple Comparisons	100	a	a	a
k__Bacteria|p__Pseudomonadota|c__Gammaproteobacteria|o__Pseudomonadales|f__Pseudomonadaceae|g__Pseudomonas	Dunn's Kruskal-Wallis Multiple Comparisons	25	a	a	a
k__Bacteria|p__Actinomycetota|c__Actinobacteria|o__Micromonosporales|f__Micromonosporaceae|g__Rugosimonospora	Dunn's Kruskal-Wallis Multiple Comparisons	200	a	a	a
k__Bacteria|p__Actinomycetota|c__Actinobacteria|o__Micromonosporales|f__Micromonosporaceae|g__Rugosimonospora	Dunn's Kruskal-Wallis Multiple Comparisons	25	a	a	a
k__Bacteria|p__Actinomycetota|c__Actinobacteria|o__Micromonosporales|f__Micromonosporaceae|g__Rugosimonospora	Dunn's Kruskal-Wallis Multiple Comparisons	100	a	a	a
k__Bacteria|p__Pseudomonadota|c__Alphaproteobacteria|o__Rickettsiales|f__Midichloriaceae|g__Candidatus Jidaibacter	Dunn's Kruskal-Wallis Multiple Comparisons	25	a	a	a
k__Bacteria|p__Pseudomonadota|c__Alphaproteobacteria|o__Rickettsiales|f__Midichloriaceae|g__Candidatus Jidaibacter	Dunn's Kruskal-Wallis Multiple Comparisons	100	ab	ab	ab
k__Bacteria|p__Pseudomonadota|c__Alphaproteobacteria|o__Rickettsiales|f__Midichloriaceae|g__Candidatus Jidaibacter	Dunn's Kruskal-Wallis Multiple Comparisons	200	b	b	b
k__Bacteria|p__Pseudomonadota|c__Alphaproteobacteria|o__Acetobacterales|f__Acetobacteraceae|g__Acidocella	Dunn's Kruskal-Wallis Multiple Comparisons	200	a	a	a
k__Bacteria|p__Pseudomonadota|c__Alphaproteobacteria|o__Acetobacterales|f__Acetobacteraceae|g__Acidocella	Dunn's Kruskal-Wallis Multiple Comparisons	100	a	a	a
k__Bacteria|p__Pseudomonadota|c__Alphaproteobacteria|o__Acetobacterales|f__Acetobacteraceae|g__Acidocella	Dunn's Kruskal-Wallis Multiple Comparisons	25	a	a	a
k__Bacteria|p__Actinomycetota|c__Actinobacteria|o__Micrococcales|f__Microbacteriaceae|g__Galbitalea	Dunn's Kruskal-Wallis Multiple Comparisons	25	a	a	a
k__Bacteria|p__Actinomycetota|c__Actinobacteria|o__Micrococcales|f__Microbacteriaceae|g__Galbitalea	Dunn's Kruskal-Wallis Multiple Comparisons	100	a	a	a
k__Bacteria|p__Actinomycetota|c__Actinobacteria|o__Micrococcales|f__Microbacteriaceae|g__Galbitalea	Dunn's Kruskal-Wallis Multiple Comparisons	200	a	a	a
k__Bacteria|p__Actinomycetota|c__Actinobacteria|o__Pseudonocardiales|f__Pseudonocardiaceae|g__Pseudonocardia	Dunn's Kruskal-Wallis Multiple Comparisons	200	a	a	a
k__Bacteria|p__Actinomycetota|c__Actinobacteria|o__Pseudonocardiales|f__Pseudonocardiaceae|g__Pseudonocardia	Dunn's Kruskal-Wallis Multiple Comparisons	25	a	a	a
k__Bacteria|p__Actinomycetota|c__Actinobacteria|o__Pseudonocardiales|f__Pseudonocardiaceae|g__Pseudonocardia	Dunn's Kruskal-Wallis Multiple Comparisons	100	a	a	a
k__Bacteria|p__Pseudomonadota|c__Gammaproteobacteria|o__Salinisphaerales|f__Nevskiaceae|g__Alkanibacter	Dunn's Kruskal-Wallis Multiple Comparisons	25	a	a	a
k__Bacteria|p__Pseudomonadota|c__Gammaproteobacteria|o__Salinisphaerales|f__Nevskiaceae|g__Alkanibacter	Dunn's Kruskal-Wallis Multiple Comparisons	100	a	a	a
k__Bacteria|p__Pseudomonadota|c__Gammaproteobacteria|o__Salinisphaerales|f__Nevskiaceae|g__Alkanibacter	Dunn's Kruskal-Wallis Multiple Comparisons	200	a	a	a
k__Bacteria|p__Bacteroidota|c__Bacteroidia|o__Chitinophagales|f__Chitinophagaceae|g__Sediminibacterium	Dunn's Kruskal-Wallis Multiple Comparisons	25	a	a	a
k__Bacteria|p__Bacteroidota|c__Bacteroidia|o__Chitinophagales|f__Chitinophagaceae|g__Sediminibacterium	Dunn's Kruskal-Wallis Multiple Comparisons	100	a	a	a
k__Bacteria|p__Bacteroidota|c__Bacteroidia|o__Chitinophagales|f__Chitinophagaceae|g__Sediminibacterium	Dunn's Kruskal-Wallis Multiple Comparisons	200	b	b	b
k__Bacteria|p__Actinomycetota|c__Actinobacteria|o__Micrococcales|f__Microbacteriaceae|g__Parafrigoribacterium	Dunn's Kruskal-Wallis Multiple Comparisons	100	a	a	a
k__Bacteria|p__Actinomycetota|c__Actinobacteria|o__Micrococcales|f__Microbacteriaceae|g__Parafrigoribacterium	Dunn's Kruskal-Wallis Multiple Comparisons	25	a	a	a
k__Bacteria|p__Actinomycetota|c__Actinobacteria|o__Micrococcales|f__Microbacteriaceae|g__Parafrigoribacterium	Dunn's Kruskal-Wallis Multiple Comparisons	200	a	a	a
k__Bacteria|p__Pseudomonadota|c__Gammaproteobacteria|o__Burkholderiales|f__Burkholderiaceae|g__Limnobacter	Dunn's Kruskal-Wallis Multiple Comparisons	100	a	a	a
k__Bacteria|p__Pseudomonadota|c__Gammaproteobacteria|o__Burkholderiales|f__Burkholderiaceae|g__Limnobacter	Dunn's Kruskal-Wallis Multiple Comparisons	25	a	a	a
k__Bacteria|p__Pseudomonadota|c__Gammaproteobacteria|o__Burkholderiales|f__Burkholderiaceae|g__Limnobacter	Dunn's Kruskal-Wallis Multiple Comparisons	200	a	a	a
k__Bacteria|p__Pseudomonadota|c__Alphaproteobacteria|o__Acetobacterales|f__Acetobacteraceae|g__Endobacter	Dunn's Kruskal-Wallis Multiple Comparisons	200	a	a	a
k__Bacteria|p__Pseudomonadota|c__Alphaproteobacteria|o__Acetobacterales|f__Acetobacteraceae|g__Endobacter	Dunn's Kruskal-Wallis Multiple Comparisons	100	a	a	a
k__Bacteria|p__Pseudomonadota|c__Alphaproteobacteria|o__Acetobacterales|f__Acetobacteraceae|g__Endobacter	Dunn's Kruskal-Wallis Multiple Comparisons	25	a	a	a
k__Bacteria|p__Bacillota|c__Bacilli|o__Alicyclobacillales|f__Alicyclobacillaceae|g__Tumebacillus	Dunn's Kruskal-Wallis Multiple Comparisons	25	a	a	a
k__Bacteria|p__Bacillota|c__Bacilli|o__Alicyclobacillales|f__Alicyclobacillaceae|g__Tumebacillus	Dunn's Kruskal-Wallis Multiple Comparisons	200	a	a	a
k__Bacteria|p__Bacillota|c__Bacilli|o__Alicyclobacillales|f__Alicyclobacillaceae|g__Tumebacillus	Dunn's Kruskal-Wallis Multiple Comparisons	100	a	a	a
k__Bacteria|p__Bacillota|c__Bacilli|o__Bacillales|f__Bacillaceae|g__Bacillus	Dunn's Kruskal-Wallis Multiple Comparisons	200	a	a	a
k__Bacteria|p__Bacillota|c__Bacilli|o__Bacillales|f__Bacillaceae|g__Bacillus	Dunn's Kruskal-Wallis Multiple Comparisons	100	a	a	a
k__Bacteria|p__Bacillota|c__Bacilli|o__Bacillales|f__Bacillaceae|g__Bacillus	Dunn's Kruskal-Wallis Multiple Comparisons	25	a	a	a
k__Bacteria|p__Verrucomicrobiota|c__Omnitrophia|o__Omnitrophales|f__Omnitrophaceae|g__Candidatus Omnitrophus	Dunn's Kruskal-Wallis Multiple Comparisons	25	a	a	a
k__Bacteria|p__Verrucomicrobiota|c__Omnitrophia|o__Omnitrophales|f__Omnitrophaceae|g__Candidatus Omnitrophus	Dunn's Kruskal-Wallis Multiple Comparisons	100	a	a	a
k__Bacteria|p__Verrucomicrobiota|c__Omnitrophia|o__Omnitrophales|f__Omnitrophaceae|g__Candidatus Omnitrophus	Dunn's Kruskal-Wallis Multiple Comparisons	200	b	b	b
k__Bacteria|p__Pseudomonadota|c__Alphaproteobacteria|o__Hyphomicrobiales|f__Rhizobiaceae|g__Mesorhizobium	Dunn's Kruskal-Wallis Multiple Comparisons	200	a	a	a
k__Bacteria|p__Pseudomonadota|c__Alphaproteobacteria|o__Hyphomicrobiales|f__Rhizobiaceae|g__Mesorhizobium	Dunn's Kruskal-Wallis Multiple Comparisons	25	b	b	b
k__Bacteria|p__Pseudomonadota|c__Alphaproteobacteria|o__Hyphomicrobiales|f__Rhizobiaceae|g__Mesorhizobium	Dunn's Kruskal-Wallis Multiple Comparisons	100	b	b	b
k__Bacteria|p__Pseudomonadota|c__Alphaproteobacteria|o__Hyphomicrobiales|f__Rhizobiaceae|g__Aminobacter	Dunn's Kruskal-Wallis Multiple Comparisons	200	a	a	a
k__Bacteria|p__Pseudomonadota|c__Alphaproteobacteria|o__Hyphomicrobiales|f__Rhizobiaceae|g__Aminobacter	Dunn's Kruskal-Wallis Multiple Comparisons	25	b	b	b
k__Bacteria|p__Pseudomonadota|c__Alphaproteobacteria|o__Hyphomicrobiales|f__Rhizobiaceae|g__Aminobacter	Dunn's Kruskal-Wallis Multiple Comparisons	100	b	b	b
k__Bacteria|p__Pseudomonadota|c__Alphaproteobacteria|o__Micropepsales|f__Micropepsaceae|g__Micropepsis	Dunn's Kruskal-Wallis Multiple Comparisons	200	a	a	a
k__Bacteria|p__Pseudomonadota|c__Alphaproteobacteria|o__Micropepsales|f__Micropepsaceae|g__Micropepsis	Dunn's Kruskal-Wallis Multiple Comparisons	25	a	a	a
k__Bacteria|p__Pseudomonadota|c__Alphaproteobacteria|o__Micropepsales|f__Micropepsaceae|g__Micropepsis	Dunn's Kruskal-Wallis Multiple Comparisons	100	a	a	a
k__Bacteria|p__Actinomycetota|c__Actinobacteria|o__Pseudonocardiales|f__Pseudonocardiaceae|g__Bounagaea	Dunn's Kruskal-Wallis Multiple Comparisons	100	a	a	a
k__Bacteria|p__Actinomycetota|c__Actinobacteria|o__Pseudonocardiales|f__Pseudonocardiaceae|g__Bounagaea	Dunn's Kruskal-Wallis Multiple Comparisons	200	a	a	a
k__Bacteria|p__Actinomycetota|c__Actinobacteria|o__Pseudonocardiales|f__Pseudonocardiaceae|g__Bounagaea	Dunn's Kruskal-Wallis Multiple Comparisons	25	a	a	a
k__Bacteria|p__Bacillota|c__Thermacetogenia|o__Thermacetogeniales|f__Thermacetogeniaceae|g__Syntrophaceticus	Dunn's Kruskal-Wallis Multiple Comparisons	100	a	a	a
k__Bacteria|p__Bacillota|c__Thermacetogenia|o__Thermacetogeniales|f__Thermacetogeniaceae|g__Syntrophaceticus	Dunn's Kruskal-Wallis Multiple Comparisons	200	a	a	a
k__Bacteria|p__Bacillota|c__Thermacetogenia|o__Thermacetogeniales|f__Thermacetogeniaceae|g__Syntrophaceticus	Dunn's Kruskal-Wallis Multiple Comparisons	25	a	a	a
k__Bacteria|p__Bacteroidota|c__Bacteroidia|o__Chitinophagales|f__Chitinophagaceae|g__Parafilimonas	Dunn's Kruskal-Wallis Multiple Comparisons	100	a	a	a
k__Bacteria|p__Bacteroidota|c__Bacteroidia|o__Chitinophagales|f__Chitinophagaceae|g__Parafilimonas	Dunn's Kruskal-Wallis Multiple Comparisons	200	a	a	a
k__Bacteria|p__Bacteroidota|c__Bacteroidia|o__Chitinophagales|f__Chitinophagaceae|g__Parafilimonas	Dunn's Kruskal-Wallis Multiple Comparisons	25	a	a	a
k__Bacteria|p__Actinomycetota|c__Actinobacteria|o__Micrococcales|f__Microbacteriaceae|g__Frondihabitans	Dunn's Kruskal-Wallis Multiple Comparisons	200	a	a	a
k__Bacteria|p__Actinomycetota|c__Actinobacteria|o__Micrococcales|f__Microbacteriaceae|g__Frondihabitans	Dunn's Kruskal-Wallis Multiple Comparisons	100	ab	ab	ab
k__Bacteria|p__Actinomycetota|c__Actinobacteria|o__Micrococcales|f__Microbacteriaceae|g__Frondihabitans	Dunn's Kruskal-Wallis Multiple Comparisons	25	b	b	b
k__Bacteria|p__Pseudomonadota|c__Alphaproteobacteria|o__Hyphomicrobiales|f__Labraceae|g__Labrys	Dunn's Kruskal-Wallis Multiple Comparisons	200	a	a	a
k__Bacteria|p__Pseudomonadota|c__Alphaproteobacteria|o__Hyphomicrobiales|f__Labraceae|g__Labrys	Dunn's Kruskal-Wallis Multiple Comparisons	25	a	a	a
k__Bacteria|p__Pseudomonadota|c__Alphaproteobacteria|o__Hyphomicrobiales|f__Labraceae|g__Labrys	Dunn's Kruskal-Wallis Multiple Comparisons	100	a	a	a
k__Bacteria|p__Pseudomonadota|c__Gammaproteobacteria|o__Burkholderiales|f__Nitrosomonadaceae|g__Ellin6067	Dunn's Kruskal-Wallis Multiple Comparisons	25	a	a	a
k__Bacteria|p__Pseudomonadota|c__Gammaproteobacteria|o__Burkholderiales|f__Nitrosomonadaceae|g__Ellin6067	Dunn's Kruskal-Wallis Multiple Comparisons	100	a	a	a
k__Bacteria|p__Pseudomonadota|c__Gammaproteobacteria|o__Burkholderiales|f__Nitrosomonadaceae|g__Ellin6067	Dunn's Kruskal-Wallis Multiple Comparisons	200	a	a	a
k__Bacteria|p__Actinomycetota|c__Actinobacteria|o__Micrococcales|f__Microbacteriaceae|g__Curtobacterium	Dunn's Kruskal-Wallis Multiple Comparisons	25	a	a	a
k__Bacteria|p__Actinomycetota|c__Actinobacteria|o__Micrococcales|f__Microbacteriaceae|g__Curtobacterium	Dunn's Kruskal-Wallis Multiple Comparisons	100	a	a	a
k__Bacteria|p__Actinomycetota|c__Actinobacteria|o__Micrococcales|f__Microbacteriaceae|g__Curtobacterium	Dunn's Kruskal-Wallis Multiple Comparisons	200	a	a	a
k__Bacteria|p__Pseudomonadota|c__Alphaproteobacteria|o__Parvibaculales|f__Parvibaculaceae|g__Parvibaculum	Dunn's Kruskal-Wallis Multiple Comparisons	200	a	a	a
k__Bacteria|p__Pseudomonadota|c__Alphaproteobacteria|o__Parvibaculales|f__Parvibaculaceae|g__Parvibaculum	Dunn's Kruskal-Wallis Multiple Comparisons	25	a	a	a
k__Bacteria|p__Pseudomonadota|c__Alphaproteobacteria|o__Parvibaculales|f__Parvibaculaceae|g__Parvibaculum	Dunn's Kruskal-Wallis Multiple Comparisons	100	a	a	a
k__Bacteria|p__Pseudomonadota|c__Alphaproteobacteria|o__Caedibacterales|f__Caedibacteraceae|g__Caedibacter	Dunn's Kruskal-Wallis Multiple Comparisons	25	a	a	a
k__Bacteria|p__Pseudomonadota|c__Alphaproteobacteria|o__Caedibacterales|f__Caedibacteraceae|g__Caedibacter	Dunn's Kruskal-Wallis Multiple Comparisons	100	a	a	a
k__Bacteria|p__Pseudomonadota|c__Alphaproteobacteria|o__Caedibacterales|f__Caedibacteraceae|g__Caedibacter	Dunn's Kruskal-Wallis Multiple Comparisons	200	a	a	a
k__Bacteria|p__Bdellovibrionota|c__Oligoflexia|o__Silvanigrellales|f__Silvanigrellaceae|g__Fluviispira	Dunn's Kruskal-Wallis Multiple Comparisons	100	a	a	a
k__Bacteria|p__Bdellovibrionota|c__Oligoflexia|o__Silvanigrellales|f__Silvanigrellaceae|g__Fluviispira	Dunn's Kruskal-Wallis Multiple Comparisons	200	a	a	a
k__Bacteria|p__Bdellovibrionota|c__Oligoflexia|o__Silvanigrellales|f__Silvanigrellaceae|g__Fluviispira	Dunn's Kruskal-Wallis Multiple Comparisons	25	a	a	a
k__Bacteria|p__Verrucomicrobiota|c__Verrucomicrobiia|o__Opitutales|f__Opitutaceae|g__Cephaloticoccus	Dunn's Kruskal-Wallis Multiple Comparisons	100	a	a	a
k__Bacteria|p__Verrucomicrobiota|c__Verrucomicrobiia|o__Opitutales|f__Opitutaceae|g__Cephaloticoccus	Dunn's Kruskal-Wallis Multiple Comparisons	25	a	a	a
k__Bacteria|p__Verrucomicrobiota|c__Verrucomicrobiia|o__Opitutales|f__Opitutaceae|g__Cephaloticoccus	Dunn's Kruskal-Wallis Multiple Comparisons	200	a	a	a
k__Bacteria|p__Chlamydiota|c__Chlamydiia|o__Chlamydiales|f__Simkaniaceae|g__Candidatus Rhabdochlamydia	Dunn's Kruskal-Wallis Multiple Comparisons	200	a	a	a
k__Bacteria|p__Chlamydiota|c__Chlamydiia|o__Chlamydiales|f__Simkaniaceae|g__Candidatus Rhabdochlamydia	Dunn's Kruskal-Wallis Multiple Comparisons	25	a	a	a
k__Bacteria|p__Chlamydiota|c__Chlamydiia|o__Chlamydiales|f__Simkaniaceae|g__Candidatus Rhabdochlamydia	Dunn's Kruskal-Wallis Multiple Comparisons	100	a	a	a
k__Bacteria|p__Actinomycetota|c__Actinobacteria|o__Micrococcales|f__Dermacoccaceae|g__Flexivirga	Dunn's Kruskal-Wallis Multiple Comparisons	200	a	a	a
k__Bacteria|p__Actinomycetota|c__Actinobacteria|o__Micrococcales|f__Dermacoccaceae|g__Flexivirga	Dunn's Kruskal-Wallis Multiple Comparisons	100	ab	ab	ab
k__Bacteria|p__Actinomycetota|c__Actinobacteria|o__Micrococcales|f__Dermacoccaceae|g__Flexivirga	Dunn's Kruskal-Wallis Multiple Comparisons	25	b	b	b
k__Bacteria|p__Pseudomonadota|c__Alphaproteobacteria|o__Sphingomonadales|f__Sphingomonadaceae|g__Sphingomonas	Dunn's Kruskal-Wallis Multiple Comparisons	25	a	a	a
k__Bacteria|p__Pseudomonadota|c__Alphaproteobacteria|o__Sphingomonadales|f__Sphingomonadaceae|g__Sphingomonas	Dunn's Kruskal-Wallis Multiple Comparisons	200	a	a	a
k__Bacteria|p__Pseudomonadota|c__Alphaproteobacteria|o__Sphingomonadales|f__Sphingomonadaceae|g__Sphingomonas	Dunn's Kruskal-Wallis Multiple Comparisons	100	a	a	a
k__Bacteria|p__Pseudomonadota|c__Gammaproteobacteria|o__Burkholderiales|f__Burkholderiaceae|g__Cupriavidus	Dunn's Kruskal-Wallis Multiple Comparisons	25	a	a	a
k__Bacteria|p__Pseudomonadota|c__Gammaproteobacteria|o__Burkholderiales|f__Burkholderiaceae|g__Cupriavidus	Dunn's Kruskal-Wallis Multiple Comparisons	100	a	a	a
k__Bacteria|p__Pseudomonadota|c__Gammaproteobacteria|o__Burkholderiales|f__Burkholderiaceae|g__Cupriavidus	Dunn's Kruskal-Wallis Multiple Comparisons	200	a	a	a
k__Bacteria|p__Pseudomonadota|c__Alphaproteobacteria|o__Azospirillales|f__Azospirillaceae|g__Nitrospirillum	Dunn's Kruskal-Wallis Multiple Comparisons	25	a	a	a
k__Bacteria|p__Pseudomonadota|c__Alphaproteobacteria|o__Azospirillales|f__Azospirillaceae|g__Nitrospirillum	Dunn's Kruskal-Wallis Multiple Comparisons	200	a	a	a
k__Bacteria|p__Pseudomonadota|c__Alphaproteobacteria|o__Azospirillales|f__Azospirillaceae|g__Nitrospirillum	Dunn's Kruskal-Wallis Multiple Comparisons	100	a	a	a
k__Bacteria|p__Pseudomonadota|c__Alphaproteobacteria|o__Hyphomicrobiales|f__Beijerinckiaceae|g__Methylobacterium	Dunn's Kruskal-Wallis Multiple Comparisons	200	a	a	a
k__Bacteria|p__Pseudomonadota|c__Alphaproteobacteria|o__Hyphomicrobiales|f__Beijerinckiaceae|g__Methylobacterium	Dunn's Kruskal-Wallis Multiple Comparisons	100	a	a	a
k__Bacteria|p__Pseudomonadota|c__Alphaproteobacteria|o__Hyphomicrobiales|f__Beijerinckiaceae|g__Methylobacterium	Dunn's Kruskal-Wallis Multiple Comparisons	25	b	b	b
k__Bacteria|p__Bacteroidota|c__Bacteroidia|o__Cytophagales|f__Amoebophilaceae|g__Candidatus Amoebophilus	Dunn's Kruskal-Wallis Multiple Comparisons	25	a	a	a
k__Bacteria|p__Bacteroidota|c__Bacteroidia|o__Cytophagales|f__Amoebophilaceae|g__Candidatus Amoebophilus	Dunn's Kruskal-Wallis Multiple Comparisons	200	a	a	a
k__Bacteria|p__Bacteroidota|c__Bacteroidia|o__Cytophagales|f__Amoebophilaceae|g__Candidatus Amoebophilus	Dunn's Kruskal-Wallis Multiple Comparisons	100	a	a	a
k__Bacteria|p__Planctomycetota|c__Planctomycetes|o__Isosphaerales|f__Isosphaeraceae|g__Paludisphaera	Dunn's Kruskal-Wallis Multiple Comparisons	200	a	a	a
k__Bacteria|p__Planctomycetota|c__Planctomycetes|o__Isosphaerales|f__Isosphaeraceae|g__Paludisphaera	Dunn's Kruskal-Wallis Multiple Comparisons	25	a	a	a
k__Bacteria|p__Planctomycetota|c__Planctomycetes|o__Isosphaerales|f__Isosphaeraceae|g__Paludisphaera	Dunn's Kruskal-Wallis Multiple Comparisons	100	a	a	a
k__Bacteria|p__Pseudomonadota|c__Gammaproteobacteria|o__Burkholderiales|f__Comamonadaceae|g__Acidovorax	Dunn's Kruskal-Wallis Multiple Comparisons	25	a	a	a
k__Bacteria|p__Pseudomonadota|c__Gammaproteobacteria|o__Burkholderiales|f__Comamonadaceae|g__Acidovorax	Dunn's Kruskal-Wallis Multiple Comparisons	100	b	b	b
k__Bacteria|p__Pseudomonadota|c__Gammaproteobacteria|o__Burkholderiales|f__Comamonadaceae|g__Acidovorax	Dunn's Kruskal-Wallis Multiple Comparisons	200	ab	ab	ab
k__Bacteria|p__Pseudomonadota|c__Gammaproteobacteria|o__Burkholderiales|f__Alcaligenaceae|g__Bordetella	Dunn's Kruskal-Wallis Multiple Comparisons	25	a	a	a
k__Bacteria|p__Pseudomonadota|c__Gammaproteobacteria|o__Burkholderiales|f__Alcaligenaceae|g__Bordetella	Dunn's Kruskal-Wallis Multiple Comparisons	100	a	a	a
k__Bacteria|p__Pseudomonadota|c__Gammaproteobacteria|o__Burkholderiales|f__Alcaligenaceae|g__Bordetella	Dunn's Kruskal-Wallis Multiple Comparisons	200	a	a	a
k__Bacteria|p__Pseudomonadota|c__Alphaproteobacteria|o__Hyphomicrobiales|f__Rhizobiaceae|g__Agrobacterium	Dunn's Kruskal-Wallis Multiple Comparisons	25	a	a	a
k__Bacteria|p__Pseudomonadota|c__Alphaproteobacteria|o__Hyphomicrobiales|f__Rhizobiaceae|g__Agrobacterium	Dunn's Kruskal-Wallis Multiple Comparisons	100	a	a	a
k__Bacteria|p__Pseudomonadota|c__Alphaproteobacteria|o__Hyphomicrobiales|f__Rhizobiaceae|g__Agrobacterium	Dunn's Kruskal-Wallis Multiple Comparisons	200	a	a	a
k__Bacteria|p__Pseudomonadota|c__Gammaproteobacteria|o__Burkholderiales|f__Rhodocyclaceae|g__Methyloversatilis	Dunn's Kruskal-Wallis Multiple Comparisons	100	a	a	a
k__Bacteria|p__Pseudomonadota|c__Gammaproteobacteria|o__Burkholderiales|f__Rhodocyclaceae|g__Methyloversatilis	Dunn's Kruskal-Wallis Multiple Comparisons	25	a	a	a
k__Bacteria|p__Pseudomonadota|c__Gammaproteobacteria|o__Burkholderiales|f__Rhodocyclaceae|g__Methyloversatilis	Dunn's Kruskal-Wallis Multiple Comparisons	200	a	a	a
k__Bacteria|p__Actinomycetota|c__Actinobacteria|o__Micrococcales|f__Microbacteriaceae|g__Amnibacterium	Dunn's Kruskal-Wallis Multiple Comparisons	200	a	a	a
k__Bacteria|p__Actinomycetota|c__Actinobacteria|o__Micrococcales|f__Microbacteriaceae|g__Amnibacterium	Dunn's Kruskal-Wallis Multiple Comparisons	25	b	b	b
k__Bacteria|p__Actinomycetota|c__Actinobacteria|o__Micrococcales|f__Microbacteriaceae|g__Amnibacterium	Dunn's Kruskal-Wallis Multiple Comparisons	100	ab	ab	ab
k__Bacteria|p__Actinomycetota|c__Actinobacteria|o__Micrococcales|f__Microbacteriaceae|g__Leifsonia	Dunn's Kruskal-Wallis Multiple Comparisons	25	a	a	a
k__Bacteria|p__Actinomycetota|c__Actinobacteria|o__Micrococcales|f__Microbacteriaceae|g__Leifsonia	Dunn's Kruskal-Wallis Multiple Comparisons	100	a	a	a
k__Bacteria|p__Actinomycetota|c__Actinobacteria|o__Micrococcales|f__Microbacteriaceae|g__Leifsonia	Dunn's Kruskal-Wallis Multiple Comparisons	200	a	a	a
k__Bacteria|p__Pseudomonadota|c__Alphaproteobacteria|o__Rhodospirillales|f__Magnetospirillaceae|g__Telmatospirillum	Dunn's Kruskal-Wallis Multiple Comparisons	200	a	a	a
k__Bacteria|p__Pseudomonadota|c__Alphaproteobacteria|o__Rhodospirillales|f__Magnetospirillaceae|g__Telmatospirillum	Dunn's Kruskal-Wallis Multiple Comparisons	25	a	a	a
k__Bacteria|p__Pseudomonadota|c__Alphaproteobacteria|o__Rhodospirillales|f__Magnetospirillaceae|g__Telmatospirillum	Dunn's Kruskal-Wallis Multiple Comparisons	100	a	a	a
k__Bacteria|p__Pseudomonadota|c__Alphaproteobacteria|o__Micavibrionales|f__Micavibrionaceae|g__Micavibrio	Dunn's Kruskal-Wallis Multiple Comparisons	200	a	a	a
k__Bacteria|p__Pseudomonadota|c__Alphaproteobacteria|o__Micavibrionales|f__Micavibrionaceae|g__Micavibrio	Dunn's Kruskal-Wallis Multiple Comparisons	100	a	a	a
k__Bacteria|p__Pseudomonadota|c__Alphaproteobacteria|o__Micavibrionales|f__Micavibrionaceae|g__Micavibrio	Dunn's Kruskal-Wallis Multiple Comparisons	25	a	a	a
k__Bacteria|p__Planctomycetota|c__Phycisphaerae|o__Tepidisphaerales|f__Tepidisphaeraceae|g__Tepidisphaera	Dunn's Kruskal-Wallis Multiple Comparisons	200	a	a	a
k__Bacteria|p__Planctomycetota|c__Phycisphaerae|o__Tepidisphaerales|f__Tepidisphaeraceae|g__Tepidisphaera	Dunn's Kruskal-Wallis Multiple Comparisons	25	a	a	a
k__Bacteria|p__Planctomycetota|c__Phycisphaerae|o__Tepidisphaerales|f__Tepidisphaeraceae|g__Tepidisphaera	Dunn's Kruskal-Wallis Multiple Comparisons	100	a	a	a
k__Bacteria|p__Pseudomonadota|c__Alphaproteobacteria|o__Hyphomicrobiales|f__Hyphomicrobiaceae|g__Hyphomicrobium	Dunn's Kruskal-Wallis Multiple Comparisons	200	a	a	a
k__Bacteria|p__Pseudomonadota|c__Alphaproteobacteria|o__Hyphomicrobiales|f__Hyphomicrobiaceae|g__Hyphomicrobium	Dunn's Kruskal-Wallis Multiple Comparisons	100	ab	ab	ab
k__Bacteria|p__Pseudomonadota|c__Alphaproteobacteria|o__Hyphomicrobiales|f__Hyphomicrobiaceae|g__Hyphomicrobium	Dunn's Kruskal-Wallis Multiple Comparisons	25	b	b	b
k__Bacteria|p__Pseudomonadota|c__Alphaproteobacteria|o__Caulobacterales|f__Caulobacteraceae|g__PMMR1	Dunn's Kruskal-Wallis Multiple Comparisons	25	a	a	a
k__Bacteria|p__Pseudomonadota|c__Alphaproteobacteria|o__Caulobacterales|f__Caulobacteraceae|g__PMMR1	Dunn's Kruskal-Wallis Multiple Comparisons	100	a	a	a
k__Bacteria|p__Pseudomonadota|c__Alphaproteobacteria|o__Caulobacterales|f__Caulobacteraceae|g__PMMR1	Dunn's Kruskal-Wallis Multiple Comparisons	200	a	a	a
k__Bacteria|p__Pseudomonadota|c__Alphaproteobacteria|o__Rickettsiales|f__Rickettsiaceae|g__Candidatus Trichorickettsia	Dunn's Kruskal-Wallis Multiple Comparisons	25	a	a	a
k__Bacteria|p__Pseudomonadota|c__Alphaproteobacteria|o__Rickettsiales|f__Rickettsiaceae|g__Candidatus Trichorickettsia	Dunn's Kruskal-Wallis Multiple Comparisons	100	a	a	a
k__Bacteria|p__Pseudomonadota|c__Alphaproteobacteria|o__Rickettsiales|f__Rickettsiaceae|g__Candidatus Trichorickettsia	Dunn's Kruskal-Wallis Multiple Comparisons	200	a	a	a
k__Bacteria|p__Verrucomicrobiota|c__Verrucomicrobiia|o__Chthoniobacterales|f__Chthoniobacteraceae|g__LD29	Dunn's Kruskal-Wallis Multiple Comparisons	25	a	a	a
k__Bacteria|p__Verrucomicrobiota|c__Verrucomicrobiia|o__Chthoniobacterales|f__Chthoniobacteraceae|g__LD29	Dunn's Kruskal-Wallis Multiple Comparisons	100	b	b	b
k__Bacteria|p__Verrucomicrobiota|c__Verrucomicrobiia|o__Chthoniobacterales|f__Chthoniobacteraceae|g__LD29	Dunn's Kruskal-Wallis Multiple Comparisons	200	b	b	b
k__Bacteria|p__Pseudomonadota|c__Alphaproteobacteria|o__Caulobacterales|f__Caulobacteraceae|g__Brevundimonas	Dunn's Kruskal-Wallis Multiple Comparisons	25	a	a	a
k__Bacteria|p__Pseudomonadota|c__Alphaproteobacteria|o__Caulobacterales|f__Caulobacteraceae|g__Brevundimonas	Dunn's Kruskal-Wallis Multiple Comparisons	100	a	a	a
k__Bacteria|p__Pseudomonadota|c__Alphaproteobacteria|o__Caulobacterales|f__Caulobacteraceae|g__Brevundimonas	Dunn's Kruskal-Wallis Multiple Comparisons	200	a	a	a
k__Bacteria|p__Pseudomonadota|c__Gammaproteobacteria|o__Piscirickettsiales|f__Piscirickettsiaceae|g__Candidatus Endoecteinascidia	Dunn's Kruskal-Wallis Multiple Comparisons	100	a	a	a
k__Bacteria|p__Pseudomonadota|c__Gammaproteobacteria|o__Piscirickettsiales|f__Piscirickettsiaceae|g__Candidatus Endoecteinascidia	Dunn's Kruskal-Wallis Multiple Comparisons	25	a	a	a
k__Bacteria|p__Pseudomonadota|c__Gammaproteobacteria|o__Piscirickettsiales|f__Piscirickettsiaceae|g__Candidatus Endoecteinascidia	Dunn's Kruskal-Wallis Multiple Comparisons	200	a	a	a
k__Bacteria|p__Pseudomonadota|c__Gammaproteobacteria|o__Burkholderiales|f__Oxalobacteraceae|g__Herbaspirillum	Dunn's Kruskal-Wallis Multiple Comparisons	25	a	a	a
k__Bacteria|p__Pseudomonadota|c__Gammaproteobacteria|o__Burkholderiales|f__Oxalobacteraceae|g__Herbaspirillum	Dunn's Kruskal-Wallis Multiple Comparisons	100	a	a	a
k__Bacteria|p__Pseudomonadota|c__Gammaproteobacteria|o__Burkholderiales|f__Oxalobacteraceae|g__Herbaspirillum	Dunn's Kruskal-Wallis Multiple Comparisons	200	a	a	a
k__Bacteria|p__Planctomycetota|c__Phycisphaerae|o__Phycisphaerales|f__Phycisphaeraceae|g__SM1A02	Dunn's Kruskal-Wallis Multiple Comparisons	25	a	a	a
k__Bacteria|p__Planctomycetota|c__Phycisphaerae|o__Phycisphaerales|f__Phycisphaeraceae|g__SM1A02	Dunn's Kruskal-Wallis Multiple Comparisons	100	a	a	a
k__Bacteria|p__Planctomycetota|c__Phycisphaerae|o__Phycisphaerales|f__Phycisphaeraceae|g__SM1A02	Dunn's Kruskal-Wallis Multiple Comparisons	200	a	a	a
k__Bacteria|p__Actinomycetota|c__Thermoleophilia|o__Solirubrobacterales|f__Solirubrobacteraceae|g__Baekduia	Dunn's Kruskal-Wallis Multiple Comparisons	25	a	a	a
k__Bacteria|p__Actinomycetota|c__Thermoleophilia|o__Solirubrobacterales|f__Solirubrobacteraceae|g__Baekduia	Dunn's Kruskal-Wallis Multiple Comparisons	100	a	a	a
k__Bacteria|p__Actinomycetota|c__Thermoleophilia|o__Solirubrobacterales|f__Solirubrobacteraceae|g__Baekduia	Dunn's Kruskal-Wallis Multiple Comparisons	200	a	a	a
k__Bacteria|p__Chlamydiota|c__Chlamydiia|o__Chlamydiales|f__Simkaniaceae|g__Ga0074140	Dunn's Kruskal-Wallis Multiple Comparisons	100	a	a	a
k__Bacteria|p__Chlamydiota|c__Chlamydiia|o__Chlamydiales|f__Simkaniaceae|g__Ga0074140	Dunn's Kruskal-Wallis Multiple Comparisons	25	a	a	a
k__Bacteria|p__Chlamydiota|c__Chlamydiia|o__Chlamydiales|f__Simkaniaceae|g__Ga0074140	Dunn's Kruskal-Wallis Multiple Comparisons	200	a	a	a
k__Bacteria|p__Planctomycetota|c__Planctomycetes|o__Pirellulales|f__Pirellulaceae|g__Pir4 lineage	Dunn's Kruskal-Wallis Multiple Comparisons	25	a	a	a
k__Bacteria|p__Planctomycetota|c__Planctomycetes|o__Pirellulales|f__Pirellulaceae|g__Pir4 lineage	Dunn's Kruskal-Wallis Multiple Comparisons	100	a	a	a
k__Bacteria|p__Planctomycetota|c__Planctomycetes|o__Pirellulales|f__Pirellulaceae|g__Pir4 lineage	Dunn's Kruskal-Wallis Multiple Comparisons	200	a	a	a
k__Bacteria|p__Actinomycetota|c__Actinobacteria|o__Streptosporangiales|f__Thermomonosporaceae|g__[Streptomyces] thermoautotrophicus	Dunn's Kruskal-Wallis Multiple Comparisons	100	a	a	a
k__Bacteria|p__Actinomycetota|c__Actinobacteria|o__Streptosporangiales|f__Thermomonosporaceae|g__[Streptomyces] thermoautotrophicus	Dunn's Kruskal-Wallis Multiple Comparisons	25	a	a	a
k__Bacteria|p__Actinomycetota|c__Actinobacteria|o__Streptosporangiales|f__Thermomonosporaceae|g__[Streptomyces] thermoautotrophicus	Dunn's Kruskal-Wallis Multiple Comparisons	200	a	a	a
k__Bacteria|p__Actinomycetota|c__Actinobacteria|o__Micrococcales|f__Micrococcaceae|g__Pseudarthrobacter	Dunn's Kruskal-Wallis Multiple Comparisons	25	a	a	a
k__Bacteria|p__Actinomycetota|c__Actinobacteria|o__Micrococcales|f__Micrococcaceae|g__Pseudarthrobacter	Dunn's Kruskal-Wallis Multiple Comparisons	100	a	a	a
k__Bacteria|p__Actinomycetota|c__Actinobacteria|o__Micrococcales|f__Micrococcaceae|g__Pseudarthrobacter	Dunn's Kruskal-Wallis Multiple Comparisons	200	a	a	a
k__Bacteria|p__Cyanobacteriota|c__Vampirivibrionia|o__Obscuribacterales|f__Obscuribacteraceae|g__Candidatus Obscuribacter	Dunn's Kruskal-Wallis Multiple Comparisons	200	a	a	a
k__Bacteria|p__Cyanobacteriota|c__Vampirivibrionia|o__Obscuribacterales|f__Obscuribacteraceae|g__Candidatus Obscuribacter	Dunn's Kruskal-Wallis Multiple Comparisons	25	a	a	a
k__Bacteria|p__Cyanobacteriota|c__Vampirivibrionia|o__Obscuribacterales|f__Obscuribacteraceae|g__Candidatus Obscuribacter	Dunn's Kruskal-Wallis Multiple Comparisons	100	a	a	a
k__Bacteria|p__Bacillota|c__Bacilli|o__Paenibacillales|f__Paenibacillaceae|g__Gorillibacterium	Dunn's Kruskal-Wallis Multiple Comparisons	25	a	a	a
k__Bacteria|p__Bacillota|c__Bacilli|o__Paenibacillales|f__Paenibacillaceae|g__Gorillibacterium	Dunn's Kruskal-Wallis Multiple Comparisons	100	a	a	a
k__Bacteria|p__Bacillota|c__Bacilli|o__Paenibacillales|f__Paenibacillaceae|g__Gorillibacterium	Dunn's Kruskal-Wallis Multiple Comparisons	200	a	a	a
k__Bacteria|p__Pseudomonadota|c__Alphaproteobacteria|o__Acetobacterales|f__Acetobacteraceae|g__Acidisphaera	Dunn's Kruskal-Wallis Multiple Comparisons	200	a	a	a
k__Bacteria|p__Pseudomonadota|c__Alphaproteobacteria|o__Acetobacterales|f__Acetobacteraceae|g__Acidisphaera	Dunn's Kruskal-Wallis Multiple Comparisons	25	a	a	a
k__Bacteria|p__Pseudomonadota|c__Alphaproteobacteria|o__Acetobacterales|f__Acetobacteraceae|g__Acidisphaera	Dunn's Kruskal-Wallis Multiple Comparisons	100	a	a	a
k__Bacteria|p__Pseudomonadota|c__Alphaproteobacteria|o__Hyphomicrobiales|f__Xanthobacteraceae|g__Nitrobacter	Dunn's Kruskal-Wallis Multiple Comparisons	200	a	a	a
k__Bacteria|p__Pseudomonadota|c__Alphaproteobacteria|o__Hyphomicrobiales|f__Xanthobacteraceae|g__Nitrobacter	Dunn's Kruskal-Wallis Multiple Comparisons	25	b	b	b
k__Bacteria|p__Pseudomonadota|c__Alphaproteobacteria|o__Hyphomicrobiales|f__Xanthobacteraceae|g__Nitrobacter	Dunn's Kruskal-Wallis Multiple Comparisons	100	b	b	b
k__Bacteria|p__Pseudomonadota|c__Alphaproteobacteria|o__Sphingomonadales|f__Sphingomonadaceae|g__Sphingopyxis	Dunn's Kruskal-Wallis Multiple Comparisons	100	a	a	a
k__Bacteria|p__Pseudomonadota|c__Alphaproteobacteria|o__Sphingomonadales|f__Sphingomonadaceae|g__Sphingopyxis	Dunn's Kruskal-Wallis Multiple Comparisons	25	b	b	b
k__Bacteria|p__Pseudomonadota|c__Alphaproteobacteria|o__Sphingomonadales|f__Sphingomonadaceae|g__Sphingopyxis	Dunn's Kruskal-Wallis Multiple Comparisons	200	ab	ab	ab
k__Bacteria|p__Pseudomonadota|c__Gammaproteobacteria|o__Burkholderiales|f__Nitrosomonadaceae|g__IS-44	Dunn's Kruskal-Wallis Multiple Comparisons	25	a	a	a
k__Bacteria|p__Pseudomonadota|c__Gammaproteobacteria|o__Burkholderiales|f__Nitrosomonadaceae|g__IS-44	Dunn's Kruskal-Wallis Multiple Comparisons	100	a	a	a
k__Bacteria|p__Pseudomonadota|c__Gammaproteobacteria|o__Burkholderiales|f__Nitrosomonadaceae|g__IS-44	Dunn's Kruskal-Wallis Multiple Comparisons	200	a	a	a
k__Bacteria|p__Gemmatimonadota|c__Longimicrobiia|o__Longimicrobiales|f__Longimicrobiaceae|g__YC-ZSS-LKJ147	Dunn's Kruskal-Wallis Multiple Comparisons	25	a	a	a
k__Bacteria|p__Gemmatimonadota|c__Longimicrobiia|o__Longimicrobiales|f__Longimicrobiaceae|g__YC-ZSS-LKJ147	Dunn's Kruskal-Wallis Multiple Comparisons	100	a	a	a
k__Bacteria|p__Gemmatimonadota|c__Longimicrobiia|o__Longimicrobiales|f__Longimicrobiaceae|g__YC-ZSS-LKJ147	Dunn's Kruskal-Wallis Multiple Comparisons	200	a	a	a
k__Bacteria|p__Acidobacteriota|c__Acidobacteriae|o__Terriglobales|f__Acidobacteriaceae (Subgroup 1)|g__Terriglobus	Dunn's Kruskal-Wallis Multiple Comparisons	25	a	a	a
k__Bacteria|p__Acidobacteriota|c__Acidobacteriae|o__Terriglobales|f__Acidobacteriaceae (Subgroup 1)|g__Terriglobus	Dunn's Kruskal-Wallis Multiple Comparisons	100	a	a	a
k__Bacteria|p__Acidobacteriota|c__Acidobacteriae|o__Terriglobales|f__Acidobacteriaceae (Subgroup 1)|g__Terriglobus	Dunn's Kruskal-Wallis Multiple Comparisons	200	a	a	a
k__Bacteria|p__Planctomycetota|c__Planctomycetes|o__Planctomycetales|f__Schlesneriaceae|g__Planctopirus	Dunn's Kruskal-Wallis Multiple Comparisons	25	a	a	a
k__Bacteria|p__Planctomycetota|c__Planctomycetes|o__Planctomycetales|f__Schlesneriaceae|g__Planctopirus	Dunn's Kruskal-Wallis Multiple Comparisons	100	b	b	b
k__Bacteria|p__Planctomycetota|c__Planctomycetes|o__Planctomycetales|f__Schlesneriaceae|g__Planctopirus	Dunn's Kruskal-Wallis Multiple Comparisons	200	b	b	b
k__Bacteria|p__Pseudomonadota|c__Gammaproteobacteria|o__|f__|g__Candidatus Berkiella	Dunn's Kruskal-Wallis Multiple Comparisons	25	ab	ab	ab
k__Bacteria|p__Pseudomonadota|c__Gammaproteobacteria|o__|f__|g__Candidatus Berkiella	Dunn's Kruskal-Wallis Multiple Comparisons	100	a	a	a
k__Bacteria|p__Pseudomonadota|c__Gammaproteobacteria|o__|f__|g__Candidatus Berkiella	Dunn's Kruskal-Wallis Multiple Comparisons	200	b	b	b
k__Bacteria|p__Actinomycetota|c__Actinobacteria|o__Kitasatosporales|f__Streptomycetaceae|g__Streptomyces	Dunn's Kruskal-Wallis Multiple Comparisons	25	a	a	a
k__Bacteria|p__Actinomycetota|c__Actinobacteria|o__Kitasatosporales|f__Streptomycetaceae|g__Streptomyces	Dunn's Kruskal-Wallis Multiple Comparisons	100	a	a	a
k__Bacteria|p__Actinomycetota|c__Actinobacteria|o__Kitasatosporales|f__Streptomycetaceae|g__Streptomyces	Dunn's Kruskal-Wallis Multiple Comparisons	200	a	a	a
k__Bacteria|p__Bacillota|c__Bacilli|o__Bacillales|f__Bacillaceae|g__Neobacillus	Dunn's Kruskal-Wallis Multiple Comparisons	25	a	a	a
k__Bacteria|p__Bacillota|c__Bacilli|o__Bacillales|f__Bacillaceae|g__Neobacillus	Dunn's Kruskal-Wallis Multiple Comparisons	100	a	a	a
k__Bacteria|p__Bacillota|c__Bacilli|o__Bacillales|f__Bacillaceae|g__Neobacillus	Dunn's Kruskal-Wallis Multiple Comparisons	200	a	a	a
k__Bacteria|p__Bdellovibrionota|c__Bdellovibrionia|o__Bdellovibrionales|f__Pseudobdellovibrionaceae|g__OM27 clade	Dunn's Kruskal-Wallis Multiple Comparisons	25	a	a	a
k__Bacteria|p__Bdellovibrionota|c__Bdellovibrionia|o__Bdellovibrionales|f__Pseudobdellovibrionaceae|g__OM27 clade	Dunn's Kruskal-Wallis Multiple Comparisons	100	a	a	a
k__Bacteria|p__Bdellovibrionota|c__Bdellovibrionia|o__Bdellovibrionales|f__Pseudobdellovibrionaceae|g__OM27 clade	Dunn's Kruskal-Wallis Multiple Comparisons	200	a	a	a
k__Bacteria|p__Pseudomonadota|c__Alphaproteobacteria|o__Rickettsiales|f__Rickettsiaceae|g__Candidatus Megaira	Dunn's Kruskal-Wallis Multiple Comparisons	25	a	a	a
k__Bacteria|p__Pseudomonadota|c__Alphaproteobacteria|o__Rickettsiales|f__Rickettsiaceae|g__Candidatus Megaira	Dunn's Kruskal-Wallis Multiple Comparisons	100	a	a	a
k__Bacteria|p__Pseudomonadota|c__Alphaproteobacteria|o__Rickettsiales|f__Rickettsiaceae|g__Candidatus Megaira	Dunn's Kruskal-Wallis Multiple Comparisons	200	a	a	a
k__Bacteria|p__Pseudomonadota|c__Alphaproteobacteria|o__Paracaedibacterales|f__Paracaedibacteraceae|g__Candidatus Finniella	Dunn's Kruskal-Wallis Multiple Comparisons	25	a	a	a
k__Bacteria|p__Pseudomonadota|c__Alphaproteobacteria|o__Paracaedibacterales|f__Paracaedibacteraceae|g__Candidatus Finniella	Dunn's Kruskal-Wallis Multiple Comparisons	100	a	a	a
k__Bacteria|p__Pseudomonadota|c__Alphaproteobacteria|o__Paracaedibacterales|f__Paracaedibacteraceae|g__Candidatus Finniella	Dunn's Kruskal-Wallis Multiple Comparisons	200	a	a	a
k__Bacteria|p__Pseudomonadota|c__Alphaproteobacteria|o__Hyphomicrobiales|f__Rhizobiaceae|g__Pseudaminobacter	Dunn's Kruskal-Wallis Multiple Comparisons	25	a	a	a
k__Bacteria|p__Pseudomonadota|c__Alphaproteobacteria|o__Hyphomicrobiales|f__Rhizobiaceae|g__Pseudaminobacter	Dunn's Kruskal-Wallis Multiple Comparisons	100	a	a	a
k__Bacteria|p__Pseudomonadota|c__Alphaproteobacteria|o__Hyphomicrobiales|f__Rhizobiaceae|g__Pseudaminobacter	Dunn's Kruskal-Wallis Multiple Comparisons	200	a	a	a
k__Bacteria|p__Pseudomonadota|c__Alphaproteobacteria|o__Hyphomicrobiales|f__Rhizobiaceae|g__Shinella	Dunn's Kruskal-Wallis Multiple Comparisons	25	a	a	a
k__Bacteria|p__Pseudomonadota|c__Alphaproteobacteria|o__Hyphomicrobiales|f__Rhizobiaceae|g__Shinella	Dunn's Kruskal-Wallis Multiple Comparisons	100	a	a	a
k__Bacteria|p__Pseudomonadota|c__Alphaproteobacteria|o__Hyphomicrobiales|f__Rhizobiaceae|g__Shinella	Dunn's Kruskal-Wallis Multiple Comparisons	200	a	a	a
k__Bacteria|p__Verrucomicrobiota|c__Verrucomicrobiia|o__Chthoniobacterales|f__Xiphinematobacteraceae|g__Candidatus Xiphinematobacter	Dunn's Kruskal-Wallis Multiple Comparisons	25	a	a	a
k__Bacteria|p__Verrucomicrobiota|c__Verrucomicrobiia|o__Chthoniobacterales|f__Xiphinematobacteraceae|g__Candidatus Xiphinematobacter	Dunn's Kruskal-Wallis Multiple Comparisons	100	a	a	a
k__Bacteria|p__Verrucomicrobiota|c__Verrucomicrobiia|o__Chthoniobacterales|f__Xiphinematobacteraceae|g__Candidatus Xiphinematobacter	Dunn's Kruskal-Wallis Multiple Comparisons	200	a	a	a
k__Bacteria|p__Pseudomonadota|c__Alphaproteobacteria|o__Hyphomicrobiales|f__Beijerinckiaceae|g__Methylorosula	Dunn's Kruskal-Wallis Multiple Comparisons	25	a	a	a
k__Bacteria|p__Pseudomonadota|c__Alphaproteobacteria|o__Hyphomicrobiales|f__Beijerinckiaceae|g__Methylorosula	Dunn's Kruskal-Wallis Multiple Comparisons	100	a	a	a
k__Bacteria|p__Pseudomonadota|c__Alphaproteobacteria|o__Hyphomicrobiales|f__Beijerinckiaceae|g__Methylorosula	Dunn's Kruskal-Wallis Multiple Comparisons	200	a	a	a
k__Bacteria|p__Pseudomonadota|c__Alphaproteobacteria|o__Hyphomicrobiales|f__Rhizobiaceae|g__Endobacterium	Dunn's Kruskal-Wallis Multiple Comparisons	25	a	a	a
k__Bacteria|p__Pseudomonadota|c__Alphaproteobacteria|o__Hyphomicrobiales|f__Rhizobiaceae|g__Endobacterium	Dunn's Kruskal-Wallis Multiple Comparisons	100	a	a	a
k__Bacteria|p__Pseudomonadota|c__Alphaproteobacteria|o__Hyphomicrobiales|f__Rhizobiaceae|g__Endobacterium	Dunn's Kruskal-Wallis Multiple Comparisons	200	a	a	a
k__Bacteria|p__Bacillota|c__Bacilli|o__Brevibacillales|f__Brevibacillaceae|g__Brevibacillus	Dunn's Kruskal-Wallis Multiple Comparisons	25	a	a	a
k__Bacteria|p__Bacillota|c__Bacilli|o__Brevibacillales|f__Brevibacillaceae|g__Brevibacillus	Dunn's Kruskal-Wallis Multiple Comparisons	100	a	a	a
k__Bacteria|p__Bacillota|c__Bacilli|o__Brevibacillales|f__Brevibacillaceae|g__Brevibacillus	Dunn's Kruskal-Wallis Multiple Comparisons	200	a	a	a
k__Bacteria|p__Bacillota|c__Sulfobacillia|o__Sulfobacillales|f__Sulfobacillaceae|g__Sulfobacillus	Dunn's Kruskal-Wallis Multiple Comparisons	100	a	a	a
k__Bacteria|p__Bacillota|c__Sulfobacillia|o__Sulfobacillales|f__Sulfobacillaceae|g__Sulfobacillus	Dunn's Kruskal-Wallis Multiple Comparisons	25	a	a	a
k__Bacteria|p__Bacillota|c__Sulfobacillia|o__Sulfobacillales|f__Sulfobacillaceae|g__Sulfobacillus	Dunn's Kruskal-Wallis Multiple Comparisons	200	a	a	a
k__Bacteria|p__Bdellovibrionota|c__Oligoflexia|o__Oligoflexales|f__Oligoflexaceae|g__Oligoflexus	Dunn's Kruskal-Wallis Multiple Comparisons	25	a	a	a
k__Bacteria|p__Bdellovibrionota|c__Oligoflexia|o__Oligoflexales|f__Oligoflexaceae|g__Oligoflexus	Dunn's Kruskal-Wallis Multiple Comparisons	100	a	a	a
k__Bacteria|p__Bdellovibrionota|c__Oligoflexia|o__Oligoflexales|f__Oligoflexaceae|g__Oligoflexus	Dunn's Kruskal-Wallis Multiple Comparisons	200	a	a	a
k__Bacteria|p__Pseudomonadota|c__Alphaproteobacteria|o__Holosporales|f__Holosporaceae|g__Candidatus Bealeia	Dunn's Kruskal-Wallis Multiple Comparisons	25	a	a	a
k__Bacteria|p__Pseudomonadota|c__Alphaproteobacteria|o__Holosporales|f__Holosporaceae|g__Candidatus Bealeia	Dunn's Kruskal-Wallis Multiple Comparisons	100	a	a	a
k__Bacteria|p__Pseudomonadota|c__Alphaproteobacteria|o__Holosporales|f__Holosporaceae|g__Candidatus Bealeia	Dunn's Kruskal-Wallis Multiple Comparisons	200	a	a	a
k__Bacteria|p__Pseudomonadota|c__Gammaproteobacteria|o__Steroidobacterales|f__Steroidobacteraceae|g__Steroidobacter	Dunn's Kruskal-Wallis Multiple Comparisons	25	a	a	a
k__Bacteria|p__Pseudomonadota|c__Gammaproteobacteria|o__Steroidobacterales|f__Steroidobacteraceae|g__Steroidobacter	Dunn's Kruskal-Wallis Multiple Comparisons	100	a	a	a
k__Bacteria|p__Pseudomonadota|c__Gammaproteobacteria|o__Steroidobacterales|f__Steroidobacteraceae|g__Steroidobacter	Dunn's Kruskal-Wallis Multiple Comparisons	200	a	a	a
k__Bacteria|p__Chlamydiota|c__Chlamydiia|o__Chlamydiales|f__Parachlamydiaceae|g__Candidatus Protochlamydia	Dunn's Kruskal-Wallis Multiple Comparisons	25	a	a	a
k__Bacteria|p__Chlamydiota|c__Chlamydiia|o__Chlamydiales|f__Parachlamydiaceae|g__Candidatus Protochlamydia	Dunn's Kruskal-Wallis Multiple Comparisons	100	a	a	a
k__Bacteria|p__Chlamydiota|c__Chlamydiia|o__Chlamydiales|f__Parachlamydiaceae|g__Candidatus Protochlamydia	Dunn's Kruskal-Wallis Multiple Comparisons	200	a	a	a
k__Bacteria|p__Pseudomonadota|c__Alphaproteobacteria|o__Sphingomonadales|f__Sphingomonadaceae|g__Plot4-2H12	Dunn's Kruskal-Wallis Multiple Comparisons	25	a	a	a
k__Bacteria|p__Pseudomonadota|c__Alphaproteobacteria|o__Sphingomonadales|f__Sphingomonadaceae|g__Plot4-2H12	Dunn's Kruskal-Wallis Multiple Comparisons	100	a	a	a
k__Bacteria|p__Pseudomonadota|c__Alphaproteobacteria|o__Sphingomonadales|f__Sphingomonadaceae|g__Plot4-2H12	Dunn's Kruskal-Wallis Multiple Comparisons	200	a	a	a
k__Bacteria|p__Pseudomonadota|c__Alphaproteobacteria|o__Sphingomonadales|f__Sphingomonadaceae|g__Sphingobium	Dunn's Kruskal-Wallis Multiple Comparisons	25	a	a	a
k__Bacteria|p__Pseudomonadota|c__Alphaproteobacteria|o__Sphingomonadales|f__Sphingomonadaceae|g__Sphingobium	Dunn's Kruskal-Wallis Multiple Comparisons	100	a	a	a
k__Bacteria|p__Pseudomonadota|c__Alphaproteobacteria|o__Sphingomonadales|f__Sphingomonadaceae|g__Sphingobium	Dunn's Kruskal-Wallis Multiple Comparisons	200	a	a	a
k__Bacteria|p__Bacteroidota|c__Bacteroidia|o__Chitinophagales|f__Chitinophagaceae|g__Heliimonas	Dunn's Kruskal-Wallis Multiple Comparisons	25	a	a	a
k__Bacteria|p__Bacteroidota|c__Bacteroidia|o__Chitinophagales|f__Chitinophagaceae|g__Heliimonas	Dunn's Kruskal-Wallis Multiple Comparisons	100	a	a	a
k__Bacteria|p__Bacteroidota|c__Bacteroidia|o__Chitinophagales|f__Chitinophagaceae|g__Heliimonas	Dunn's Kruskal-Wallis Multiple Comparisons	200	a	a	a
k__Bacteria|p__Acidobacteriota|c__Acidobacteriae|o__Terriglobales|f__Acidobacteriaceae (Subgroup 1)|g__Acidipila	Dunn's Kruskal-Wallis Multiple Comparisons	25	a	a	a
k__Bacteria|p__Acidobacteriota|c__Acidobacteriae|o__Terriglobales|f__Acidobacteriaceae (Subgroup 1)|g__Acidipila	Dunn's Kruskal-Wallis Multiple Comparisons	100	a	a	a
k__Bacteria|p__Acidobacteriota|c__Acidobacteriae|o__Terriglobales|f__Acidobacteriaceae (Subgroup 1)|g__Acidipila	Dunn's Kruskal-Wallis Multiple Comparisons	200	a	a	a
k__Bacteria|p__Planctomycetota|c__Planctomycetes|o__Pirellulales|f__Pirellulaceae|g__Pirellula	Dunn's Kruskal-Wallis Multiple Comparisons	25	a	a	a
k__Bacteria|p__Planctomycetota|c__Planctomycetes|o__Pirellulales|f__Pirellulaceae|g__Pirellula	Dunn's Kruskal-Wallis Multiple Comparisons	100	a	a	a
k__Bacteria|p__Planctomycetota|c__Planctomycetes|o__Pirellulales|f__Pirellulaceae|g__Pirellula	Dunn's Kruskal-Wallis Multiple Comparisons	200	a	a	a
k__Bacteria|p__Bacteroidota|c__Bacteroidia|o__Cytophagales|f__Spirosomataceae|g__Runella	Dunn's Kruskal-Wallis Multiple Comparisons	25	a	a	a
k__Bacteria|p__Bacteroidota|c__Bacteroidia|o__Cytophagales|f__Spirosomataceae|g__Runella	Dunn's Kruskal-Wallis Multiple Comparisons	100	a	a	a
k__Bacteria|p__Bacteroidota|c__Bacteroidia|o__Cytophagales|f__Spirosomataceae|g__Runella	Dunn's Kruskal-Wallis Multiple Comparisons	200	a	a	a
k__Bacteria|p__Pseudomonadota|c__Alphaproteobacteria|o__Rickettsiales|f__Rickettsiaceae|g__Rickettsia	Dunn's Kruskal-Wallis Multiple Comparisons	25	a	a	a
k__Bacteria|p__Pseudomonadota|c__Alphaproteobacteria|o__Rickettsiales|f__Rickettsiaceae|g__Rickettsia	Dunn's Kruskal-Wallis Multiple Comparisons	100	a	a	a
k__Bacteria|p__Pseudomonadota|c__Alphaproteobacteria|o__Rickettsiales|f__Rickettsiaceae|g__Rickettsia	Dunn's Kruskal-Wallis Multiple Comparisons	200	a	a	a
k__Bacteria|p__Pseudomonadota|c__Gammaproteobacteria|o__|f__|g__Candidatus Endonucleariobacter	Dunn's Kruskal-Wallis Multiple Comparisons	25	a	a	a
k__Bacteria|p__Pseudomonadota|c__Gammaproteobacteria|o__|f__|g__Candidatus Endonucleariobacter	Dunn's Kruskal-Wallis Multiple Comparisons	100	a	a	a
k__Bacteria|p__Pseudomonadota|c__Gammaproteobacteria|o__|f__|g__Candidatus Endonucleariobacter	Dunn's Kruskal-Wallis Multiple Comparisons	200	a	a	a
k__Bacteria|p__Actinomycetota|c__Actinobacteria|o__Micrococcales|f__Dermacoccaceae|g__Dermacoccus	Dunn's Kruskal-Wallis Multiple Comparisons	25	a	a	a
k__Bacteria|p__Actinomycetota|c__Actinobacteria|o__Micrococcales|f__Dermacoccaceae|g__Dermacoccus	Dunn's Kruskal-Wallis Multiple Comparisons	100	a	a	a
k__Bacteria|p__Actinomycetota|c__Actinobacteria|o__Micrococcales|f__Dermacoccaceae|g__Dermacoccus	Dunn's Kruskal-Wallis Multiple Comparisons	200	a	a	a
k__Bacteria|p__Pseudomonadota|c__Alphaproteobacteria|o__Hyphomicrobiales|f__Rhizobiaceae|g__Zhengella	Dunn's Kruskal-Wallis Multiple Comparisons	25	a	a	a
k__Bacteria|p__Pseudomonadota|c__Alphaproteobacteria|o__Hyphomicrobiales|f__Rhizobiaceae|g__Zhengella	Dunn's Kruskal-Wallis Multiple Comparisons	100	a	a	a
k__Bacteria|p__Pseudomonadota|c__Alphaproteobacteria|o__Hyphomicrobiales|f__Rhizobiaceae|g__Zhengella	Dunn's Kruskal-Wallis Multiple Comparisons	200	a	a	a
k__Bacteria|p__Actinomycetota|c__Acidimicrobiia|o__Microtrichales|f__Iamiaceae|g__Aquihabitans	Dunn's Kruskal-Wallis Multiple Comparisons	25	a	a	a
k__Bacteria|p__Actinomycetota|c__Acidimicrobiia|o__Microtrichales|f__Iamiaceae|g__Aquihabitans	Dunn's Kruskal-Wallis Multiple Comparisons	100	a	a	a
k__Bacteria|p__Actinomycetota|c__Acidimicrobiia|o__Microtrichales|f__Iamiaceae|g__Aquihabitans	Dunn's Kruskal-Wallis Multiple Comparisons	200	a	a	a
k__Bacteria|p__Actinomycetota|c__Actinobacteria|o__Kineosporiales|f__Kineosporiaceae|g__Angustibacter	Dunn's Kruskal-Wallis Multiple Comparisons	25	a	a	a
k__Bacteria|p__Actinomycetota|c__Actinobacteria|o__Kineosporiales|f__Kineosporiaceae|g__Angustibacter	Dunn's Kruskal-Wallis Multiple Comparisons	100	a	a	a
k__Bacteria|p__Actinomycetota|c__Actinobacteria|o__Kineosporiales|f__Kineosporiaceae|g__Angustibacter	Dunn's Kruskal-Wallis Multiple Comparisons	200	a	a	a
k__Bacteria|p__Bacillota|c__Bacilli|o__Mycoplasmatales|f__Mycoplasmataceae|g__Entomoplasma	Dunn's Kruskal-Wallis Multiple Comparisons	25	a	a	a
k__Bacteria|p__Bacillota|c__Bacilli|o__Mycoplasmatales|f__Mycoplasmataceae|g__Entomoplasma	Dunn's Kruskal-Wallis Multiple Comparisons	100	a	a	a
k__Bacteria|p__Bacillota|c__Bacilli|o__Mycoplasmatales|f__Mycoplasmataceae|g__Entomoplasma	Dunn's Kruskal-Wallis Multiple Comparisons	200	a	a	a
k__Bacteria|p__Bacillota|c__Clostridia|o__Oscillospirales|f__Oscillospiraceae|g__Papillibacter	Dunn's Kruskal-Wallis Multiple Comparisons	25	a	a	a
k__Bacteria|p__Bacillota|c__Clostridia|o__Oscillospirales|f__Oscillospiraceae|g__Papillibacter	Dunn's Kruskal-Wallis Multiple Comparisons	100	a	a	a
k__Bacteria|p__Bacillota|c__Clostridia|o__Oscillospirales|f__Oscillospiraceae|g__Papillibacter	Dunn's Kruskal-Wallis Multiple Comparisons	200	a	a	a
k__Bacteria|p__Bacteroidota|c__Bacteroidia|o__Flavobacteriales|f__Flavobacteriaceae|g__Flavobacterium	Dunn's Kruskal-Wallis Multiple Comparisons	25	a	a	a
k__Bacteria|p__Bacteroidota|c__Bacteroidia|o__Flavobacteriales|f__Flavobacteriaceae|g__Flavobacterium	Dunn's Kruskal-Wallis Multiple Comparisons	100	a	a	a
k__Bacteria|p__Bacteroidota|c__Bacteroidia|o__Flavobacteriales|f__Flavobacteriaceae|g__Flavobacterium	Dunn's Kruskal-Wallis Multiple Comparisons	200	a	a	a

## Sheet: Genus_Abuncance
Fertilizer.ppm	Taxa	N	Mean	SD	SE
25	k__Bacteria|p__Acidobacteriota|c__Acidobacteriae|o__Terriglobales|f__Acidobacteriaceae (Subgroup 1)|g__Occallatibacter	7	0.0349046	0.00244712	0.000924923
25	k__Bacteria|p__Bacteroidota|c__Bacteroidia|o__Sphingobacteriales|f__Sphingobacteriaceae|g__Mucilaginibacter	7	0.0410359	0.00431905	0.00163245
25	k__Bacteria|p__Pseudomonadota|c__Gammaproteobacteria|o__Burkholderiales|f__Burkholderiaceae|g__Burkholderia-Caballeronia-Paraburkholderia	7	0.024567	0.0040316	0.0015238
25	k__Bacteria|p__Actinomycetota|c__Thermoleophilia|o__Solirubrobacterales|f__Solirubrobacteraceae|g__Conexibacter	7	0.0300479	0.00147963	0.000559247
25	k__Bacteria|p__Actinomycetota|c__Actinobacteria|o__Frankiales|f__Acidothermaceae|g__Acidothermus	7	0.0253878	0.00231372	0.000874503
25	k__Bacteria|p__Acidobacteriota|c__Acidobacteriae|o__Bryobacterales|f__Bryobacteraceae|g__Bryobacter	7	0.0281203	0.00150954	0.000570554
25	k__Bacteria|p__Acidobacteriota|c__Acidobacteriae|o__Solibacterales|f__Solibacteraceae|g__Candidatus Solibacter	7	0.019802	0.00277154	0.00104754
25	k__Bacteria|p__Pseudomonadota|c__Alphaproteobacteria|o__Hyphomicrobiales|f__Devosiaceae|g__Devosia	7	0.0173912	0.00548986	0.00207497
25	k__Bacteria|p__Bacteroidota|c__Bacteroidia|o__Chitinophagales|f__Chitinophagaceae|g__Puia	7	0.0159911	0.00296837	0.00112194
25	k__Bacteria|p__Planctomycetota|c__Planctomycetes|o__Isosphaerales|f__Isosphaeraceae|g__Aquisphaera	7	0.0146477	0.00268278	0.00101399
25	k__Bacteria|p__Pseudomonadota|c__Alphaproteobacteria|o__Hyphomicrobiales|f__Xanthobacteraceae|g__Pseudolabrys	7	0.0124336	0.00105919	0.000400337
25	k__Bacteria|p__Pseudomonadota|c__Alphaproteobacteria|o__Caulobacterales|f__Caulobacteraceae|g__Asticcacaulis	7	0.0159504	0.00467494	0.00176696
25	k__Bacteria|p__Actinomycetota|c__Actinobacteria|o__Mycobacteriales|f__Nocardiaceae|g__Nocardia	7	0.0115948	0.00132396	0.00050041
25	k__Bacteria|p__Acidobacteriota|c__Acidobacteriae|o__Terriglobales|f__Acidobacteriaceae (Subgroup 1)|g__Granulicella	7	0.0119076	0.000949943	0.000359045
25	k__Bacteria|p__Pseudomonadota|c__Alphaproteobacteria|o__Hyphomicrobiales|f__Beijerinckiaceae|g__Roseiarcus	7	0.0121202	0.000478974	0.000181035
25	k__Bacteria|p__Actinomycetota|c__Actinobacteria|o__Mycobacteriales|f__Mycobacteriaceae|g__Mycobacterium	7	0.00944501	0.0018122	0.000684947
25	k__Bacteria|p__Acidobacteriota|c__Acidobacteriae|o__Terriglobales|f__Acidobacteriaceae (Subgroup 1)|g__Terracidiphilus	7	0.0109493	0.000703473	0.000265888
25	k__Bacteria|p__Pseudomonadota|c__Alphaproteobacteria|o__Hyphomicrobiales|f__Xanthobacteraceae|g__Bradyrhizobium	7	0.00730554	0.00136872	0.000517328
25	k__Bacteria|p__Verrucomicrobiota|c__Verrucomicrobiia|o__Chthoniobacterales|f__Chthoniobacteraceae|g__Chthoniobacter	7	0.00725239	0.000635434	0.000240172
25	k__Bacteria|p__Acidobacteriota|c__Acidobacteriae|o__Terriglobales|f__Acidobacteriaceae (Subgroup 1)|g__Edaphobacter	7	0.0065696	0.000634583	0.00023985
25	k__Bacteria|p__Pseudomonadota|c__Gammaproteobacteria|o__Lysobacterales|f__Rhodanobacteraceae|g__Dyella	7	0.00567626	0.00122593	0.000463359
25	k__Bacteria|p__Verrucomicrobiota|c__Verrucomicrobiia|o__Opitutales|f__Opitutaceae|g__Opitutus	7	0.00770044	0.00221096	0.000835666
25	k__Bacteria|p__Pseudomonadota|c__Alphaproteobacteria|o__Acetobacterales|f__Acetobacteraceae|g__Acidicaldus	7	0.00605942	0.000411648	0.000155588
25	k__Bacteria|p__Pseudomonadota|c__Gammaproteobacteria|o__Lysobacterales|f__Rhodanobacteraceae|g__Rhodanobacter	7	0.00457235	0.000687431	0.000259824
25	k__Bacteria|p__Pseudomonadota|c__Gammaproteobacteria|o__Legionellales|f__Legionellaceae|g__Legionella	7	0.00583712	0.0023383	0.000883795
25	k__Bacteria|p__Pseudomonadota|c__Alphaproteobacteria|o__Hyphomicrobiales|f__Xanthobacteraceae|g__Rhodoplanes	7	0.00479465	0.00063797	0.00024113
25	k__Bacteria|p__Actinomycetota|c__Acidimicrobiia|o__Acidimicrobiales|f__Acidimicrobiaceae|g__Acidiferrimicrobium	7	0.0045544	0.000334172	0.000126305
25	k__Bacteria|p__Myxococcota|c__Myxococcia|o__Myxococcales|f__Anaeromyxobacteraceae|g__Anaeromyxobacter	7	0.00467798	0.000498705	0.000188493
25	k__Bacteria|p__Pseudomonadota|c__Alphaproteobacteria|o__Caulobacterales|f__Caulobacteraceae|g__Phenylobacterium	7	0.00381432	0.000361992	0.00013682
25	k__Bacteria|p__Armatimonadota|c__Fimbriimonadia|o__Fimbriimonadales|f__Fimbriimonadaceae|g__Fimbriimonas	7	0.00397518	0.000843081	0.000318655
25	k__Bacteria|p__Acidobacteriota|c__Acidobacteriae|o__Terriglobales|f__Acidobacteriaceae (Subgroup 1)|g__Bryocella	7	0.00408149	0.000688157	0.000260099
25	k__Bacteria|p__Verrucomicrobiota|c__Verrucomicrobiia|o__Verrucomicrobiales|f__Verrucomicrobiaceae|g__Roseimicrobium	7	0.00394687	0.000625943	0.000236584
25	k__Bacteria|p__Planctomycetota|c__Planctomycetes|o__Planctomycetales|f__Schlesneriaceae|g__Schlesneria	7	0.00462758	0.000552287	0.000208745
25	k__Bacteria|p__Gemmatimonadota|c__Gemmatimonadia|o__Gemmatimonadales|f__Gemmatimonadaceae|g__Gemmatimonas	7	0.00363137	0.000459784	0.000173782
25	k__Bacteria|p__Actinomycetota|c__Actinobacteria|o__Frankiales|f__Frankiaceae|g__Jatrophihabitans	7	0.00326409	0.00073743	0.000278722
25	k__Bacteria|p__Pseudomonadota|c__Alphaproteobacteria|o__Hyphomicrobiales|f__Devosiaceae|g__Arsenicitalea	7	0.00292788	0.00025257	9.54624e-05
25	k__Bacteria|p__Pseudomonadota|c__Gammaproteobacteria|o__Rickettsiellales|f__Rickettsiellaceae|g__Aquicella	7	0.00246602	0.000752399	0.00028438
25	k__Bacteria|p__Pseudomonadota|c__Gammaproteobacteria|o__|f__|g__Acidibacter	7	0.00272491	9.20074e-05	3.47755e-05
25	k__Bacteria|p__Bacteroidota|c__Bacteroidia|o__Chitinophagales|f__Chitinophagaceae|g__Nemorincola	7	0.00283261	0.000942421	0.000356202
25	k__Bacteria|p__Planctomycetota|c__Planctomycetes|o__Isosphaerales|f__Isosphaeraceae|g__Singulisphaera	7	0.00209529	0.000200711	7.58617e-05
25	k__Bacteria|p__Pseudomonadota|c__Gammaproteobacteria|o__Burkholderiales|f__Oxalobacteraceae|g__Massilia	7	0.00131585	0.000240302	9.08256e-05
25	k__Bacteria|p__Myxococcota|c__Polyangiia|o__Polyangiales|f__Polyangiaceae|g__Pajaroellobacter	7	0.00338215	0.000675389	0.000255273
25	k__Bacteria|p__Acidobacteriota|c__Acidobacteriae|o__Terriglobales|f__Acidobacteriaceae (Subgroup 1)|g__Telmatobacter	7	0.00189715	0.000265367	0.000100299
25	k__Bacteria|p__Pseudomonadota|c__Alphaproteobacteria|o__Acetobacterales|f__Acetobacteraceae|g__Acidisoma	7	0.0020373	0.000184567	6.97597e-05
25	k__Bacteria|p__Myxococcota|c__Myxococcia|o__Myxococcales|f__Myxococcaceae|g__P3OB-42	7	0.00215811	0.000154967	5.85721e-05
25	k__Bacteria|p__Actinomycetota|c__Actinobacteria|o__Micrococcales|f__Microbacteriaceae|g__Gryllotalpicola	7	0.00191924	0.000380137	0.000143678
25	k__Bacteria|p__Pseudomonadota|c__Gammaproteobacteria|o__Burkholderiales|f__Burkholderiaceae|g__Pandoraea	7	0.00185089	0.00024437	9.23632e-05
25	k__Bacteria|p__Pseudomonadota|c__Alphaproteobacteria|o__Acetobacterales|f__Acetobacteraceae|g__Rhodopila	7	0.00173905	0.000197142	7.45125e-05
25	k__Bacteria|p__Planctomycetota|c__Planctomycetes|o__Gemmatales|f__Gemmataceae|g__Fimbriiglobus	7	0.00257579	0.000382734	0.00014466
25	k__Bacteria|p__Abditibacteriota|c__Abditibacteriia|o__Abditibacteriales|f__Abditibacteriaceae|g__Abditibacterium	7	0.00178324	0.000379261	0.000143347
25	k__Bacteria|p__Verrucomicrobiota|c__Verrucomicrobiia|o__Opitutales|f__Opitutaceae|g__Oleiharenicola	7	0.00150433	0.000396861	0.000149999
25	k__Bacteria|p__Pseudomonadota|c__Alphaproteobacteria|o__Paracaedibacterales|f__Paracaedibacteraceae|g__Candidatus Paracaedibacter	7	0.00140353	0.000435123	0.000164461
25	k__Bacteria|p__Pseudomonadota|c__Alphaproteobacteria|o__Reyranellales|f__Reyranellaceae|g__Reyranella	7	0.00180878	0.00064621	0.000244244
25	k__Bacteria|p__Bacteroidota|c__Bacteroidia|o__Cytophagales|f__Cytophagaceae|g__Sporocytophaga	7	0.00126062	0.000223461	8.44602e-05
25	k__Bacteria|p__Pseudomonadota|c__Gammaproteobacteria|o__Burkholderiales|f__Oxalobacteraceae|g__Oxalicibacterium	7	0.00113152	0.000327401	0.000123746
25	k__Bacteria|p__Pseudomonadota|c__Gammaproteobacteria|o__Salinisphaerales|f__Nevskiaceae|g__Stenotrophobium	7	0.000760102	0.000852195	0.0003221
25	k__Bacteria|p__Myxococcota|c__Polyangiia|o__Polyangiales|f__Polyangiaceae|g__Aetherobacter	7	0.00143667	0.000270032	0.000102063
25	k__Bacteria|p__Acidobacteriota|c__Acidobacteriae|o__Terriglobales|f__Koribacteraceae|g__Candidatus Koribacter	7	0.00107629	0.000163161	6.16692e-05
25	k__Bacteria|p__Pseudomonadota|c__Gammaproteobacteria|o__|f__|g__Candidatus Ovatusbacter	7	0.00107975	0.00025376	9.59124e-05
25	k__Bacteria|p__Myxococcota|c__Myxococcia|o__Myxococcales|f__Myxococcaceae|g__KD3-10	7	0.00144012	0.000558232	0.000210992
25	k__Bacteria|p__Verrucomicrobiota|c__Verrucomicrobiia|o__Pedosphaerales|f__Pedosphaeraceae|g__Pedosphaera	7	0.00112117	0.000376521	0.000142312
25	k__Bacteria|p__Bacteroidota|c__Bacteroidia|o__Chitinophagales|f__Chitinophagaceae|g__Chitinophaga	7	0.00070004	0.000462692	0.000174881
25	k__Bacteria|p__Pseudomonadota|c__Gammaproteobacteria|o__Coxiellales|f__Coxiellaceae|g__Coxiella	7	0.00105627	0.000327037	0.000123609
25	k__Bacteria|p__Bacteroidota|c__Bacteroidia|o__Chitinophagales|f__Chitinophagaceae|g__Ferruginibacter	7	0.000900248	0.00019689	7.44176e-05
25	k__Bacteria|p__Pseudomonadota|c__Alphaproteobacteria|o__Hyphomicrobiales|f__|g__Bauldia	7	0.000861587	0.000155615	5.88171e-05
25	k__Bacteria|p__Actinomycetota|c__Actinobacteria|o__Propionibacteriales|f__Nocardioidaceae|g__Nocardioides	7	0.000256129	6.75415e-05	2.55283e-05
25	k__Bacteria|p__Planctomycetota|c__Planctomycetes|o__Isosphaerales|f__Isosphaeraceae|g__Tautonia	7	0.000636525	6.10464e-05	2.30734e-05
25	k__Bacteria|p__Pseudomonadota|c__Alphaproteobacteria|o__|f__|g__Hypericibacter	7	0.000766316	0.000178782	6.75733e-05
25	k__Bacteria|p__Pseudomonadota|c__Gammaproteobacteria|o__Nitrosococcales|f__Nitrosococcaceae|g__Cm1-21	7	0.000491547	9.49342e-05	3.58818e-05
25	k__Bacteria|p__Pseudomonadota|c__Alphaproteobacteria|o__Hyphomicrobiales|f__Beijerinckiaceae|g__Methylovirgula	7	0.000597864	0.000176014	6.65272e-05
25	k__Bacteria|p__Planctomycetota|c__Planctomycetes|o__Isosphaerales|f__Isosphaeraceae|g__Tundrisphaera	7	0.000470835	8.3929e-05	3.17222e-05
25	k__Bacteria|p__Planctomycetota|c__Planctomycetes|o__Gemmatales|f__Gemmataceae|g__Gemmata	7	0.000440459	0.00014269	5.39318e-05
25	k__Bacteria|p__Bacteroidota|c__Bacteroidia|o__Sphingobacteriales|f__Sphingobacteriaceae|g__Pedobacter	7	0.000528137	0.000250019	9.44981e-05
25	k__Bacteria|p__Pseudomonadota|c__Alphaproteobacteria|o__Azospirillales|f__Inquilinaceae|g__Inquilinus	7	0.000511568	0.00010637	4.02041e-05
25	k__Bacteria|p__Chlamydiota|c__Chlamydiia|o__Chlamydiales|f__Parachlamydiaceae|g__Neochlamydia	7	0.000531588	0.000146075	5.52113e-05
25	k__Bacteria|p__Pseudomonadota|c__Gammaproteobacteria|o__Burkholderiales|f__Comamonadaceae|g__Ramlibacter	7	0.000418367	9.45704e-05	3.57443e-05
25	k__Bacteria|p__Pseudomonadota|c__Gammaproteobacteria|o__Burkholderiales|f__Oxalobacteraceae|g__Duganella	7	0.000158786	0.000395128	0.000149344
25	k__Bacteria|p__Pseudomonadota|c__Alphaproteobacteria|o__Hyphomicrobiales|f__Beijerinckiaceae|g__Methylocella	7	0.00040456	6.19327e-05	2.34083e-05
25	k__Bacteria|p__Acidobacteriota|c__Acidobacteriae|o__Terriglobales|f__Acidobacteriaceae (Subgroup 1)|g__Acidicapsa	7	0.000439769	0.000100017	3.78029e-05
25	k__Bacteria|p__Pseudomonadota|c__Gammaproteobacteria|o__Salinisphaerales|f__Nevskiaceae|g__Nevskia	7	0.000629622	0.000257534	9.73387e-05
25	k__Bacteria|p__Actinomycetota|c__Thermoleophilia|o__Solirubrobacterales|f__Solirubrobacteraceae|g__Paraconexibacter	7	0.000381777	6.04883e-05	2.28624e-05
25	k__Bacteria|p__Bdellovibrionota|c__Bdellovibrionia|o__Bdellovibrionales|f__Pseudobdellovibrionaceae|g__Bdellovibrio	7	0.000418367	0.000129278	4.88624e-05
25	k__Bacteria|p__Pseudomonadota|c__Alphaproteobacteria|o__Hyphomicrobiales|f__Rhizobiaceae|g__Rhizobium	7	0.000341735	0.000223605	8.45147e-05
25	k__Bacteria|p__Verrucomicrobiota|c__Verrucomicrobiia|o__Pedosphaerales|f__Pedosphaeraceae|g__Ellin516	7	0.000376945	0.000133197	5.03437e-05
25	k__Bacteria|p__Planctomycetota|c__Planctomycetes|o__Isosphaerales|f__Isosphaeraceae|g__Candidatus Nostocoida	7	0.000381777	8.94144e-05	3.37955e-05
25	k__Bacteria|p__Pseudomonadota|c__Alphaproteobacteria|o__Dongiales|f__Dongiaceae|g__Dongia	7	0.000451505	0.000182659	6.90386e-05
25	k__Bacteria|p__Pseudomonadota|c__Alphaproteobacteria|o__Caulobacterales|f__Caulobacteraceae|g__Caulobacter	7	0.000415606	0.000221177	8.35971e-05
25	k__Bacteria|p__Pseudomonadota|c__Alphaproteobacteria|o__Hyphomicrobiales|f__Xanthobacteraceae|g__Afipia	7	0.000178117	0.000155558	5.87954e-05
25	k__Bacteria|p__Pseudomonadota|c__Gammaproteobacteria|o__Burkholderiales|f__Comamonadaceae|g__Sphaerotilus	7	0.000338974	0.000169473	6.4055e-05
25	k__Bacteria|p__Pseudomonadota|c__Gammaproteobacteria|o__Burkholderiales|f__Oxalobacteraceae|g__Noviherbaspirillum	7	0.00036866	0.000351729	0.000132941
25	k__Bacteria|p__Pseudomonadota|c__Alphaproteobacteria|o__Elsterales|f__Elsteraceae|g__Aliidongia	7	0.000307217	6.0864e-05	2.30044e-05
25	k__Bacteria|p__Pseudomonadota|c__Alphaproteobacteria|o__Caulobacterales|f__Hyphomonadaceae|g__SWB02	7	0.000322405	0.000147447	5.57297e-05
25	k__Bacteria|p__Pseudomonadota|c__Alphaproteobacteria|o__Paracaedibacterales|f__Paracaedibacteraceae|g__Candidatus Captivus	7	0.000359685	6.89592e-05	2.60641e-05
25	k__Bacteria|p__Myxococcota|c__Polyangiia|o__Polyangiales|f__Polyangiaceae|g__Minicystis	7	0.000658617	0.000583946	0.000220711
25	k__Bacteria|p__Pseudomonadota|c__Alphaproteobacteria|o__Hyphomicrobiales|f__Beijerinckiaceae|g__alphaI cluster	7	0.000251296	4.87273e-05	1.84172e-05
25	k__Bacteria|p__Pseudomonadota|c__Alphaproteobacteria|o__Sphingomonadales|f__Sphingomonadaceae|g__Rhizorhabdus	7	0.000289267	0.000132183	4.99604e-05
25	k__Bacteria|p__Patescibacteria|c__Saccharimonadia|o__Saccharimonadales|f__Saccharimonadaceae|g__TM7a	7	0.000197447	5.04871e-05	1.90823e-05
25	k__Bacteria|p__Pseudomonadota|c__Alphaproteobacteria|o__Acetobacterales|f__Acetobacteraceae|g__Acidiphilium	7	0.000244393	5.45935e-05	2.06344e-05
25	k__Bacteria|p__Actinomycetota|c__Actinobacteria|o__Frankiales|f__Sporichthyaceae|g__Sporichthya	7	0.00029479	4.66876e-05	1.76462e-05
25	k__Bacteria|p__Verrucomicrobiota|c__Verrucomicrobiia|o__Pedosphaerales|f__Pedosphaeraceae|g__DEV008	7	0.000311359	0.00016877	6.3789e-05
25	k__Bacteria|p__Bacillota|c__Clostridia|o__Clostridiales|f__Clostridiaceae|g__Clostridium	7	0.000242321	7.1594e-05	2.706e-05
25	k__Bacteria|p__Acidobacteriota|c__Acidobacteriae|o__Terriglobales|f__Acidobacteriaceae (Subgroup 1)|g__Silvibacterium	7	0.000196757	8.24249e-05	3.11537e-05
25	k__Bacteria|p__Pseudomonadota|c__Alphaproteobacteria|o__Hyphomicrobiales|f__Beijerinckiaceae|g__Bosea	7	2.62342e-05	1.64728e-05	6.22614e-06
25	k__Bacteria|p__Actinomycetota|c__Actinobacteria|o__Catenulisporales|f__Actinospicaceae|g__Actinospica	7	0.000158096	0.000103374	3.90718e-05
25	k__Bacteria|p__Pseudomonadota|c__Gammaproteobacteria|o__Burkholderiales|f__Comamonadaceae|g__Rhodoferax	7	0.000104247	4.41912e-05	1.67027e-05
25	k__Bacteria|p__Pseudomonadota|c__Gammaproteobacteria|o__Lysobacterales|f__Lysobacteraceae|g__Luteimonas	7	6.42048e-05	4.53953e-05	1.71578e-05
25	k__Bacteria|p__Bacteroidota|c__Bacteroidia|o__Chitinophagales|f__Chitinophagaceae|g__Taibaiella	7	1.31171e-05	2.88226e-05	1.08939e-05
25	k__Bacteria|p__Verrucomicrobiota|c__Verrucomicrobiia|o__Chthoniobacterales|f__Terrimicrobiaceae|g__FukuN18 freshwater group	7	0.000189163	0.000102645	3.87963e-05
25	k__Bacteria|p__Acidobacteriota|c__Acidobacteriae|o__Terriglobales|f__Acidobacteriaceae (Subgroup 1)|g__Acidobacterium	7	0.000197447	4.43294e-05	1.67549e-05
25	k__Bacteria|p__Armatimonadota|c__Chthonomonadia|o__Chthonomonadales|f__Chthonomonadaceae|g__Chthonomonas	7	0.000278911	0.000119348	4.51092e-05
25	k__Bacteria|p__Bacillota|c__Bacilli|o__Paenibacillales|f__Paenibacillaceae|g__Cohnella	7	0.000207803	0.000106281	4.01705e-05
25	k__Bacteria|p__Myxococcota|c__Myxococcia|o__Myxococcales|f__Myxococcaceae|g__Corallococcus	7	0.000308597	8.13178e-05	3.07352e-05
25	k__Bacteria|p__Bacteroidota|c__Bacteroidia|o__Chitinophagales|f__Chitinophagaceae|g__Dinghuibacter	7	0.000170523	0.000125329	4.737e-05
25	k__Bacteria|p__Pseudomonadota|c__Gammaproteobacteria|o__Lysobacterales|f__Rhodanobacteraceae|g__Dokdonella	7	0.000153954	3.08719e-05	1.16685e-05
25	k__Bacteria|p__Actinomycetota|c__Actinobacteria|o__Propionibacteriales|f__Nocardioidaceae|g__Marmoricola	7	0.000164309	8.58159e-05	3.24354e-05
25	k__Bacteria|p__Pseudomonadota|c__Alphaproteobacteria|o__Acetobacterales|f__Acetobacteraceae|g__Rhodovastum	7	0.000220229	8.14818e-05	3.07972e-05
25	k__Bacteria|p__Pseudomonadota|c__Alphaproteobacteria|o__Sphingomonadales|f__Sphingomonadaceae|g__Novosphingobium	7	0.000173974	6.579e-05	2.48663e-05
25	k__Bacteria|p__Bacillota|c__Bacilli|o__Paenibacillales|f__Paenibacillaceae|g__Paenibacillus	7	0.000140836	5.5342e-05	2.09173e-05
25	k__Bacteria|p__Actinomycetota|c__Actinobacteria|o__Frankiales|f__Frankiaceae|g__Frankia	7	0.000176736	3.95427e-05	1.49457e-05
25	k__Bacteria|p__Pseudomonadota|c__Alphaproteobacteria|o__Hyphomicrobiales|f__Xanthobacteraceae|g__Rhodopseudomonas	7	8.35353e-05	2.82773e-05	1.06878e-05
25	k__Bacteria|p__Bacteroidota|c__Bacteroidia|o__Flavobacteriales|f__Crocinitomicaceae|g__Fluviicola	7	0.000448743	0.00063463	0.000239868
25	k__Bacteria|p__Actinomycetota|c__Thermoleophilia|o__Solirubrobacterales|f__Solirubrobacteraceae|g__Solirubrobacter	7	0.000124267	2.39551e-05	9.05418e-06
25	k__Bacteria|p__Dependentiae|c__Babeliae|o__Babeliales|f__|g__UBA12409	7	0.000152573	4.7008e-05	1.77674e-05
25	k__Bacteria|p__Actinomycetota|c__Actinobacteria|o__Micrococcales|f__Microbacteriaceae|g__Rathayibacter	7	9.11294e-05	0.000158998	6.00956e-05
25	k__Bacteria|p__Planctomycetota|c__Planctomycetes|o__Planctomycetales|f__Rubinisphaeraceae|g__SH-PL14	7	6.0753e-05	4.9272e-05	1.86231e-05
25	k__Bacteria|p__Pseudomonadota|c__Alphaproteobacteria|o__Hyphomicrobiales|f__Rhodomicrobiaceae|g__Rhodomicrobium	7	0.000123577	7.90079e-05	2.98622e-05
25	k__Bacteria|p__Bacillota|c__Bacilli|o__Thermoactinomycetales|f__Thermoactinomycetaceae|g__Pasteuria	7	9.94139e-05	9.35358e-05	3.53532e-05
25	k__Bacteria|p__Pseudomonadota|c__Gammaproteobacteria|o__Burkholderiales|f__Nitrosomonadaceae|g__Nitrosospira	7	8.56064e-05	0.000163804	6.19121e-05
25	k__Bacteria|p__Bacillota|c__Bacilli|o__Alicyclobacillales|f__Alicyclobacillaceae|g__Alicyclobacillus	7	0.00010977	3.65616e-05	1.3819e-05
25	k__Bacteria|p__Chlamydiota|c__Chlamydiia|o__Chlamydiales|f__Simkaniaceae|g__Candidatus Renichlamydia	7	0.000127029	7.39099e-05	2.79353e-05
25	k__Bacteria|p__Pseudomonadota|c__Gammaproteobacteria|o__Pseudomonadales|f__Pseudomonadaceae|g__Pseudomonas	7	0.000114602	0.000177797	6.72008e-05
25	k__Bacteria|p__Actinomycetota|c__Actinobacteria|o__Micromonosporales|f__Micromonosporaceae|g__Rugosimonospora	7	0.000104247	4.95084e-05	1.87124e-05
25	k__Bacteria|p__Pseudomonadota|c__Alphaproteobacteria|o__Rickettsiales|f__Midichloriaceae|g__Candidatus Jidaibacter	7	0.000187782	0.000148936	5.62927e-05
25	k__Bacteria|p__Pseudomonadota|c__Alphaproteobacteria|o__Acetobacterales|f__Acetobacteraceae|g__Acidocella	7	7.52508e-05	3.26404e-05	1.23369e-05
25	k__Bacteria|p__Actinomycetota|c__Actinobacteria|o__Micrococcales|f__Microbacteriaceae|g__Galbitalea	7	0.000109079	5.26332e-05	1.98935e-05
25	k__Bacteria|p__Actinomycetota|c__Actinobacteria|o__Pseudonocardiales|f__Pseudonocardiaceae|g__Pseudonocardia	7	9.38909e-05	1.73923e-05	6.57368e-06
25	k__Bacteria|p__Pseudomonadota|c__Gammaproteobacteria|o__Salinisphaerales|f__Nevskiaceae|g__Alkanibacter	7	0.000113912	3.40414e-05	1.28664e-05
25	k__Bacteria|p__Bacteroidota|c__Bacteroidia|o__Chitinophagales|f__Chitinophagaceae|g__Sediminibacterium	7	0.000213326	0.000164296	6.20979e-05
25	k__Bacteria|p__Actinomycetota|c__Actinobacteria|o__Micrococcales|f__Microbacteriaceae|g__Parafrigoribacterium	7	0.000100104	5.14256e-05	1.9437e-05
25	k__Bacteria|p__Pseudomonadota|c__Gammaproteobacteria|o__Burkholderiales|f__Burkholderiaceae|g__Limnobacter	7	6.83471e-05	0.000180829	6.83471e-05
25	k__Bacteria|p__Pseudomonadota|c__Alphaproteobacteria|o__Acetobacterales|f__Acetobacteraceae|g__Endobacter	7	7.45605e-05	2.65951e-05	1.0052e-05
25	k__Bacteria|p__Bacillota|c__Bacilli|o__Alicyclobacillales|f__Alicyclobacillaceae|g__Tumebacillus	7	9.38909e-05	4.38374e-05	1.6569e-05
25	k__Bacteria|p__Bacillota|c__Bacilli|o__Bacillales|f__Bacillaceae|g__Bacillus	7	7.93931e-05	3.16721e-05	1.19709e-05
25	k__Bacteria|p__Verrucomicrobiota|c__Omnitrophia|o__Omnitrophales|f__Omnitrophaceae|g__Candidatus Omnitrophus	7	0.000122887	5.40921e-05	2.04449e-05
25	k__Bacteria|p__Pseudomonadota|c__Alphaproteobacteria|o__Hyphomicrobiales|f__Rhizobiaceae|g__Mesorhizobium	7	6.21337e-06	1.6439e-05	6.21337e-06
25	k__Bacteria|p__Pseudomonadota|c__Alphaproteobacteria|o__Hyphomicrobiales|f__Rhizobiaceae|g__Aminobacter	7	5.93722e-05	1.94738e-05	7.3604e-06
25	k__Bacteria|p__Pseudomonadota|c__Alphaproteobacteria|o__Micropepsales|f__Micropepsaceae|g__Micropepsis	7	5.73011e-05	5.6041e-05	2.11815e-05
25	k__Bacteria|p__Actinomycetota|c__Actinobacteria|o__Pseudonocardiales|f__Pseudonocardiaceae|g__Bounagaea	7	6.14433e-05	3.02717e-05	1.14416e-05
25	k__Bacteria|p__Bacillota|c__Thermacetogenia|o__Thermacetogeniales|f__Thermacetogeniaceae|g__Syntrophaceticus	7	7.7322e-05	4.17586e-05	1.57833e-05
25	k__Bacteria|p__Bacteroidota|c__Bacteroidia|o__Chitinophagales|f__Chitinophagaceae|g__Parafilimonas	7	3.79706e-05	3.37625e-05	1.2761e-05
25	k__Bacteria|p__Actinomycetota|c__Actinobacteria|o__Micrococcales|f__Microbacteriaceae|g__Frondihabitans	7	0	0	0
25	k__Bacteria|p__Pseudomonadota|c__Alphaproteobacteria|o__Hyphomicrobiales|f__Labraceae|g__Labrys	7	5.93722e-05	3.82271e-05	1.44485e-05
25	k__Bacteria|p__Pseudomonadota|c__Gammaproteobacteria|o__Burkholderiales|f__Nitrosomonadaceae|g__Ellin6067	7	7.87027e-05	3.78176e-05	1.42937e-05
25	k__Bacteria|p__Actinomycetota|c__Actinobacteria|o__Micrococcales|f__Microbacteriaceae|g__Curtobacterium	7	0	0	0
25	k__Bacteria|p__Pseudomonadota|c__Alphaproteobacteria|o__Parvibaculales|f__Parvibaculaceae|g__Parvibaculum	7	4.83262e-05	3.2895e-05	1.24331e-05
25	k__Bacteria|p__Pseudomonadota|c__Alphaproteobacteria|o__Caedibacterales|f__Caedibacteraceae|g__Caedibacter	7	5.73011e-05	2.91869e-05	1.10316e-05
25	k__Bacteria|p__Bdellovibrionota|c__Oligoflexia|o__Silvanigrellales|f__Silvanigrellaceae|g__Fluviispira	7	3.79706e-05	2.63852e-05	9.97267e-06
25	k__Bacteria|p__Verrucomicrobiota|c__Verrucomicrobiia|o__Opitutales|f__Opitutaceae|g__Cephaloticoccus	7	6.21337e-05	3.55593e-05	1.34402e-05
25	k__Bacteria|p__Chlamydiota|c__Chlamydiia|o__Chlamydiales|f__Simkaniaceae|g__Candidatus Rhabdochlamydia	7	1.31171e-05	1.4951e-05	5.65096e-06
25	k__Bacteria|p__Actinomycetota|c__Actinobacteria|o__Micrococcales|f__Dermacoccaceae|g__Flexivirga	7	4.83262e-06	1.27859e-05	4.83262e-06
25	k__Bacteria|p__Pseudomonadota|c__Alphaproteobacteria|o__Sphingomonadales|f__Sphingomonadaceae|g__Sphingomonas	7	5.59203e-05	5.84499e-05	2.2092e-05
25	k__Bacteria|p__Pseudomonadota|c__Gammaproteobacteria|o__Burkholderiales|f__Burkholderiaceae|g__Cupriavidus	7	6.00626e-05	5.28546e-05	1.99772e-05
25	k__Bacteria|p__Pseudomonadota|c__Alphaproteobacteria|o__Azospirillales|f__Azospirillaceae|g__Nitrospirillum	7	5.31588e-05	2.43237e-05	9.19348e-06
25	k__Bacteria|p__Pseudomonadota|c__Alphaproteobacteria|o__Hyphomicrobiales|f__Beijerinckiaceae|g__Methylobacterium	7	0	0	0
25	k__Bacteria|p__Bacteroidota|c__Bacteroidia|o__Cytophagales|f__Amoebophilaceae|g__Candidatus Amoebophilus	7	4.55647e-05	1.17904e-05	4.45635e-06
25	k__Bacteria|p__Planctomycetota|c__Planctomycetes|o__Isosphaerales|f__Isosphaeraceae|g__Paludisphaera	7	3.24476e-05	1.07027e-05	4.04523e-06
25	k__Bacteria|p__Pseudomonadota|c__Gammaproteobacteria|o__Burkholderiales|f__Comamonadaceae|g__Acidovorax	7	7.52508e-05	4.33014e-05	1.63664e-05
25	k__Bacteria|p__Pseudomonadota|c__Gammaproteobacteria|o__Burkholderiales|f__Alcaligenaceae|g__Bordetella	7	0	0	0
25	k__Bacteria|p__Pseudomonadota|c__Alphaproteobacteria|o__Hyphomicrobiales|f__Rhizobiaceae|g__Agrobacterium	7	7.31797e-05	8.49236e-05	3.20981e-05
25	k__Bacteria|p__Pseudomonadota|c__Gammaproteobacteria|o__Burkholderiales|f__Rhodocyclaceae|g__Methyloversatilis	7	2.27824e-05	2.31284e-05	8.74172e-06
25	k__Bacteria|p__Actinomycetota|c__Actinobacteria|o__Micrococcales|f__Microbacteriaceae|g__Amnibacterium	7	0	0	0
25	k__Bacteria|p__Actinomycetota|c__Actinobacteria|o__Micrococcales|f__Microbacteriaceae|g__Leifsonia	7	1.72594e-05	4.5664e-05	1.72594e-05
25	k__Bacteria|p__Pseudomonadota|c__Alphaproteobacteria|o__Rhodospirillales|f__Magnetospirillaceae|g__Telmatospirillum	7	2.7615e-05	2.29595e-05	8.67787e-06
25	k__Bacteria|p__Pseudomonadota|c__Alphaproteobacteria|o__Micavibrionales|f__Micavibrionaceae|g__Micavibrio	7	2.00209e-05	1.05982e-05	4.00576e-06
25	k__Bacteria|p__Planctomycetota|c__Phycisphaerae|o__Tepidisphaerales|f__Tepidisphaeraceae|g__Tepidisphaera	7	1.17364e-05	1.30442e-05	4.93026e-06
25	k__Bacteria|p__Pseudomonadota|c__Alphaproteobacteria|o__Hyphomicrobiales|f__Hyphomicrobiaceae|g__Hyphomicrobium	7	6.21337e-06	1.14069e-05	4.31139e-06
25	k__Bacteria|p__Pseudomonadota|c__Alphaproteobacteria|o__Caulobacterales|f__Caulobacteraceae|g__PMMR1	7	3.17572e-05	4.42792e-05	1.67359e-05
25	k__Bacteria|p__Pseudomonadota|c__Alphaproteobacteria|o__Rickettsiales|f__Rickettsiaceae|g__Candidatus Trichorickettsia	7	2.89957e-05	4.13841e-05	1.56417e-05
25	k__Bacteria|p__Verrucomicrobiota|c__Verrucomicrobiia|o__Chthoniobacterales|f__Chthoniobacteraceae|g__LD29	7	5.523e-05	4.01289e-05	1.51673e-05
25	k__Bacteria|p__Pseudomonadota|c__Alphaproteobacteria|o__Caulobacterales|f__Caulobacteraceae|g__Brevundimonas	7	4.07321e-05	8.66221e-05	3.27401e-05
25	k__Bacteria|p__Pseudomonadota|c__Gammaproteobacteria|o__Piscirickettsiales|f__Piscirickettsiaceae|g__Candidatus Endoecteinascidia	7	1.44979e-05	1.18375e-05	4.47414e-06
25	k__Bacteria|p__Pseudomonadota|c__Gammaproteobacteria|o__Burkholderiales|f__Oxalobacteraceae|g__Herbaspirillum	7	2.89957e-05	7.67155e-05	2.89957e-05
25	k__Bacteria|p__Planctomycetota|c__Phycisphaerae|o__Phycisphaerales|f__Phycisphaeraceae|g__SM1A02	7	3.17572e-05	8.40217e-05	3.17572e-05
25	k__Bacteria|p__Actinomycetota|c__Thermoleophilia|o__Solirubrobacterales|f__Solirubrobacteraceae|g__Baekduia	7	0	0	0
25	k__Bacteria|p__Chlamydiota|c__Chlamydiia|o__Chlamydiales|f__Simkaniaceae|g__Ga0074140	7	7.59412e-06	9.60754e-06	3.63131e-06
25	k__Bacteria|p__Planctomycetota|c__Planctomycetes|o__Pirellulales|f__Pirellulaceae|g__Pir4 lineage	7	2.07112e-05	1.46884e-05	5.55169e-06
25	k__Bacteria|p__Actinomycetota|c__Actinobacteria|o__Streptosporangiales|f__Thermomonosporaceae|g__[Streptomyces] thermoautotrophicus	7	1.1046e-05	9.54949e-06	3.60937e-06
25	k__Bacteria|p__Actinomycetota|c__Actinobacteria|o__Micrococcales|f__Micrococcaceae|g__Pseudarthrobacter	7	0	0	0
25	k__Bacteria|p__Cyanobacteriota|c__Vampirivibrionia|o__Obscuribacterales|f__Obscuribacteraceae|g__Candidatus Obscuribacter	7	7.59412e-06	1.3628e-05	5.15089e-06
25	k__Bacteria|p__Bacillota|c__Bacilli|o__Paenibacillales|f__Paenibacillaceae|g__Gorillibacterium	7	0	0	0
25	k__Bacteria|p__Pseudomonadota|c__Alphaproteobacteria|o__Acetobacterales|f__Acetobacteraceae|g__Acidisphaera	7	9.66524e-06	1.39506e-05	5.27282e-06
25	k__Bacteria|p__Pseudomonadota|c__Alphaproteobacteria|o__Hyphomicrobiales|f__Xanthobacteraceae|g__Nitrobacter	7	3.45187e-06	9.1328e-06	3.45187e-06
25	k__Bacteria|p__Pseudomonadota|c__Alphaproteobacteria|o__Sphingomonadales|f__Sphingomonadaceae|g__Sphingopyxis	7	0	0	0
25	k__Bacteria|p__Pseudomonadota|c__Gammaproteobacteria|o__Burkholderiales|f__Nitrosomonadaceae|g__IS-44	7	2.14016e-05	5.05201e-05	1.90948e-05
25	k__Bacteria|p__Gemmatimonadota|c__Longimicrobiia|o__Longimicrobiales|f__Longimicrobiaceae|g__YC-ZSS-LKJ147	7	4.83262e-06	8.37035e-06	3.16369e-06
25	k__Bacteria|p__Acidobacteriota|c__Acidobacteriae|o__Terriglobales|f__Acidobacteriaceae (Subgroup 1)|g__Terriglobus	7	1.72594e-05	3.10515e-05	1.17364e-05
25	k__Bacteria|p__Planctomycetota|c__Planctomycetes|o__Planctomycetales|f__Schlesneriaceae|g__Planctopirus	7	2.7615e-05	7.22973e-06	2.73258e-06
25	k__Bacteria|p__Pseudomonadota|c__Gammaproteobacteria|o__|f__|g__Candidatus Berkiella	7	1.1046e-05	1.07027e-05	4.04523e-06
25	k__Bacteria|p__Actinomycetota|c__Actinobacteria|o__Kitasatosporales|f__Streptomycetaceae|g__Streptomyces	7	8.97487e-06	2.37453e-05	8.97487e-06
25	k__Bacteria|p__Bacillota|c__Bacilli|o__Bacillales|f__Bacillaceae|g__Neobacillus	7	0	0	0
25	k__Bacteria|p__Bdellovibrionota|c__Bdellovibrionia|o__Bdellovibrionales|f__Pseudobdellovibrionaceae|g__OM27 clade	7	1.31171e-05	1.57127e-05	5.93883e-06
25	k__Bacteria|p__Pseudomonadota|c__Alphaproteobacteria|o__Rickettsiales|f__Rickettsiaceae|g__Candidatus Megaira	7	6.21337e-06	8.23641e-06	3.11307e-06
25	k__Bacteria|p__Pseudomonadota|c__Alphaproteobacteria|o__Paracaedibacterales|f__Paracaedibacteraceae|g__Candidatus Finniella	7	1.38075e-06	3.65312e-06	1.38075e-06
25	k__Bacteria|p__Pseudomonadota|c__Alphaproteobacteria|o__Hyphomicrobiales|f__Rhizobiaceae|g__Pseudaminobacter	7	0	0	0
25	k__Bacteria|p__Pseudomonadota|c__Alphaproteobacteria|o__Hyphomicrobiales|f__Rhizobiaceae|g__Shinella	7	1.6569e-05	3.04183e-05	1.1497e-05
25	k__Bacteria|p__Verrucomicrobiota|c__Verrucomicrobiia|o__Chthoniobacterales|f__Xiphinematobacteraceae|g__Candidatus Xiphinematobacter	7	2.7615e-06	5.47968e-06	2.07112e-06
25	k__Bacteria|p__Pseudomonadota|c__Alphaproteobacteria|o__Hyphomicrobiales|f__Beijerinckiaceae|g__Methylorosula	7	6.90375e-06	1.82656e-05	6.90375e-06
25	k__Bacteria|p__Pseudomonadota|c__Alphaproteobacteria|o__Hyphomicrobiales|f__Rhizobiaceae|g__Endobacterium	7	1.51882e-05	4.01843e-05	1.51882e-05
25	k__Bacteria|p__Bacillota|c__Bacilli|o__Brevibacillales|f__Brevibacillaceae|g__Brevibacillus	7	8.2845e-06	8.69616e-06	3.28684e-06
25	k__Bacteria|p__Bacillota|c__Sulfobacillia|o__Sulfobacillales|f__Sulfobacillaceae|g__Sulfobacillus	7	4.83262e-06	1.27859e-05	4.83262e-06
25	k__Bacteria|p__Bdellovibrionota|c__Oligoflexia|o__Oligoflexales|f__Oligoflexaceae|g__Oligoflexus	7	9.66524e-06	1.33809e-05	5.05751e-06
25	k__Bacteria|p__Pseudomonadota|c__Alphaproteobacteria|o__Holosporales|f__Holosporaceae|g__Candidatus Bealeia	7	6.90375e-06	1.44595e-05	5.46516e-06
25	k__Bacteria|p__Pseudomonadota|c__Gammaproteobacteria|o__Steroidobacterales|f__Steroidobacteraceae|g__Steroidobacter	7	4.14225e-06	7.07423e-06	2.67381e-06
25	k__Bacteria|p__Chlamydiota|c__Chlamydiia|o__Chlamydiales|f__Parachlamydiaceae|g__Candidatus Protochlamydia	7	6.90375e-06	1.82656e-05	6.90375e-06
25	k__Bacteria|p__Pseudomonadota|c__Alphaproteobacteria|o__Sphingomonadales|f__Sphingomonadaceae|g__Plot4-2H12	7	0	0	0
25	k__Bacteria|p__Pseudomonadota|c__Alphaproteobacteria|o__Sphingomonadales|f__Sphingomonadaceae|g__Sphingobium	7	0	0	0
25	k__Bacteria|p__Bacteroidota|c__Bacteroidia|o__Chitinophagales|f__Chitinophagaceae|g__Heliimonas	7	0	0	0
25	k__Bacteria|p__Acidobacteriota|c__Acidobacteriae|o__Terriglobales|f__Acidobacteriaceae (Subgroup 1)|g__Acidipila	7	0	0	0
25	k__Bacteria|p__Planctomycetota|c__Planctomycetes|o__Pirellulales|f__Pirellulaceae|g__Pirellula	7	6.21337e-06	1.14069e-05	4.31139e-06
25	k__Bacteria|p__Bacteroidota|c__Bacteroidia|o__Cytophagales|f__Spirosomataceae|g__Runella	7	0	0	0
25	k__Bacteria|p__Pseudomonadota|c__Alphaproteobacteria|o__Rickettsiales|f__Rickettsiaceae|g__Rickettsia	7	3.45187e-06	9.1328e-06	3.45187e-06
25	k__Bacteria|p__Pseudomonadota|c__Gammaproteobacteria|o__|f__|g__Candidatus Endonucleariobacter	7	0	0	0
25	k__Bacteria|p__Actinomycetota|c__Actinobacteria|o__Micrococcales|f__Dermacoccaceae|g__Dermacoccus	7	0	0	0
25	k__Bacteria|p__Pseudomonadota|c__Alphaproteobacteria|o__Hyphomicrobiales|f__Rhizobiaceae|g__Zhengella	7	0	0	0
25	k__Bacteria|p__Actinomycetota|c__Acidimicrobiia|o__Microtrichales|f__Iamiaceae|g__Aquihabitans	7	6.90375e-07	1.82656e-06	6.90375e-07
25	k__Bacteria|p__Actinomycetota|c__Actinobacteria|o__Kineosporiales|f__Kineosporiaceae|g__Angustibacter	7	0	0	0
25	k__Bacteria|p__Bacillota|c__Bacilli|o__Mycoplasmatales|f__Mycoplasmataceae|g__Entomoplasma	7	0	0	0
25	k__Bacteria|p__Bacillota|c__Clostridia|o__Oscillospirales|f__Oscillospiraceae|g__Papillibacter	7	0	0	0
25	k__Bacteria|p__Bacteroidota|c__Bacteroidia|o__Flavobacteriales|f__Flavobacteriaceae|g__Flavobacterium	7	0	0	0
100	k__Bacteria|p__Acidobacteriota|c__Acidobacteriae|o__Terriglobales|f__Acidobacteriaceae (Subgroup 1)|g__Occallatibacter	7	0.038342	0.00320672	0.00121203
100	k__Bacteria|p__Bacteroidota|c__Bacteroidia|o__Sphingobacteriales|f__Sphingobacteriaceae|g__Mucilaginibacter	7	0.0318207	0.00473627	0.00179014
100	k__Bacteria|p__Pseudomonadota|c__Gammaproteobacteria|o__Burkholderiales|f__Burkholderiaceae|g__Burkholderia-Caballeronia-Paraburkholderia	7	0.0295121	0.00263451	0.000995752
100	k__Bacteria|p__Actinomycetota|c__Thermoleophilia|o__Solirubrobacterales|f__Solirubrobacteraceae|g__Conexibacter	7	0.0284096	0.00305295	0.00115391
100	k__Bacteria|p__Actinomycetota|c__Actinobacteria|o__Frankiales|f__Acidothermaceae|g__Acidothermus	7	0.0256419	0.00320801	0.00121251
100	k__Bacteria|p__Acidobacteriota|c__Acidobacteriae|o__Bryobacterales|f__Bryobacteraceae|g__Bryobacter	7	0.0244662	0.00103297	0.000390426
100	k__Bacteria|p__Acidobacteriota|c__Acidobacteriae|o__Solibacterales|f__Solibacteraceae|g__Candidatus Solibacter	7	0.0180982	0.00247319	0.000934777
100	k__Bacteria|p__Pseudomonadota|c__Alphaproteobacteria|o__Hyphomicrobiales|f__Devosiaceae|g__Devosia	7	0.0152131	0.00253875	0.000959556
100	k__Bacteria|p__Bacteroidota|c__Bacteroidia|o__Chitinophagales|f__Chitinophagaceae|g__Puia	7	0.0148009	0.00269905	0.00102015
100	k__Bacteria|p__Planctomycetota|c__Planctomycetes|o__Isosphaerales|f__Isosphaeraceae|g__Aquisphaera	7	0.0148638	0.00190283	0.000719203
100	k__Bacteria|p__Pseudomonadota|c__Alphaproteobacteria|o__Hyphomicrobiales|f__Xanthobacteraceae|g__Pseudolabrys	7	0.0150357	0.00173688	0.00065648
100	k__Bacteria|p__Pseudomonadota|c__Alphaproteobacteria|o__Caulobacterales|f__Caulobacteraceae|g__Asticcacaulis	7	0.0148389	0.0011888	0.000449322
100	k__Bacteria|p__Actinomycetota|c__Actinobacteria|o__Mycobacteriales|f__Nocardiaceae|g__Nocardia	7	0.0138317	0.00229143	0.00086608
100	k__Bacteria|p__Acidobacteriota|c__Acidobacteriae|o__Terriglobales|f__Acidobacteriaceae (Subgroup 1)|g__Granulicella	7	0.0124378	0.00137168	0.000518445
100	k__Bacteria|p__Pseudomonadota|c__Alphaproteobacteria|o__Hyphomicrobiales|f__Beijerinckiaceae|g__Roseiarcus	7	0.0123674	0.000360761	0.000136355
100	k__Bacteria|p__Actinomycetota|c__Actinobacteria|o__Mycobacteriales|f__Mycobacteriaceae|g__Mycobacterium	7	0.0119849	0.00168726	0.000637726
100	k__Bacteria|p__Acidobacteriota|c__Acidobacteriae|o__Terriglobales|f__Acidobacteriaceae (Subgroup 1)|g__Terracidiphilus	7	0.0110419	0.00127134	0.00048052
100	k__Bacteria|p__Pseudomonadota|c__Alphaproteobacteria|o__Hyphomicrobiales|f__Xanthobacteraceae|g__Bradyrhizobium	7	0.0085427	0.00210512	0.000795661
100	k__Bacteria|p__Verrucomicrobiota|c__Verrucomicrobiia|o__Chthoniobacterales|f__Chthoniobacteraceae|g__Chthoniobacter	7	0.00730623	0.00097804	0.000369664
100	k__Bacteria|p__Acidobacteriota|c__Acidobacteriae|o__Terriglobales|f__Acidobacteriaceae (Subgroup 1)|g__Edaphobacter	7	0.00743741	0.000642515	0.000242848
100	k__Bacteria|p__Pseudomonadota|c__Gammaproteobacteria|o__Lysobacterales|f__Rhodanobacteraceae|g__Dyella	7	0.00626377	0.00104168	0.000393719
100	k__Bacteria|p__Verrucomicrobiota|c__Verrucomicrobiia|o__Opitutales|f__Opitutaceae|g__Opitutus	7	0.00707634	0.00174269	0.000658676
100	k__Bacteria|p__Pseudomonadota|c__Alphaproteobacteria|o__Acetobacterales|f__Acetobacteraceae|g__Acidicaldus	7	0.00618507	0.000461715	0.000174512
100	k__Bacteria|p__Pseudomonadota|c__Gammaproteobacteria|o__Lysobacterales|f__Rhodanobacteraceae|g__Rhodanobacter	7	0.0052503	0.000892379	0.000337287
100	k__Bacteria|p__Pseudomonadota|c__Gammaproteobacteria|o__Legionellales|f__Legionellaceae|g__Legionella	7	0.00563277	0.0011728	0.000443276
100	k__Bacteria|p__Pseudomonadota|c__Alphaproteobacteria|o__Hyphomicrobiales|f__Xanthobacteraceae|g__Rhodoplanes	7	0.0054436	0.000595968	0.000225255
100	k__Bacteria|p__Actinomycetota|c__Acidimicrobiia|o__Acidimicrobiales|f__Acidimicrobiaceae|g__Acidiferrimicrobium	7	0.00442185	0.000600024	0.000226788
100	k__Bacteria|p__Myxococcota|c__Myxococcia|o__Myxococcales|f__Anaeromyxobacteraceae|g__Anaeromyxobacter	7	0.00461377	0.000311766	0.000117837
100	k__Bacteria|p__Pseudomonadota|c__Alphaproteobacteria|o__Caulobacterales|f__Caulobacteraceae|g__Phenylobacterium	7	0.00450815	0.00143423	0.00054209
100	k__Bacteria|p__Armatimonadota|c__Fimbriimonadia|o__Fimbriimonadales|f__Fimbriimonadaceae|g__Fimbriimonas	7	0.00423407	0.00104383	0.000394532
100	k__Bacteria|p__Acidobacteriota|c__Acidobacteriae|o__Terriglobales|f__Acidobacteriaceae (Subgroup 1)|g__Bryocella	7	0.00377773	0.000557819	0.000210836
100	k__Bacteria|p__Verrucomicrobiota|c__Verrucomicrobiia|o__Verrucomicrobiales|f__Verrucomicrobiaceae|g__Roseimicrobium	7	0.00378256	0.00096931	0.000366365
100	k__Bacteria|p__Planctomycetota|c__Planctomycetes|o__Planctomycetales|f__Schlesneriaceae|g__Schlesneria	7	0.00341943	0.000350744	0.000132569
100	k__Bacteria|p__Gemmatimonadota|c__Gemmatimonadia|o__Gemmatimonadales|f__Gemmatimonadaceae|g__Gemmatimonas	7	0.00340838	0.000499436	0.000188769
100	k__Bacteria|p__Actinomycetota|c__Actinobacteria|o__Frankiales|f__Frankiaceae|g__Jatrophihabitans	7	0.00338353	0.000454322	0.000171717
100	k__Bacteria|p__Pseudomonadota|c__Alphaproteobacteria|o__Hyphomicrobiales|f__Devosiaceae|g__Arsenicitalea	7	0.00290993	0.000432724	0.000163554
100	k__Bacteria|p__Pseudomonadota|c__Gammaproteobacteria|o__Rickettsiellales|f__Rickettsiellaceae|g__Aquicella	7	0.00331035	0.00051788	0.00019574
100	k__Bacteria|p__Pseudomonadota|c__Gammaproteobacteria|o__|f__|g__Acidibacter	7	0.00273112	0.000322635	0.000121944
100	k__Bacteria|p__Bacteroidota|c__Bacteroidia|o__Chitinophagales|f__Chitinophagaceae|g__Nemorincola	7	0.0027256	0.000482859	0.000182504
100	k__Bacteria|p__Planctomycetota|c__Planctomycetes|o__Isosphaerales|f__Isosphaeraceae|g__Singulisphaera	7	0.00214914	0.000291894	0.000110325
100	k__Bacteria|p__Pseudomonadota|c__Gammaproteobacteria|o__Burkholderiales|f__Oxalobacteraceae|g__Massilia	7	0.0020152	0.00112041	0.000423476
100	k__Bacteria|p__Myxococcota|c__Polyangiia|o__Polyangiales|f__Polyangiaceae|g__Pajaroellobacter	7	0.00219401	0.000454438	0.000171761
100	k__Bacteria|p__Acidobacteriota|c__Acidobacteriae|o__Terriglobales|f__Acidobacteriaceae (Subgroup 1)|g__Telmatobacter	7	0.00230654	0.000259491	9.80786e-05
100	k__Bacteria|p__Pseudomonadota|c__Alphaproteobacteria|o__Acetobacterales|f__Acetobacteraceae|g__Acidisoma	7	0.00205455	0.000192931	7.29209e-05
100	k__Bacteria|p__Myxococcota|c__Myxococcia|o__Myxococcales|f__Myxococcaceae|g__P3OB-42	7	0.00219263	0.000274705	0.000103829
100	k__Bacteria|p__Actinomycetota|c__Actinobacteria|o__Micrococcales|f__Microbacteriaceae|g__Gryllotalpicola	7	0.00175148	0.000333064	0.000125886
100	k__Bacteria|p__Pseudomonadota|c__Gammaproteobacteria|o__Burkholderiales|f__Burkholderiaceae|g__Pandoraea	7	0.00179152	0.000130084	4.91671e-05
100	k__Bacteria|p__Pseudomonadota|c__Alphaproteobacteria|o__Acetobacterales|f__Acetobacteraceae|g__Rhodopila	7	0.00172317	0.00021048	7.9554e-05
100	k__Bacteria|p__Planctomycetota|c__Planctomycetes|o__Gemmatales|f__Gemmataceae|g__Fimbriiglobus	7	0.00166311	0.000269191	0.000101745
100	k__Bacteria|p__Abditibacteriota|c__Abditibacteriia|o__Abditibacteriales|f__Abditibacteriaceae|g__Abditibacterium	7	0.00162997	0.000344031	0.000130031
100	k__Bacteria|p__Verrucomicrobiota|c__Verrucomicrobiia|o__Opitutales|f__Opitutaceae|g__Oleiharenicola	7	0.00142217	0.000237614	8.98097e-05
100	k__Bacteria|p__Pseudomonadota|c__Alphaproteobacteria|o__Paracaedibacterales|f__Paracaedibacteraceae|g__Candidatus Paracaedibacter	7	0.0013842	0.000306378	0.0001158
100	k__Bacteria|p__Pseudomonadota|c__Alphaproteobacteria|o__Reyranellales|f__Reyranellaceae|g__Reyranella	7	0.00135382	0.00026146	9.88225e-05
100	k__Bacteria|p__Bacteroidota|c__Bacteroidia|o__Cytophagales|f__Cytophagaceae|g__Sporocytophaga	7	0.0012406	0.000250997	9.48681e-05
100	k__Bacteria|p__Pseudomonadota|c__Gammaproteobacteria|o__Burkholderiales|f__Oxalobacteraceae|g__Oxalicibacterium	7	0.00120747	0.00018171	6.86798e-05
100	k__Bacteria|p__Pseudomonadota|c__Gammaproteobacteria|o__Salinisphaerales|f__Nevskiaceae|g__Stenotrophobium	7	0.000835353	0.000657926	0.000248673
100	k__Bacteria|p__Myxococcota|c__Polyangiia|o__Polyangiales|f__Polyangiaceae|g__Aetherobacter	7	0.00104178	0.000249116	9.41571e-05
100	k__Bacteria|p__Acidobacteriota|c__Acidobacteriae|o__Terriglobales|f__Koribacteraceae|g__Candidatus Koribacter	7	0.00101347	0.000134555	5.08571e-05
100	k__Bacteria|p__Pseudomonadota|c__Gammaproteobacteria|o__|f__|g__Candidatus Ovatusbacter	7	0.00104868	0.000221862	8.38561e-05
100	k__Bacteria|p__Myxococcota|c__Myxococcia|o__Myxococcales|f__Myxococcaceae|g__KD3-10	7	0.00109562	0.000505663	0.000191123
100	k__Bacteria|p__Verrucomicrobiota|c__Verrucomicrobiia|o__Pedosphaerales|f__Pedosphaeraceae|g__Pedosphaera	7	0.000997591	0.000299738	0.00011329
100	k__Bacteria|p__Bacteroidota|c__Bacteroidia|o__Chitinophagales|f__Chitinophagaceae|g__Chitinophaga	7	0.00110529	0.000458197	0.000173182
100	k__Bacteria|p__Pseudomonadota|c__Gammaproteobacteria|o__Coxiellales|f__Coxiellaceae|g__Coxiella	7	0.000992068	0.000236547	8.94064e-05
100	k__Bacteria|p__Bacteroidota|c__Bacteroidia|o__Chitinophagales|f__Chitinophagaceae|g__Ferruginibacter	7	0.000940981	0.000188735	7.1335e-05
100	k__Bacteria|p__Pseudomonadota|c__Alphaproteobacteria|o__Hyphomicrobiales|f__|g__Bauldia	7	0.000725584	0.000181538	6.8615e-05
100	k__Bacteria|p__Actinomycetota|c__Actinobacteria|o__Propionibacteriales|f__Nocardioidaceae|g__Nocardioides	7	0.000677948	0.000104981	3.9679e-05
100	k__Bacteria|p__Planctomycetota|c__Planctomycetes|o__Isosphaerales|f__Isosphaeraceae|g__Tautonia	7	0.000656546	9.3393e-05	3.52992e-05
100	k__Bacteria|p__Pseudomonadota|c__Alphaproteobacteria|o__|f__|g__Hypericibacter	7	0.000701421	0.000119142	4.50316e-05
100	k__Bacteria|p__Pseudomonadota|c__Gammaproteobacteria|o__Nitrosococcales|f__Nitrosococcaceae|g__Cm1-21	7	0.000603387	0.000203074	7.67548e-05
100	k__Bacteria|p__Pseudomonadota|c__Alphaproteobacteria|o__Hyphomicrobiales|f__Beijerinckiaceae|g__Methylovirgula	7	0.000632383	0.000199887	7.555e-05
100	k__Bacteria|p__Planctomycetota|c__Planctomycetes|o__Isosphaerales|f__Isosphaeraceae|g__Tundrisphaera	7	0.000509496	5.86493e-05	2.21674e-05
100	k__Bacteria|p__Planctomycetota|c__Planctomycetes|o__Gemmatales|f__Gemmataceae|g__Gemmata	7	0.000503283	8.28354e-05	3.13088e-05
100	k__Bacteria|p__Bacteroidota|c__Bacteroidia|o__Sphingobacteriales|f__Sphingobacteriaceae|g__Pedobacter	7	0.000597864	0.000252497	9.5435e-05
100	k__Bacteria|p__Pseudomonadota|c__Alphaproteobacteria|o__Azospirillales|f__Inquilinaceae|g__Inquilinus	7	0.000499831	0.000116547	4.40507e-05
100	k__Bacteria|p__Chlamydiota|c__Chlamydiia|o__Chlamydiales|f__Parachlamydiaceae|g__Neochlamydia	7	0.000512258	0.000113541	4.29144e-05
100	k__Bacteria|p__Pseudomonadota|c__Gammaproteobacteria|o__Burkholderiales|f__Comamonadaceae|g__Ramlibacter	7	0.000531588	0.000115073	4.34936e-05
100	k__Bacteria|p__Pseudomonadota|c__Gammaproteobacteria|o__Burkholderiales|f__Oxalobacteraceae|g__Duganella	7	0.00025889	0.000653291	0.000246921
100	k__Bacteria|p__Pseudomonadota|c__Alphaproteobacteria|o__Hyphomicrobiales|f__Beijerinckiaceae|g__Methylocella	7	0.000411463	8.69169e-05	3.28515e-05
100	k__Bacteria|p__Acidobacteriota|c__Acidobacteriae|o__Terriglobales|f__Acidobacteriaceae (Subgroup 1)|g__Acidicapsa	7	0.000390062	3.27425e-05	1.23755e-05
100	k__Bacteria|p__Pseudomonadota|c__Gammaproteobacteria|o__Salinisphaerales|f__Nevskiaceae|g__Nevskia	7	0.000334832	9.38622e-05	3.54766e-05
100	k__Bacteria|p__Actinomycetota|c__Thermoleophilia|o__Solirubrobacterales|f__Solirubrobacteraceae|g__Paraconexibacter	7	0.00036935	0.000132636	5.01318e-05
100	k__Bacteria|p__Bdellovibrionota|c__Bdellovibrionia|o__Bdellovibrionales|f__Pseudobdellovibrionaceae|g__Bdellovibrio	7	0.000379706	0.000122951	4.6471e-05
100	k__Bacteria|p__Pseudomonadota|c__Alphaproteobacteria|o__Hyphomicrobiales|f__Rhizobiaceae|g__Rhizobium	7	0.00046117	0.000244527	9.24226e-05
100	k__Bacteria|p__Verrucomicrobiota|c__Verrucomicrobiia|o__Pedosphaerales|f__Pedosphaeraceae|g__Ellin516	7	0.000403869	0.000249444	9.4281e-05
100	k__Bacteria|p__Planctomycetota|c__Planctomycetes|o__Isosphaerales|f__Isosphaeraceae|g__Candidatus Nostocoida	7	0.000387991	8.55758e-05	3.23446e-05
100	k__Bacteria|p__Pseudomonadota|c__Alphaproteobacteria|o__Dongiales|f__Dongiaceae|g__Dongia	7	0.000306526	0.000107947	4.08003e-05
100	k__Bacteria|p__Pseudomonadota|c__Alphaproteobacteria|o__Caulobacterales|f__Caulobacteraceae|g__Caulobacter	7	0.000283054	0.000218875	8.27269e-05
100	k__Bacteria|p__Pseudomonadota|c__Alphaproteobacteria|o__Hyphomicrobiales|f__Xanthobacteraceae|g__Afipia	7	0.000412154	6.75251e-05	2.55221e-05
100	k__Bacteria|p__Pseudomonadota|c__Gammaproteobacteria|o__Burkholderiales|f__Comamonadaceae|g__Sphaerotilus	7	0.000399727	0.000220961	8.35154e-05
100	k__Bacteria|p__Pseudomonadota|c__Gammaproteobacteria|o__Burkholderiales|f__Oxalobacteraceae|g__Noviherbaspirillum	7	0.000422509	0.000214673	8.11388e-05
100	k__Bacteria|p__Pseudomonadota|c__Alphaproteobacteria|o__Elsterales|f__Elsteraceae|g__Aliidongia	7	0.000281673	2.19187e-05	8.2845e-06
100	k__Bacteria|p__Pseudomonadota|c__Alphaproteobacteria|o__Caulobacterales|f__Hyphomonadaceae|g__SWB02	7	0.000280292	0.000190261	7.19117e-05
100	k__Bacteria|p__Pseudomonadota|c__Alphaproteobacteria|o__Paracaedibacterales|f__Paracaedibacteraceae|g__Candidatus Captivus	7	0.000299623	7.68169e-05	2.90341e-05
100	k__Bacteria|p__Myxococcota|c__Polyangiia|o__Polyangiales|f__Polyangiaceae|g__Minicystis	7	0.000173284	0.000108148	4.08762e-05
100	k__Bacteria|p__Pseudomonadota|c__Alphaproteobacteria|o__Hyphomicrobiales|f__Beijerinckiaceae|g__alphaI cluster	7	0.00027684	4.98107e-05	1.88267e-05
100	k__Bacteria|p__Pseudomonadota|c__Alphaproteobacteria|o__Sphingomonadales|f__Sphingomonadaceae|g__Rhizorhabdus	7	0.000254058	8.6352e-05	3.2638e-05
100	k__Bacteria|p__Patescibacteria|c__Saccharimonadia|o__Saccharimonadales|f__Saccharimonadaceae|g__TM7a	7	0.000262342	5.81064e-05	2.19622e-05
100	k__Bacteria|p__Pseudomonadota|c__Alphaproteobacteria|o__Acetobacterales|f__Acetobacteraceae|g__Acidiphilium	7	0.000245773	6.85386e-05	2.59052e-05
100	k__Bacteria|p__Actinomycetota|c__Actinobacteria|o__Frankiales|f__Sporichthyaceae|g__Sporichthya	7	0.000251987	4.42415e-05	1.67217e-05
100	k__Bacteria|p__Verrucomicrobiota|c__Verrucomicrobiia|o__Pedosphaerales|f__Pedosphaeraceae|g__DEV008	7	0.000247844	0.000112325	4.24548e-05
100	k__Bacteria|p__Bacillota|c__Clostridia|o__Clostridiales|f__Clostridiaceae|g__Clostridium	7	0.000245083	4.65803e-05	1.76057e-05
100	k__Bacteria|p__Acidobacteriota|c__Acidobacteriae|o__Terriglobales|f__Acidobacteriaceae (Subgroup 1)|g__Silvibacterium	7	0.000248535	5.50196e-05	2.07954e-05
100	k__Bacteria|p__Pseudomonadota|c__Alphaproteobacteria|o__Hyphomicrobiales|f__Beijerinckiaceae|g__Bosea	7	8.83679e-05	3.72994e-05	1.40978e-05
100	k__Bacteria|p__Actinomycetota|c__Actinobacteria|o__Catenulisporales|f__Actinospicaceae|g__Actinospica	7	0.000152573	0.000137337	5.19083e-05
100	k__Bacteria|p__Pseudomonadota|c__Gammaproteobacteria|o__Burkholderiales|f__Comamonadaceae|g__Rhodoferax	7	0.000167761	5.0432e-05	1.90615e-05
100	k__Bacteria|p__Pseudomonadota|c__Gammaproteobacteria|o__Lysobacterales|f__Lysobacteraceae|g__Luteimonas	7	0.000136004	6.91042e-05	2.61189e-05
100	k__Bacteria|p__Bacteroidota|c__Bacteroidia|o__Chitinophagales|f__Chitinophagaceae|g__Taibaiella	7	8.2845e-05	0.000120539	4.55595e-05
100	k__Bacteria|p__Verrucomicrobiota|c__Verrucomicrobiia|o__Chthoniobacterales|f__Terrimicrobiaceae|g__FukuN18 freshwater group	7	0.000217468	5.86588e-05	2.2171e-05
100	k__Bacteria|p__Acidobacteriota|c__Acidobacteriae|o__Terriglobales|f__Acidobacteriaceae (Subgroup 1)|g__Acidobacterium	7	0.000209874	4.61726e-05	1.74516e-05
100	k__Bacteria|p__Armatimonadota|c__Chthonomonadia|o__Chthonomonadales|f__Chthonomonadaceae|g__Chthonomonas	7	0.00020297	4.46419e-05	1.6873e-05
100	k__Bacteria|p__Bacillota|c__Bacilli|o__Paenibacillales|f__Paenibacillaceae|g__Cohnella	7	0.000172594	6.94573e-05	2.62524e-05
100	k__Bacteria|p__Myxococcota|c__Myxococcia|o__Myxococcales|f__Myxococcaceae|g__Corallococcus	7	0.000186401	5.50196e-05	2.07954e-05
100	k__Bacteria|p__Bacteroidota|c__Bacteroidia|o__Chitinophagales|f__Chitinophagaceae|g__Dinghuibacter	7	0.000260271	0.000216273	8.17436e-05
100	k__Bacteria|p__Pseudomonadota|c__Gammaproteobacteria|o__Lysobacterales|f__Rhodanobacteraceae|g__Dokdonella	7	0.00018502	4.37358e-05	1.65306e-05
100	k__Bacteria|p__Actinomycetota|c__Actinobacteria|o__Propionibacteriales|f__Nocardioidaceae|g__Marmoricola	7	0.000150502	8.27413e-05	3.12733e-05
100	k__Bacteria|p__Pseudomonadota|c__Alphaproteobacteria|o__Acetobacterales|f__Acetobacteraceae|g__Rhodovastum	7	0.000192615	7.68386e-05	2.90423e-05
100	k__Bacteria|p__Pseudomonadota|c__Alphaproteobacteria|o__Sphingomonadales|f__Sphingomonadaceae|g__Novosphingobium	7	0.000176736	4.08975e-05	1.54578e-05
100	k__Bacteria|p__Bacillota|c__Bacilli|o__Paenibacillales|f__Paenibacillaceae|g__Paenibacillus	7	0.000167761	5.1198e-05	1.9351e-05
100	k__Bacteria|p__Actinomycetota|c__Actinobacteria|o__Frankiales|f__Frankiaceae|g__Frankia	7	0.000152573	2.08527e-05	7.88157e-06
100	k__Bacteria|p__Pseudomonadota|c__Alphaproteobacteria|o__Hyphomicrobiales|f__Xanthobacteraceae|g__Rhodopseudomonas	7	0.000153954	3.82997e-05	1.44759e-05
100	k__Bacteria|p__Bacteroidota|c__Bacteroidia|o__Flavobacteriales|f__Crocinitomicaceae|g__Fluviicola	7	0	0	0
100	k__Bacteria|p__Actinomycetota|c__Thermoleophilia|o__Solirubrobacterales|f__Solirubrobacteraceae|g__Solirubrobacter	7	0.000171213	6.31243e-05	2.38587e-05
100	k__Bacteria|p__Dependentiae|c__Babeliae|o__Babeliales|f__|g__UBA12409	7	0.000153954	9.4388e-05	3.56753e-05
100	k__Bacteria|p__Actinomycetota|c__Actinobacteria|o__Micrococcales|f__Microbacteriaceae|g__Rathayibacter	7	0.000141527	0.000118069	4.46258e-05
100	k__Bacteria|p__Planctomycetota|c__Planctomycetes|o__Planctomycetales|f__Rubinisphaeraceae|g__SH-PL14	7	0.000120816	7.69182e-05	2.90723e-05
100	k__Bacteria|p__Pseudomonadota|c__Alphaproteobacteria|o__Hyphomicrobiales|f__Rhodomicrobiaceae|g__Rhodomicrobium	7	0.000169142	9.35417e-05	3.53554e-05
100	k__Bacteria|p__Bacillota|c__Bacilli|o__Thermoactinomycetales|f__Thermoactinomycetaceae|g__Pasteuria	7	0.000141527	6.83843e-05	2.58468e-05
100	k__Bacteria|p__Pseudomonadota|c__Gammaproteobacteria|o__Burkholderiales|f__Nitrosomonadaceae|g__Nitrosospira	7	8.62968e-05	0.000104114	3.93514e-05
100	k__Bacteria|p__Bacillota|c__Bacilli|o__Alicyclobacillales|f__Alicyclobacillaceae|g__Alicyclobacillus	7	0.000131862	7.34344e-05	2.77556e-05
100	k__Bacteria|p__Chlamydiota|c__Chlamydiia|o__Chlamydiales|f__Simkaniaceae|g__Candidatus Renichlamydia	7	0.000124958	4.17986e-05	1.57984e-05
100	k__Bacteria|p__Pseudomonadota|c__Gammaproteobacteria|o__Pseudomonadales|f__Pseudomonadaceae|g__Pseudomonas	7	8.49161e-05	0.00014414	5.44798e-05
100	k__Bacteria|p__Actinomycetota|c__Actinobacteria|o__Micromonosporales|f__Micromonosporaceae|g__Rugosimonospora	7	9.87236e-05	5.1512e-05	1.94697e-05
100	k__Bacteria|p__Pseudomonadota|c__Alphaproteobacteria|o__Rickettsiales|f__Midichloriaceae|g__Candidatus Jidaibacter	7	7.59412e-05	5.29177e-05	2.0001e-05
100	k__Bacteria|p__Pseudomonadota|c__Alphaproteobacteria|o__Acetobacterales|f__Acetobacteraceae|g__Acidocella	7	9.73428e-05	4.30825e-05	1.62837e-05
100	k__Bacteria|p__Actinomycetota|c__Actinobacteria|o__Micrococcales|f__Microbacteriaceae|g__Galbitalea	7	0.000114602	2.47542e-05	9.35621e-06
100	k__Bacteria|p__Actinomycetota|c__Actinobacteria|o__Pseudonocardiales|f__Pseudonocardiaceae|g__Pseudonocardia	7	8.69872e-05	2.6616e-05	1.00599e-05
100	k__Bacteria|p__Pseudomonadota|c__Gammaproteobacteria|o__Salinisphaerales|f__Nevskiaceae|g__Alkanibacter	7	9.52717e-05	1.5463e-05	5.84445e-06
100	k__Bacteria|p__Bacteroidota|c__Bacteroidia|o__Chitinophagales|f__Chitinophagaceae|g__Sediminibacterium	7	6.76567e-05	3.70151e-05	1.39904e-05
100	k__Bacteria|p__Actinomycetota|c__Actinobacteria|o__Micrococcales|f__Microbacteriaceae|g__Parafrigoribacterium	7	9.66524e-05	4.85673e-05	1.83567e-05
100	k__Bacteria|p__Pseudomonadota|c__Gammaproteobacteria|o__Burkholderiales|f__Burkholderiaceae|g__Limnobacter	7	0.000206422	0.000382935	0.000144736
100	k__Bacteria|p__Pseudomonadota|c__Alphaproteobacteria|o__Acetobacterales|f__Acetobacteraceae|g__Endobacter	7	9.66524e-05	3.40577e-05	1.28726e-05
100	k__Bacteria|p__Bacillota|c__Bacilli|o__Alicyclobacillales|f__Alicyclobacillaceae|g__Tumebacillus	7	6.48952e-05	4.66757e-05	1.76417e-05
100	k__Bacteria|p__Bacillota|c__Bacilli|o__Bacillales|f__Bacillaceae|g__Bacillus	7	8.90583e-05	3.15489e-05	1.19244e-05
100	k__Bacteria|p__Verrucomicrobiota|c__Omnitrophia|o__Omnitrophales|f__Omnitrophaceae|g__Candidatus Omnitrophus	7	0.000105627	3.06187e-05	1.15728e-05
100	k__Bacteria|p__Pseudomonadota|c__Alphaproteobacteria|o__Hyphomicrobiales|f__Rhizobiaceae|g__Mesorhizobium	7	3.3138e-05	5.19313e-05	1.96282e-05
100	k__Bacteria|p__Pseudomonadota|c__Alphaproteobacteria|o__Hyphomicrobiales|f__Rhizobiaceae|g__Aminobacter	7	5.59203e-05	4.8955e-05	1.85032e-05
100	k__Bacteria|p__Pseudomonadota|c__Alphaproteobacteria|o__Micropepsales|f__Micropepsaceae|g__Micropepsis	7	8.2845e-05	9.88988e-05	3.73802e-05
100	k__Bacteria|p__Actinomycetota|c__Actinobacteria|o__Pseudonocardiales|f__Pseudonocardiaceae|g__Bounagaea	7	7.52508e-05	4.23011e-05	1.59883e-05
100	k__Bacteria|p__Bacillota|c__Thermacetogenia|o__Thermacetogeniales|f__Thermacetogeniaceae|g__Syntrophaceticus	7	6.00626e-05	4.79914e-05	1.8139e-05
100	k__Bacteria|p__Bacteroidota|c__Bacteroidia|o__Chitinophagales|f__Chitinophagaceae|g__Parafilimonas	7	8.00835e-05	3.22807e-05	1.2201e-05
100	k__Bacteria|p__Actinomycetota|c__Actinobacteria|o__Micrococcales|f__Microbacteriaceae|g__Frondihabitans	7	4.14225e-05	4.5664e-05	1.72594e-05
100	k__Bacteria|p__Pseudomonadota|c__Alphaproteobacteria|o__Hyphomicrobiales|f__Labraceae|g__Labrys	7	5.523e-05	3.88475e-05	1.4683e-05
100	k__Bacteria|p__Pseudomonadota|c__Gammaproteobacteria|o__Burkholderiales|f__Nitrosomonadaceae|g__Ellin6067	7	4.76358e-05	1.43436e-05	5.42138e-06
100	k__Bacteria|p__Actinomycetota|c__Actinobacteria|o__Micrococcales|f__Microbacteriaceae|g__Curtobacterium	7	3.72802e-05	9.86342e-05	3.72802e-05
100	k__Bacteria|p__Pseudomonadota|c__Alphaproteobacteria|o__Parvibaculales|f__Parvibaculaceae|g__Parvibaculum	7	4.76358e-05	3.56686e-05	1.34815e-05
100	k__Bacteria|p__Pseudomonadota|c__Alphaproteobacteria|o__Caedibacterales|f__Caedibacteraceae|g__Caedibacter	7	5.59203e-05	4.15584e-05	1.57076e-05
100	k__Bacteria|p__Bdellovibrionota|c__Oligoflexia|o__Silvanigrellales|f__Silvanigrellaceae|g__Fluviispira	7	4.62551e-05	1.86869e-05	7.063e-06
100	k__Bacteria|p__Verrucomicrobiota|c__Verrucomicrobiia|o__Opitutales|f__Opitutaceae|g__Cephaloticoccus	7	4.9707e-05	2.7439e-05	1.03709e-05
100	k__Bacteria|p__Chlamydiota|c__Chlamydiia|o__Chlamydiales|f__Simkaniaceae|g__Candidatus Rhabdochlamydia	7	4.62551e-05	9.45704e-05	3.57443e-05
100	k__Bacteria|p__Actinomycetota|c__Actinobacteria|o__Micrococcales|f__Dermacoccaceae|g__Flexivirga	7	2.55439e-05	3.09079e-05	1.16821e-05
100	k__Bacteria|p__Pseudomonadota|c__Alphaproteobacteria|o__Sphingomonadales|f__Sphingomonadaceae|g__Sphingomonas	7	3.03765e-05	1.6439e-05	6.21337e-06
100	k__Bacteria|p__Pseudomonadota|c__Gammaproteobacteria|o__Burkholderiales|f__Burkholderiaceae|g__Cupriavidus	7	2.07112e-05	2.75804e-05	1.04244e-05
100	k__Bacteria|p__Pseudomonadota|c__Alphaproteobacteria|o__Azospirillales|f__Azospirillaceae|g__Nitrospirillum	7	2.55439e-05	3.39104e-05	1.28169e-05
100	k__Bacteria|p__Pseudomonadota|c__Alphaproteobacteria|o__Hyphomicrobiales|f__Beijerinckiaceae|g__Methylobacterium	7	5.03973e-05	2.38154e-05	9.00138e-06
100	k__Bacteria|p__Bacteroidota|c__Bacteroidia|o__Cytophagales|f__Amoebophilaceae|g__Candidatus Amoebophilus	7	3.52091e-05	2.36279e-05	8.93051e-06
100	k__Bacteria|p__Planctomycetota|c__Planctomycetes|o__Isosphaerales|f__Isosphaeraceae|g__Paludisphaera	7	2.7615e-05	2.50667e-05	9.47433e-06
100	k__Bacteria|p__Pseudomonadota|c__Gammaproteobacteria|o__Burkholderiales|f__Comamonadaceae|g__Acidovorax	7	0	0	0
100	k__Bacteria|p__Pseudomonadota|c__Gammaproteobacteria|o__Burkholderiales|f__Alcaligenaceae|g__Bordetella	7	3.58995e-05	9.49811e-05	3.58995e-05
100	k__Bacteria|p__Pseudomonadota|c__Alphaproteobacteria|o__Hyphomicrobiales|f__Rhizobiaceae|g__Agrobacterium	7	2.62342e-05	3.56062e-05	1.34579e-05
100	k__Bacteria|p__Pseudomonadota|c__Gammaproteobacteria|o__Burkholderiales|f__Rhodocyclaceae|g__Methyloversatilis	7	3.58995e-05	3.9739e-05	1.50199e-05
100	k__Bacteria|p__Actinomycetota|c__Actinobacteria|o__Micrococcales|f__Microbacteriaceae|g__Amnibacterium	7	9.66524e-06	2.55718e-05	9.66524e-06
100	k__Bacteria|p__Actinomycetota|c__Actinobacteria|o__Micrococcales|f__Microbacteriaceae|g__Leifsonia	7	0	0	0
100	k__Bacteria|p__Pseudomonadota|c__Alphaproteobacteria|o__Rhodospirillales|f__Magnetospirillaceae|g__Telmatospirillum	7	1.79497e-05	3.04e-05	1.14901e-05
100	k__Bacteria|p__Pseudomonadota|c__Alphaproteobacteria|o__Micavibrionales|f__Micavibrionaceae|g__Micavibrio	7	1.93305e-05	1.50252e-05	5.679e-06
100	k__Bacteria|p__Planctomycetota|c__Phycisphaerae|o__Tepidisphaerales|f__Tepidisphaeraceae|g__Tepidisphaera	7	3.58995e-05	6.04791e-05	2.28589e-05
100	k__Bacteria|p__Pseudomonadota|c__Alphaproteobacteria|o__Hyphomicrobiales|f__Hyphomicrobiaceae|g__Hyphomicrobium	7	1.24267e-05	1.5748e-05	5.95219e-06
100	k__Bacteria|p__Pseudomonadota|c__Alphaproteobacteria|o__Caulobacterales|f__Caulobacteraceae|g__PMMR1	7	1.86401e-05	4.93171e-05	1.86401e-05
100	k__Bacteria|p__Pseudomonadota|c__Alphaproteobacteria|o__Rickettsiales|f__Rickettsiaceae|g__Candidatus Trichorickettsia	7	1.6569e-05	2.39783e-05	9.06295e-06
100	k__Bacteria|p__Verrucomicrobiota|c__Verrucomicrobiia|o__Chthoniobacterales|f__Chthoniobacteraceae|g__LD29	7	0	0	0
100	k__Bacteria|p__Pseudomonadota|c__Alphaproteobacteria|o__Caulobacterales|f__Caulobacteraceae|g__Brevundimonas	7	7.59412e-06	1.24331e-05	4.69928e-06
100	k__Bacteria|p__Pseudomonadota|c__Gammaproteobacteria|o__Piscirickettsiales|f__Piscirickettsiaceae|g__Candidatus Endoecteinascidia	7	2.14016e-05	1.84775e-05	6.98383e-06
100	k__Bacteria|p__Pseudomonadota|c__Gammaproteobacteria|o__Burkholderiales|f__Oxalobacteraceae|g__Herbaspirillum	7	1.38075e-05	3.65312e-05	1.38075e-05
100	k__Bacteria|p__Planctomycetota|c__Phycisphaerae|o__Phycisphaerales|f__Phycisphaeraceae|g__SM1A02	7	3.45187e-06	7.22973e-06	2.73258e-06
100	k__Bacteria|p__Actinomycetota|c__Thermoleophilia|o__Solirubrobacterales|f__Solirubrobacteraceae|g__Baekduia	7	1.24267e-05	2.14053e-05	8.09045e-06
100	k__Bacteria|p__Chlamydiota|c__Chlamydiia|o__Chlamydiales|f__Simkaniaceae|g__Ga0074140	7	2.48535e-05	3.11231e-05	1.17634e-05
100	k__Bacteria|p__Planctomycetota|c__Planctomycetes|o__Pirellulales|f__Pirellulaceae|g__Pir4 lineage	7	1.6569e-05	2.08527e-05	7.88157e-06
100	k__Bacteria|p__Actinomycetota|c__Actinobacteria|o__Streptosporangiales|f__Thermomonosporaceae|g__[Streptomyces] thermoautotrophicus	7	1.79497e-05	1.98695e-05	7.50997e-06
100	k__Bacteria|p__Actinomycetota|c__Actinobacteria|o__Micrococcales|f__Micrococcaceae|g__Pseudarthrobacter	7	1.24267e-05	3.28781e-05	1.24267e-05
100	k__Bacteria|p__Cyanobacteriota|c__Vampirivibrionia|o__Obscuribacterales|f__Obscuribacteraceae|g__Candidatus Obscuribacter	7	1.58786e-05	2.24451e-05	8.48346e-06
100	k__Bacteria|p__Bacillota|c__Bacilli|o__Paenibacillales|f__Paenibacillaceae|g__Gorillibacterium	7	3.45187e-06	9.1328e-06	3.45187e-06
100	k__Bacteria|p__Pseudomonadota|c__Alphaproteobacteria|o__Acetobacterales|f__Acetobacteraceae|g__Acidisphaera	7	5.523e-06	9.43231e-06	3.56508e-06
100	k__Bacteria|p__Pseudomonadota|c__Alphaproteobacteria|o__Hyphomicrobiales|f__Xanthobacteraceae|g__Nitrobacter	7	0	0	0
100	k__Bacteria|p__Pseudomonadota|c__Alphaproteobacteria|o__Sphingomonadales|f__Sphingomonadaceae|g__Sphingopyxis	7	2.7615e-05	3.26234e-05	1.23305e-05
100	k__Bacteria|p__Pseudomonadota|c__Gammaproteobacteria|o__Burkholderiales|f__Nitrosomonadaceae|g__IS-44	7	9.66524e-06	2.35099e-05	8.88592e-06
100	k__Bacteria|p__Gemmatimonadota|c__Longimicrobiia|o__Longimicrobiales|f__Longimicrobiaceae|g__YC-ZSS-LKJ147	7	2.41631e-05	4.78405e-05	1.8082e-05
100	k__Bacteria|p__Acidobacteriota|c__Acidobacteriae|o__Terriglobales|f__Acidobacteriaceae (Subgroup 1)|g__Terriglobus	7	1.1046e-05	1.90698e-05	7.20772e-06
100	k__Bacteria|p__Planctomycetota|c__Planctomycetes|o__Planctomycetales|f__Schlesneriaceae|g__Planctopirus	7	6.90375e-07	1.82656e-06	6.90375e-07
100	k__Bacteria|p__Pseudomonadota|c__Gammaproteobacteria|o__|f__|g__Candidatus Berkiella	7	1.58786e-05	9.54949e-06	3.60937e-06
100	k__Bacteria|p__Actinomycetota|c__Actinobacteria|o__Kitasatosporales|f__Streptomycetaceae|g__Streptomyces	7	0	0	0
100	k__Bacteria|p__Bacillota|c__Bacilli|o__Bacillales|f__Bacillaceae|g__Neobacillus	7	1.58786e-05	2.80006e-05	1.05832e-05
100	k__Bacteria|p__Bdellovibrionota|c__Bdellovibrionia|o__Bdellovibrionales|f__Pseudobdellovibrionaceae|g__OM27 clade	7	2.7615e-06	4.71616e-06	1.78254e-06
100	k__Bacteria|p__Pseudomonadota|c__Alphaproteobacteria|o__Rickettsiales|f__Rickettsiaceae|g__Candidatus Megaira	7	1.24267e-05	1.62348e-05	6.13618e-06
100	k__Bacteria|p__Pseudomonadota|c__Alphaproteobacteria|o__Paracaedibacterales|f__Paracaedibacteraceae|g__Candidatus Finniella	7	6.21337e-06	1.4421e-05	5.45061e-06
100	k__Bacteria|p__Pseudomonadota|c__Alphaproteobacteria|o__Hyphomicrobiales|f__Rhizobiaceae|g__Pseudaminobacter	7	2.07112e-06	5.47968e-06	2.07112e-06
100	k__Bacteria|p__Pseudomonadota|c__Alphaproteobacteria|o__Hyphomicrobiales|f__Rhizobiaceae|g__Shinella	7	0	0	0
100	k__Bacteria|p__Verrucomicrobiota|c__Verrucomicrobiia|o__Chthoniobacterales|f__Xiphinematobacteraceae|g__Candidatus Xiphinematobacter	7	4.83262e-06	1.27859e-05	4.83262e-06
100	k__Bacteria|p__Pseudomonadota|c__Alphaproteobacteria|o__Hyphomicrobiales|f__Beijerinckiaceae|g__Methylorosula	7	8.2845e-06	2.19187e-05	8.2845e-06
100	k__Bacteria|p__Pseudomonadota|c__Alphaproteobacteria|o__Hyphomicrobiales|f__Rhizobiaceae|g__Endobacterium	7	0	0	0
100	k__Bacteria|p__Bacillota|c__Bacilli|o__Brevibacillales|f__Brevibacillaceae|g__Brevibacillus	7	1.38075e-06	3.65312e-06	1.38075e-06
100	k__Bacteria|p__Bacillota|c__Sulfobacillia|o__Sulfobacillales|f__Sulfobacillaceae|g__Sulfobacillus	7	6.90375e-06	7.82086e-06	2.95601e-06
100	k__Bacteria|p__Bdellovibrionota|c__Oligoflexia|o__Oligoflexales|f__Oligoflexaceae|g__Oligoflexus	7	0	0	0
100	k__Bacteria|p__Pseudomonadota|c__Alphaproteobacteria|o__Holosporales|f__Holosporaceae|g__Candidatus Bealeia	7	1.38075e-06	3.65312e-06	1.38075e-06
100	k__Bacteria|p__Pseudomonadota|c__Gammaproteobacteria|o__Steroidobacterales|f__Steroidobacteraceae|g__Steroidobacter	7	2.07112e-06	5.47968e-06	2.07112e-06
100	k__Bacteria|p__Chlamydiota|c__Chlamydiia|o__Chlamydiales|f__Parachlamydiaceae|g__Candidatus Protochlamydia	7	6.90375e-07	1.82656e-06	6.90375e-07
100	k__Bacteria|p__Pseudomonadota|c__Alphaproteobacteria|o__Sphingomonadales|f__Sphingomonadaceae|g__Plot4-2H12	7	1.03556e-05	1.77405e-05	6.70529e-06
100	k__Bacteria|p__Pseudomonadota|c__Alphaproteobacteria|o__Sphingomonadales|f__Sphingomonadaceae|g__Sphingobium	7	8.97487e-06	1.53909e-05	5.8172e-06
100	k__Bacteria|p__Bacteroidota|c__Bacteroidia|o__Chitinophagales|f__Chitinophagaceae|g__Heliimonas	7	4.14225e-06	1.09594e-05	4.14225e-06
100	k__Bacteria|p__Acidobacteriota|c__Acidobacteriae|o__Terriglobales|f__Acidobacteriaceae (Subgroup 1)|g__Acidipila	7	7.59412e-06	1.30442e-05	4.93026e-06
100	k__Bacteria|p__Planctomycetota|c__Planctomycetes|o__Pirellulales|f__Pirellulaceae|g__Pirellula	7	1.38075e-06	3.65312e-06	1.38075e-06
100	k__Bacteria|p__Bacteroidota|c__Bacteroidia|o__Cytophagales|f__Spirosomataceae|g__Runella	7	2.7615e-06	4.71616e-06	1.78254e-06
100	k__Bacteria|p__Pseudomonadota|c__Alphaproteobacteria|o__Rickettsiales|f__Rickettsiaceae|g__Rickettsia	7	3.45187e-06	9.1328e-06	3.45187e-06
100	k__Bacteria|p__Pseudomonadota|c__Gammaproteobacteria|o__|f__|g__Candidatus Endonucleariobacter	7	2.07112e-06	5.47968e-06	2.07112e-06
100	k__Bacteria|p__Actinomycetota|c__Actinobacteria|o__Micrococcales|f__Dermacoccaceae|g__Dermacoccus	7	0	0	0
100	k__Bacteria|p__Pseudomonadota|c__Alphaproteobacteria|o__Hyphomicrobiales|f__Rhizobiaceae|g__Zhengella	7	0	0	0
100	k__Bacteria|p__Actinomycetota|c__Acidimicrobiia|o__Microtrichales|f__Iamiaceae|g__Aquihabitans	7	2.07112e-06	5.47968e-06	2.07112e-06
100	k__Bacteria|p__Actinomycetota|c__Actinobacteria|o__Kineosporiales|f__Kineosporiaceae|g__Angustibacter	7	0	0	0
100	k__Bacteria|p__Bacillota|c__Bacilli|o__Mycoplasmatales|f__Mycoplasmataceae|g__Entomoplasma	7	1.38075e-06	3.65312e-06	1.38075e-06
100	k__Bacteria|p__Bacillota|c__Clostridia|o__Oscillospirales|f__Oscillospiraceae|g__Papillibacter	7	1.38075e-06	3.65312e-06	1.38075e-06
100	k__Bacteria|p__Bacteroidota|c__Bacteroidia|o__Flavobacteriales|f__Flavobacteriaceae|g__Flavobacterium	7	0	0	0
200	k__Bacteria|p__Acidobacteriota|c__Acidobacteriae|o__Terriglobales|f__Acidobacteriaceae (Subgroup 1)|g__Occallatibacter	7	0.0427459	0.00567816	0.00214614
200	k__Bacteria|p__Bacteroidota|c__Bacteroidia|o__Sphingobacteriales|f__Sphingobacteriaceae|g__Mucilaginibacter	7	0.0265387	0.00704622	0.00266322
200	k__Bacteria|p__Pseudomonadota|c__Gammaproteobacteria|o__Burkholderiales|f__Burkholderiaceae|g__Burkholderia-Caballeronia-Paraburkholderia	7	0.0373838	0.00113503	0.000429001
200	k__Bacteria|p__Actinomycetota|c__Thermoleophilia|o__Solirubrobacterales|f__Solirubrobacteraceae|g__Conexibacter	7	0.0290475	0.00221323	0.000836523
200	k__Bacteria|p__Actinomycetota|c__Actinobacteria|o__Frankiales|f__Acidothermaceae|g__Acidothermus	7	0.0307224	0.00605637	0.00228909
200	k__Bacteria|p__Acidobacteriota|c__Acidobacteriae|o__Bryobacterales|f__Bryobacteraceae|g__Bryobacter	7	0.0243854	0.00197405	0.00074612
200	k__Bacteria|p__Acidobacteriota|c__Acidobacteriae|o__Solibacterales|f__Solibacteraceae|g__Candidatus Solibacter	7	0.0157799	0.00229317	0.000866736
200	k__Bacteria|p__Pseudomonadota|c__Alphaproteobacteria|o__Hyphomicrobiales|f__Devosiaceae|g__Devosia	7	0.014105	0.00281511	0.00106401
200	k__Bacteria|p__Bacteroidota|c__Bacteroidia|o__Chitinophagales|f__Chitinophagaceae|g__Puia	7	0.0143474	0.00128532	0.000485807
200	k__Bacteria|p__Planctomycetota|c__Planctomycetes|o__Isosphaerales|f__Isosphaeraceae|g__Aquisphaera	7	0.0151296	0.00287057	0.00108497
200	k__Bacteria|p__Pseudomonadota|c__Alphaproteobacteria|o__Hyphomicrobiales|f__Xanthobacteraceae|g__Pseudolabrys	7	0.0156819	0.00184452	0.000697165
200	k__Bacteria|p__Pseudomonadota|c__Alphaproteobacteria|o__Caulobacterales|f__Caulobacteraceae|g__Asticcacaulis	7	0.0123432	0.00175353	0.000662771
200	k__Bacteria|p__Actinomycetota|c__Actinobacteria|o__Mycobacteriales|f__Nocardiaceae|g__Nocardia	7	0.0151717	0.00335569	0.00126833
200	k__Bacteria|p__Acidobacteriota|c__Acidobacteriae|o__Terriglobales|f__Acidobacteriaceae (Subgroup 1)|g__Granulicella	7	0.0137288	0.000929454	0.000351301
200	k__Bacteria|p__Pseudomonadota|c__Alphaproteobacteria|o__Hyphomicrobiales|f__Beijerinckiaceae|g__Roseiarcus	7	0.0125358	0.000671532	0.000253815
200	k__Bacteria|p__Actinomycetota|c__Actinobacteria|o__Mycobacteriales|f__Mycobacteriaceae|g__Mycobacterium	7	0.0144288	0.00251162	0.000949301
200	k__Bacteria|p__Acidobacteriota|c__Acidobacteriae|o__Terriglobales|f__Acidobacteriaceae (Subgroup 1)|g__Terracidiphilus	7	0.012172	0.00189263	0.000715346
200	k__Bacteria|p__Pseudomonadota|c__Alphaproteobacteria|o__Hyphomicrobiales|f__Xanthobacteraceae|g__Bradyrhizobium	7	0.0112862	0.001782	0.000673534
200	k__Bacteria|p__Verrucomicrobiota|c__Verrucomicrobiia|o__Chthoniobacterales|f__Chthoniobacteraceae|g__Chthoniobacter	7	0.00847711	0.000931295	0.000351996
200	k__Bacteria|p__Acidobacteriota|c__Acidobacteriae|o__Terriglobales|f__Acidobacteriaceae (Subgroup 1)|g__Edaphobacter	7	0.0081837	0.000321153	0.000121384
200	k__Bacteria|p__Pseudomonadota|c__Gammaproteobacteria|o__Lysobacterales|f__Rhodanobacteraceae|g__Dyella	7	0.00748849	0.00105448	0.000398557
200	k__Bacteria|p__Verrucomicrobiota|c__Verrucomicrobiia|o__Opitutales|f__Opitutaceae|g__Opitutus	7	0.00463103	0.00121364	0.000458713
200	k__Bacteria|p__Pseudomonadota|c__Alphaproteobacteria|o__Acetobacterales|f__Acetobacteraceae|g__Acidicaldus	7	0.00646329	0.000634479	0.000239811
200	k__Bacteria|p__Pseudomonadota|c__Gammaproteobacteria|o__Lysobacterales|f__Rhodanobacteraceae|g__Rhodanobacter	7	0.00701904	0.000759608	0.000287105
200	k__Bacteria|p__Pseudomonadota|c__Gammaproteobacteria|o__Legionellales|f__Legionellaceae|g__Legionella	7	0.00521992	0.00125895	0.000475838
200	k__Bacteria|p__Pseudomonadota|c__Alphaproteobacteria|o__Hyphomicrobiales|f__Xanthobacteraceae|g__Rhodoplanes	7	0.00622649	0.000712124	0.000269158
200	k__Bacteria|p__Actinomycetota|c__Acidimicrobiia|o__Acidimicrobiales|f__Acidimicrobiaceae|g__Acidiferrimicrobium	7	0.00508116	0.000466858	0.000176456
200	k__Bacteria|p__Myxococcota|c__Myxococcia|o__Myxococcales|f__Anaeromyxobacteraceae|g__Anaeromyxobacter	7	0.00472561	0.000573825	0.000216885
200	k__Bacteria|p__Pseudomonadota|c__Alphaproteobacteria|o__Caulobacterales|f__Caulobacteraceae|g__Phenylobacterium	7	0.00420783	0.000306262	0.000115756
200	k__Bacteria|p__Armatimonadota|c__Fimbriimonadia|o__Fimbriimonadales|f__Fimbriimonadaceae|g__Fimbriimonas	7	0.00369281	0.00107555	0.00040652
200	k__Bacteria|p__Acidobacteriota|c__Acidobacteriae|o__Terriglobales|f__Acidobacteriaceae (Subgroup 1)|g__Bryocella	7	0.00384884	0.000621719	0.000234988
200	k__Bacteria|p__Verrucomicrobiota|c__Verrucomicrobiia|o__Verrucomicrobiales|f__Verrucomicrobiaceae|g__Roseimicrobium	7	0.00390131	0.000786747	0.000297362
200	k__Bacteria|p__Planctomycetota|c__Planctomycetes|o__Planctomycetales|f__Schlesneriaceae|g__Schlesneria	7	0.00296447	0.000234948	8.8802e-05
200	k__Bacteria|p__Gemmatimonadota|c__Gemmatimonadia|o__Gemmatimonadales|f__Gemmatimonadaceae|g__Gemmatimonas	7	0.0037156	0.000416835	0.000157549
200	k__Bacteria|p__Actinomycetota|c__Actinobacteria|o__Frankiales|f__Frankiaceae|g__Jatrophihabitans	7	0.00353472	0.00086168	0.000325684
200	k__Bacteria|p__Pseudomonadota|c__Alphaproteobacteria|o__Hyphomicrobiales|f__Devosiaceae|g__Arsenicitalea	7	0.00275874	0.000536286	0.000202697
200	k__Bacteria|p__Pseudomonadota|c__Gammaproteobacteria|o__Rickettsiellales|f__Rickettsiellaceae|g__Aquicella	7	0.00266277	0.000220843	8.34706e-05
200	k__Bacteria|p__Pseudomonadota|c__Gammaproteobacteria|o__|f__|g__Acidibacter	7	0.00281328	0.000260774	9.85633e-05
200	k__Bacteria|p__Bacteroidota|c__Bacteroidia|o__Chitinophagales|f__Chitinophagaceae|g__Nemorincola	7	0.00206146	0.0005845	0.00022092
200	k__Bacteria|p__Planctomycetota|c__Planctomycetes|o__Isosphaerales|f__Isosphaeraceae|g__Singulisphaera	7	0.00254679	0.000259751	9.81765e-05
200	k__Bacteria|p__Pseudomonadota|c__Gammaproteobacteria|o__Burkholderiales|f__Oxalobacteraceae|g__Massilia	7	0.00325581	0.00118702	0.000448651
200	k__Bacteria|p__Myxococcota|c__Polyangiia|o__Polyangiales|f__Polyangiaceae|g__Pajaroellobacter	7	0.000985855	0.000152362	5.75873e-05
200	k__Bacteria|p__Acidobacteriota|c__Acidobacteriae|o__Terriglobales|f__Acidobacteriaceae (Subgroup 1)|g__Telmatobacter	7	0.00234658	0.000322568	0.000121919
200	k__Bacteria|p__Pseudomonadota|c__Alphaproteobacteria|o__Acetobacterales|f__Acetobacteraceae|g__Acidisoma	7	0.00235556	0.00024896	9.4098e-05
200	k__Bacteria|p__Myxococcota|c__Myxococcia|o__Myxococcales|f__Myxococcaceae|g__P3OB-42	7	0.00195928	0.000236911	8.9544e-05
200	k__Bacteria|p__Actinomycetota|c__Actinobacteria|o__Micrococcales|f__Microbacteriaceae|g__Gryllotalpicola	7	0.00232035	0.000387298	0.000146385
200	k__Bacteria|p__Pseudomonadota|c__Gammaproteobacteria|o__Burkholderiales|f__Burkholderiaceae|g__Pandoraea	7	0.00211531	0.000214344	8.10144e-05
200	k__Bacteria|p__Pseudomonadota|c__Alphaproteobacteria|o__Acetobacterales|f__Acetobacteraceae|g__Rhodopila	7	0.00197447	0.000402463	0.000152117
200	k__Bacteria|p__Planctomycetota|c__Planctomycetes|o__Gemmatales|f__Gemmataceae|g__Fimbriiglobus	7	0.00115983	0.000193305	7.30624e-05
200	k__Bacteria|p__Abditibacteriota|c__Abditibacteriia|o__Abditibacteriales|f__Abditibacteriaceae|g__Abditibacterium	7	0.00120401	0.000191432	7.23544e-05
200	k__Bacteria|p__Verrucomicrobiota|c__Verrucomicrobiia|o__Opitutales|f__Opitutaceae|g__Oleiharenicola	7	0.0013987	0.000362187	0.000136894
200	k__Bacteria|p__Pseudomonadota|c__Alphaproteobacteria|o__Paracaedibacterales|f__Paracaedibacteraceae|g__Candidatus Paracaedibacter	7	0.00148569	0.000281108	0.000106249
200	k__Bacteria|p__Pseudomonadota|c__Alphaproteobacteria|o__Reyranellales|f__Reyranellaceae|g__Reyranella	7	0.000819475	0.000196893	7.44186e-05
200	k__Bacteria|p__Bacteroidota|c__Bacteroidia|o__Cytophagales|f__Cytophagaceae|g__Sporocytophaga	7	0.00110598	0.000287631	0.000108714
200	k__Bacteria|p__Pseudomonadota|c__Gammaproteobacteria|o__Burkholderiales|f__Oxalobacteraceae|g__Oxalicibacterium	7	0.0012627	0.000292945	0.000110723
200	k__Bacteria|p__Pseudomonadota|c__Gammaproteobacteria|o__Salinisphaerales|f__Nevskiaceae|g__Stenotrophobium	7	0.00159338	0.00116293	0.000439547
200	k__Bacteria|p__Myxococcota|c__Polyangiia|o__Polyangiales|f__Polyangiaceae|g__Aetherobacter	7	0.000699349	0.000120387	4.55019e-05
200	k__Bacteria|p__Acidobacteriota|c__Acidobacteriae|o__Terriglobales|f__Koribacteraceae|g__Candidatus Koribacter	7	0.00107629	0.000168443	6.36656e-05
200	k__Bacteria|p__Pseudomonadota|c__Gammaproteobacteria|o__|f__|g__Candidatus Ovatusbacter	7	0.000860207	0.000140451	5.30856e-05
200	k__Bacteria|p__Myxococcota|c__Myxococcia|o__Myxococcales|f__Myxococcaceae|g__KD3-10	7	0.000426651	0.000218499	8.25847e-05
200	k__Bacteria|p__Verrucomicrobiota|c__Verrucomicrobiia|o__Pedosphaerales|f__Pedosphaeraceae|g__Pedosphaera	7	0.000831211	0.000119096	4.5014e-05
200	k__Bacteria|p__Bacteroidota|c__Bacteroidia|o__Chitinophagales|f__Chitinophagaceae|g__Chitinophaga	7	0.00113774	0.000526799	0.000199111
200	k__Bacteria|p__Pseudomonadota|c__Gammaproteobacteria|o__Coxiellales|f__Coxiellaceae|g__Coxiella	7	0.000870562	0.000190044	7.18299e-05
200	k__Bacteria|p__Bacteroidota|c__Bacteroidia|o__Chitinophagales|f__Chitinophagaceae|g__Ferruginibacter	7	0.000822927	0.000121673	4.59881e-05
200	k__Bacteria|p__Pseudomonadota|c__Alphaproteobacteria|o__Hyphomicrobiales|f__|g__Bauldia	7	0.000624789	0.000214707	8.11516e-05
200	k__Bacteria|p__Actinomycetota|c__Actinobacteria|o__Propionibacteriales|f__Nocardioidaceae|g__Nocardioides	7	0.00124682	0.000429959	0.000162509
200	k__Bacteria|p__Planctomycetota|c__Planctomycetes|o__Isosphaerales|f__Isosphaeraceae|g__Tautonia	7	0.000707634	8.94952e-05	3.3826e-05
200	k__Bacteria|p__Pseudomonadota|c__Alphaproteobacteria|o__|f__|g__Hypericibacter	7	0.000486714	9.25256e-05	3.49714e-05
200	k__Bacteria|p__Pseudomonadota|c__Gammaproteobacteria|o__Nitrosococcales|f__Nitrosococcaceae|g__Cm1-21	7	0.000853303	0.000140031	5.29267e-05
200	k__Bacteria|p__Pseudomonadota|c__Alphaproteobacteria|o__Hyphomicrobiales|f__Beijerinckiaceae|g__Methylovirgula	7	0.000592341	0.000161245	6.09449e-05
200	k__Bacteria|p__Planctomycetota|c__Planctomycetes|o__Isosphaerales|f__Isosphaeraceae|g__Tundrisphaera	7	0.00068209	0.000172659	6.5259e-05
200	k__Bacteria|p__Planctomycetota|c__Planctomycetes|o__Gemmatales|f__Gemmataceae|g__Gemmata	7	0.000686923	0.000188667	7.13094e-05
200	k__Bacteria|p__Bacteroidota|c__Bacteroidia|o__Sphingobacteriales|f__Sphingobacteriaceae|g__Pedobacter	7	0.000443911	0.000109223	4.12822e-05
200	k__Bacteria|p__Pseudomonadota|c__Alphaproteobacteria|o__Azospirillales|f__Inquilinaceae|g__Inquilinus	7	0.000539183	4.35702e-05	1.6468e-05
200	k__Bacteria|p__Chlamydiota|c__Chlamydiia|o__Chlamydiales|f__Parachlamydiaceae|g__Neochlamydia	7	0.000434246	4.92381e-05	1.86103e-05
200	k__Bacteria|p__Pseudomonadota|c__Gammaproteobacteria|o__Burkholderiales|f__Comamonadaceae|g__Ramlibacter	7	0.000477739	0.000150289	5.6804e-05
200	k__Bacteria|p__Pseudomonadota|c__Gammaproteobacteria|o__Burkholderiales|f__Oxalobacteraceae|g__Duganella	7	0.000876776	0.00227936	0.000861515
200	k__Bacteria|p__Pseudomonadota|c__Alphaproteobacteria|o__Hyphomicrobiales|f__Beijerinckiaceae|g__Methylocella	7	0.000477739	0.000108256	4.0917e-05
200	k__Bacteria|p__Acidobacteriota|c__Acidobacteriae|o__Terriglobales|f__Acidobacteriaceae (Subgroup 1)|g__Acidicapsa	7	0.000387991	7.86553e-05	2.97289e-05
200	k__Bacteria|p__Pseudomonadota|c__Gammaproteobacteria|o__Salinisphaerales|f__Nevskiaceae|g__Nevskia	7	0.000224372	0.000155394	5.87333e-05
200	k__Bacteria|p__Actinomycetota|c__Thermoleophilia|o__Solirubrobacterales|f__Solirubrobacteraceae|g__Paraconexibacter	7	0.000408702	8.23371e-05	3.11205e-05
200	k__Bacteria|p__Bdellovibrionota|c__Bdellovibrionia|o__Bdellovibrionales|f__Pseudobdellovibrionaceae|g__Bdellovibrio	7	0.000346568	9.67215e-05	3.65573e-05
200	k__Bacteria|p__Pseudomonadota|c__Alphaproteobacteria|o__Hyphomicrobiales|f__Rhizobiaceae|g__Rhizobium	7	0.000338974	8.9433e-05	3.38025e-05
200	k__Bacteria|p__Verrucomicrobiota|c__Verrucomicrobiia|o__Pedosphaerales|f__Pedosphaeraceae|g__Ellin516	7	0.000354853	0.000116547	4.40507e-05
200	k__Bacteria|p__Planctomycetota|c__Planctomycetes|o__Isosphaerales|f__Isosphaeraceae|g__Candidatus Nostocoida	7	0.000356233	0.000109233	4.12861e-05
200	k__Bacteria|p__Pseudomonadota|c__Alphaproteobacteria|o__Dongiales|f__Dongiaceae|g__Dongia	7	0.000337593	0.000113281	4.28162e-05
200	k__Bacteria|p__Pseudomonadota|c__Alphaproteobacteria|o__Caulobacterales|f__Caulobacteraceae|g__Caulobacter	7	0.000392823	0.000156264	5.90623e-05
200	k__Bacteria|p__Pseudomonadota|c__Alphaproteobacteria|o__Hyphomicrobiales|f__Xanthobacteraceae|g__Afipia	7	0.000448743	0.000113384	4.28552e-05
200	k__Bacteria|p__Pseudomonadota|c__Gammaproteobacteria|o__Burkholderiales|f__Comamonadaceae|g__Sphaerotilus	7	0.000298932	8.55173e-05	3.23225e-05
200	k__Bacteria|p__Pseudomonadota|c__Gammaproteobacteria|o__Burkholderiales|f__Oxalobacteraceae|g__Noviherbaspirillum	7	0.000225752	0.000128488	4.8564e-05
200	k__Bacteria|p__Pseudomonadota|c__Alphaproteobacteria|o__Elsterales|f__Elsteraceae|g__Aliidongia	7	0.000361756	9.81085e-05	3.70815e-05
200	k__Bacteria|p__Pseudomonadota|c__Alphaproteobacteria|o__Caulobacterales|f__Hyphomonadaceae|g__SWB02	7	0.000320334	0.000144271	5.45294e-05
200	k__Bacteria|p__Pseudomonadota|c__Alphaproteobacteria|o__Paracaedibacterales|f__Paracaedibacteraceae|g__Candidatus Captivus	7	0.000218158	0.000113658	4.29588e-05
200	k__Bacteria|p__Myxococcota|c__Polyangiia|o__Polyangiales|f__Polyangiaceae|g__Minicystis	7	1.17364e-05	2.00922e-05	7.59412e-06
200	k__Bacteria|p__Pseudomonadota|c__Alphaproteobacteria|o__Hyphomicrobiales|f__Beijerinckiaceae|g__alphaI cluster	7	0.000301003	4.52235e-05	1.70929e-05
200	k__Bacteria|p__Pseudomonadota|c__Alphaproteobacteria|o__Sphingomonadales|f__Sphingomonadaceae|g__Rhizorhabdus	7	0.000285815	9.37258e-05	3.5425e-05
200	k__Bacteria|p__Patescibacteria|c__Saccharimonadia|o__Saccharimonadales|f__Saccharimonadaceae|g__TM7a	7	0.000354162	7.65994e-05	2.89519e-05
200	k__Bacteria|p__Pseudomonadota|c__Alphaproteobacteria|o__Acetobacterales|f__Acetobacteraceae|g__Acidiphilium	7	0.00031274	6.88381e-05	2.60184e-05
200	k__Bacteria|p__Actinomycetota|c__Actinobacteria|o__Frankiales|f__Sporichthyaceae|g__Sporichthya	7	0.000255439	5.00224e-05	1.89067e-05
200	k__Bacteria|p__Verrucomicrobiota|c__Verrucomicrobiia|o__Pedosphaerales|f__Pedosphaeraceae|g__DEV008	7	0.000177426	8.29896e-05	3.13671e-05
200	k__Bacteria|p__Bacillota|c__Clostridia|o__Clostridiales|f__Clostridiaceae|g__Clostridium	7	0.000229204	2.53973e-05	9.59927e-06
200	k__Bacteria|p__Acidobacteriota|c__Acidobacteriae|o__Terriglobales|f__Acidobacteriaceae (Subgroup 1)|g__Silvibacterium	7	0.00023956	0.000113742	4.29903e-05
200	k__Bacteria|p__Pseudomonadota|c__Alphaproteobacteria|o__Hyphomicrobiales|f__Beijerinckiaceae|g__Bosea	7	0.000568178	0.000200556	7.5803e-05
200	k__Bacteria|p__Actinomycetota|c__Actinobacteria|o__Catenulisporales|f__Actinospicaceae|g__Actinospica	7	0.000358304	0.000136585	5.16244e-05
200	k__Bacteria|p__Pseudomonadota|c__Gammaproteobacteria|o__Burkholderiales|f__Comamonadaceae|g__Rhodoferax	7	0.0003873	0.000254642	9.62456e-05
200	k__Bacteria|p__Pseudomonadota|c__Gammaproteobacteria|o__Lysobacterales|f__Lysobacteraceae|g__Luteimonas	7	0.000436317	0.00027022	0.000102133
200	k__Bacteria|p__Bacteroidota|c__Bacteroidia|o__Chitinophagales|f__Chitinophagaceae|g__Taibaiella	7	0.00053435	0.000774069	0.000292571
200	k__Bacteria|p__Verrucomicrobiota|c__Verrucomicrobiia|o__Chthoniobacterales|f__Terrimicrobiaceae|g__FukuN18 freshwater group	7	0.00022161	2.16892e-05	8.19774e-06
200	k__Bacteria|p__Acidobacteriota|c__Acidobacteriae|o__Terriglobales|f__Acidobacteriaceae (Subgroup 1)|g__Acidobacterium	7	0.000203661	5.23047e-05	1.97693e-05
200	k__Bacteria|p__Armatimonadota|c__Chthonomonadia|o__Chthonomonadales|f__Chthonomonadaceae|g__Chthonomonas	7	0.000118054	5.4164e-05	2.04721e-05
200	k__Bacteria|p__Bacillota|c__Bacilli|o__Paenibacillales|f__Paenibacillaceae|g__Cohnella	7	0.000214016	7.6701e-05	2.89903e-05
200	k__Bacteria|p__Myxococcota|c__Myxococcia|o__Myxococcales|f__Myxococcaceae|g__Corallococcus	7	9.11294e-05	5.32633e-05	2.01317e-05
200	k__Bacteria|p__Bacteroidota|c__Bacteroidia|o__Chitinophagales|f__Chitinophagaceae|g__Dinghuibacter	7	0.000153263	6.90639e-05	2.61037e-05
200	k__Bacteria|p__Pseudomonadota|c__Gammaproteobacteria|o__Lysobacterales|f__Rhodanobacteraceae|g__Dokdonella	7	0.000227824	6.38338e-05	2.41269e-05
200	k__Bacteria|p__Actinomycetota|c__Actinobacteria|o__Propionibacteriales|f__Nocardioidaceae|g__Marmoricola	7	0.000233347	7.9345e-05	2.99896e-05
200	k__Bacteria|p__Pseudomonadota|c__Alphaproteobacteria|o__Acetobacterales|f__Acetobacteraceae|g__Rhodovastum	7	0.000106318	2.47991e-05	9.37318e-06
200	k__Bacteria|p__Pseudomonadota|c__Alphaproteobacteria|o__Sphingomonadales|f__Sphingomonadaceae|g__Novosphingobium	7	0.000167071	3.36966e-05	1.27361e-05
200	k__Bacteria|p__Bacillota|c__Bacilli|o__Paenibacillales|f__Paenibacillaceae|g__Paenibacillus	7	0.000194686	8.67055e-05	3.27716e-05
200	k__Bacteria|p__Actinomycetota|c__Actinobacteria|o__Frankiales|f__Frankiaceae|g__Frankia	7	0.000171213	4.73381e-05	1.78921e-05
200	k__Bacteria|p__Pseudomonadota|c__Alphaproteobacteria|o__Hyphomicrobiales|f__Xanthobacteraceae|g__Rhodopseudomonas	7	0.000255439	6.43198e-05	2.43106e-05
200	k__Bacteria|p__Bacteroidota|c__Bacteroidia|o__Flavobacteriales|f__Crocinitomicaceae|g__Fluviicola	7	0	0	0
200	k__Bacteria|p__Actinomycetota|c__Thermoleophilia|o__Solirubrobacterales|f__Solirubrobacteraceae|g__Solirubrobacter	7	0.000144979	4.76775e-05	1.80204e-05
200	k__Bacteria|p__Dependentiae|c__Babeliae|o__Babeliales|f__|g__UBA12409	7	0.000120816	4.65205e-05	1.75831e-05
200	k__Bacteria|p__Actinomycetota|c__Actinobacteria|o__Micrococcales|f__Microbacteriaceae|g__Rathayibacter	7	0.000193995	0.000286479	0.000108279
200	k__Bacteria|p__Planctomycetota|c__Planctomycetes|o__Planctomycetales|f__Rubinisphaeraceae|g__SH-PL14	7	0.000223681	0.000114283	4.31949e-05
200	k__Bacteria|p__Pseudomonadota|c__Alphaproteobacteria|o__Hyphomicrobiales|f__Rhodomicrobiaceae|g__Rhodomicrobium	7	0.000111841	6.05158e-05	2.28728e-05
200	k__Bacteria|p__Bacillota|c__Bacilli|o__Thermoactinomycetales|f__Thermoactinomycetaceae|g__Pasteuria	7	0.000163619	3.29457e-05	1.24523e-05
200	k__Bacteria|p__Pseudomonadota|c__Gammaproteobacteria|o__Burkholderiales|f__Nitrosomonadaceae|g__Nitrosospira	7	0.000199518	0.000141685	5.35519e-05
200	k__Bacteria|p__Bacillota|c__Bacilli|o__Alicyclobacillales|f__Alicyclobacillaceae|g__Alicyclobacillus	7	0.000122887	6.11193e-05	2.31009e-05
200	k__Bacteria|p__Chlamydiota|c__Chlamydiia|o__Chlamydiales|f__Simkaniaceae|g__Candidatus Renichlamydia	7	9.73428e-05	5.06411e-05	1.91405e-05
200	k__Bacteria|p__Pseudomonadota|c__Gammaproteobacteria|o__Pseudomonadales|f__Pseudomonadaceae|g__Pseudomonas	7	0.000143598	0.000169411	6.40314e-05
200	k__Bacteria|p__Actinomycetota|c__Actinobacteria|o__Micromonosporales|f__Micromonosporaceae|g__Rugosimonospora	7	0.000130481	6.1192e-05	2.31284e-05
200	k__Bacteria|p__Pseudomonadota|c__Alphaproteobacteria|o__Rickettsiales|f__Midichloriaceae|g__Candidatus Jidaibacter	7	5.45396e-05	2.32961e-05	8.8051e-06
200	k__Bacteria|p__Pseudomonadota|c__Alphaproteobacteria|o__Acetobacterales|f__Acetobacteraceae|g__Acidocella	7	0.000142217	7.16716e-05	2.70893e-05
200	k__Bacteria|p__Actinomycetota|c__Actinobacteria|o__Micrococcales|f__Microbacteriaceae|g__Galbitalea	7	8.76776e-05	6.95533e-05	2.62887e-05
200	k__Bacteria|p__Actinomycetota|c__Actinobacteria|o__Pseudonocardiales|f__Pseudonocardiaceae|g__Pseudonocardia	7	0.000126339	6.03871e-05	2.28242e-05
200	k__Bacteria|p__Pseudomonadota|c__Gammaproteobacteria|o__Salinisphaerales|f__Nevskiaceae|g__Alkanibacter	7	9.59621e-05	3.09977e-05	1.1716e-05
200	k__Bacteria|p__Bacteroidota|c__Bacteroidia|o__Chitinophagales|f__Chitinophagaceae|g__Sediminibacterium	7	4.14225e-06	1.09594e-05	4.14225e-06
200	k__Bacteria|p__Actinomycetota|c__Actinobacteria|o__Micrococcales|f__Microbacteriaceae|g__Parafrigoribacterium	7	8.42257e-05	6.59588e-05	2.49301e-05
200	k__Bacteria|p__Pseudomonadota|c__Gammaproteobacteria|o__Burkholderiales|f__Burkholderiaceae|g__Limnobacter	7	0	0	0
200	k__Bacteria|p__Pseudomonadota|c__Alphaproteobacteria|o__Acetobacterales|f__Acetobacteraceae|g__Endobacter	7	9.59621e-05	2.03943e-05	7.70832e-06
200	k__Bacteria|p__Bacillota|c__Bacilli|o__Alicyclobacillales|f__Alicyclobacillaceae|g__Tumebacillus	7	0.000104247	0.000120132	4.54058e-05
200	k__Bacteria|p__Bacillota|c__Bacilli|o__Bacillales|f__Bacillaceae|g__Bacillus	7	9.18198e-05	3.2056e-05	1.2116e-05
200	k__Bacteria|p__Verrucomicrobiota|c__Omnitrophia|o__Omnitrophales|f__Omnitrophaceae|g__Candidatus Omnitrophus	7	2.89957e-05	1.6269e-05	6.14912e-06
200	k__Bacteria|p__Pseudomonadota|c__Alphaproteobacteria|o__Hyphomicrobiales|f__Rhizobiaceae|g__Mesorhizobium	7	0.000211255	0.000133568	5.0484e-05
200	k__Bacteria|p__Pseudomonadota|c__Alphaproteobacteria|o__Hyphomicrobiales|f__Rhizobiaceae|g__Aminobacter	7	0.0001291	3.62408e-05	1.36977e-05
200	k__Bacteria|p__Pseudomonadota|c__Alphaproteobacteria|o__Micropepsales|f__Micropepsaceae|g__Micropepsis	7	7.93931e-05	4.65086e-05	1.75786e-05
200	k__Bacteria|p__Actinomycetota|c__Actinobacteria|o__Pseudonocardiales|f__Pseudonocardiaceae|g__Bounagaea	7	8.21546e-05	4.85673e-05	1.83567e-05
200	k__Bacteria|p__Bacillota|c__Thermacetogenia|o__Thermacetogeniales|f__Thermacetogeniaceae|g__Syntrophaceticus	7	7.80123e-05	5.26015e-05	1.98815e-05
200	k__Bacteria|p__Bacteroidota|c__Bacteroidia|o__Chitinophagales|f__Chitinophagaceae|g__Parafilimonas	7	7.38701e-05	4.5481e-05	1.71902e-05
200	k__Bacteria|p__Actinomycetota|c__Actinobacteria|o__Micrococcales|f__Microbacteriaceae|g__Frondihabitans	7	0.000149811	0.000224808	8.49694e-05
200	k__Bacteria|p__Pseudomonadota|c__Alphaproteobacteria|o__Hyphomicrobiales|f__Labraceae|g__Labrys	7	6.14433e-05	1.6906e-05	6.38985e-06
200	k__Bacteria|p__Pseudomonadota|c__Gammaproteobacteria|o__Burkholderiales|f__Nitrosomonadaceae|g__Ellin6067	7	4.4184e-05	2.59389e-05	9.80397e-06
200	k__Bacteria|p__Actinomycetota|c__Actinobacteria|o__Micrococcales|f__Microbacteriaceae|g__Curtobacterium	7	0.0001291	0.000170921	6.4602e-05
200	k__Bacteria|p__Pseudomonadota|c__Alphaproteobacteria|o__Parvibaculales|f__Parvibaculaceae|g__Parvibaculum	7	6.21337e-05	4.94747e-05	1.86997e-05
200	k__Bacteria|p__Pseudomonadota|c__Alphaproteobacteria|o__Caedibacterales|f__Caedibacteraceae|g__Caedibacter	7	3.3138e-05	2.94524e-05	1.1132e-05
200	k__Bacteria|p__Bdellovibrionota|c__Oligoflexia|o__Silvanigrellales|f__Silvanigrellaceae|g__Fluviispira	7	5.38492e-05	2.68241e-05	1.01386e-05
200	k__Bacteria|p__Verrucomicrobiota|c__Verrucomicrobiia|o__Opitutales|f__Opitutaceae|g__Cephaloticoccus	7	1.58786e-05	2.88226e-05	1.08939e-05
200	k__Bacteria|p__Chlamydiota|c__Chlamydiia|o__Chlamydiales|f__Simkaniaceae|g__Candidatus Rhabdochlamydia	7	6.48952e-05	5.34405e-05	2.01986e-05
200	k__Bacteria|p__Actinomycetota|c__Actinobacteria|o__Micrococcales|f__Dermacoccaceae|g__Flexivirga	7	9.18198e-05	0.000100831	3.81105e-05
200	k__Bacteria|p__Pseudomonadota|c__Alphaproteobacteria|o__Sphingomonadales|f__Sphingomonadaceae|g__Sphingomonas	7	3.10669e-05	3.56062e-05	1.34579e-05
200	k__Bacteria|p__Pseudomonadota|c__Gammaproteobacteria|o__Burkholderiales|f__Burkholderiaceae|g__Cupriavidus	7	3.38284e-05	6.27001e-05	2.36984e-05
200	k__Bacteria|p__Pseudomonadota|c__Alphaproteobacteria|o__Azospirillales|f__Azospirillaceae|g__Nitrospirillum	7	2.96861e-05	2.82379e-05	1.06729e-05
200	k__Bacteria|p__Pseudomonadota|c__Alphaproteobacteria|o__Hyphomicrobiales|f__Beijerinckiaceae|g__Methylobacterium	7	5.79915e-05	4.26806e-05	1.61317e-05
200	k__Bacteria|p__Bacteroidota|c__Bacteroidia|o__Cytophagales|f__Amoebophilaceae|g__Candidatus Amoebophilus	7	2.62342e-05	1.98975e-05	7.52054e-06
200	k__Bacteria|p__Planctomycetota|c__Planctomycetes|o__Isosphaerales|f__Isosphaeraceae|g__Paludisphaera	7	4.55647e-05	1.2116e-05	4.57943e-06
200	k__Bacteria|p__Pseudomonadota|c__Gammaproteobacteria|o__Burkholderiales|f__Comamonadaceae|g__Acidovorax	7	2.89957e-05	4.3583e-05	1.64728e-05
200	k__Bacteria|p__Pseudomonadota|c__Gammaproteobacteria|o__Burkholderiales|f__Alcaligenaceae|g__Bordetella	7	6.6276e-05	0.000139135	5.25879e-05
200	k__Bacteria|p__Pseudomonadota|c__Alphaproteobacteria|o__Hyphomicrobiales|f__Rhizobiaceae|g__Agrobacterium	7	0	0	0
200	k__Bacteria|p__Pseudomonadota|c__Gammaproteobacteria|o__Burkholderiales|f__Rhodocyclaceae|g__Methyloversatilis	7	3.52091e-05	4.10739e-05	1.55245e-05
200	k__Bacteria|p__Actinomycetota|c__Actinobacteria|o__Micrococcales|f__Microbacteriaceae|g__Amnibacterium	7	8.14642e-05	9.64278e-05	3.64463e-05
200	k__Bacteria|p__Actinomycetota|c__Actinobacteria|o__Micrococcales|f__Microbacteriaceae|g__Leifsonia	7	6.97278e-05	0.000105208	3.9765e-05
200	k__Bacteria|p__Pseudomonadota|c__Alphaproteobacteria|o__Rhodospirillales|f__Magnetospirillaceae|g__Telmatospirillum	7	3.72802e-05	1.88646e-05	7.13016e-06
200	k__Bacteria|p__Pseudomonadota|c__Alphaproteobacteria|o__Micavibrionales|f__Micavibrionaceae|g__Micavibrio	7	3.93514e-05	2.39086e-05	9.03661e-06
200	k__Bacteria|p__Planctomycetota|c__Phycisphaerae|o__Tepidisphaerales|f__Tepidisphaeraceae|g__Tepidisphaera	7	2.27824e-05	1.92729e-05	7.28446e-06
200	k__Bacteria|p__Pseudomonadota|c__Alphaproteobacteria|o__Hyphomicrobiales|f__Hyphomicrobiaceae|g__Hyphomicrobium	7	5.10877e-05	3.33483e-05	1.26045e-05
200	k__Bacteria|p__Pseudomonadota|c__Alphaproteobacteria|o__Caulobacterales|f__Caulobacteraceae|g__PMMR1	7	1.58786e-05	4.20109e-05	1.58786e-05
200	k__Bacteria|p__Pseudomonadota|c__Alphaproteobacteria|o__Rickettsiales|f__Rickettsiaceae|g__Candidatus Trichorickettsia	7	9.66524e-06	1.65065e-05	6.23889e-06
200	k__Bacteria|p__Verrucomicrobiota|c__Verrucomicrobiia|o__Chthoniobacterales|f__Chthoniobacteraceae|g__LD29	7	0	0	0
200	k__Bacteria|p__Pseudomonadota|c__Alphaproteobacteria|o__Caulobacterales|f__Caulobacteraceae|g__Brevundimonas	7	6.21337e-06	1.07027e-05	4.04523e-06
200	k__Bacteria|p__Pseudomonadota|c__Gammaproteobacteria|o__Piscirickettsiales|f__Piscirickettsiaceae|g__Candidatus Endoecteinascidia	7	1.79497e-05	2.06382e-05	7.80052e-06
200	k__Bacteria|p__Pseudomonadota|c__Gammaproteobacteria|o__Burkholderiales|f__Oxalobacteraceae|g__Herbaspirillum	7	6.90375e-06	1.82656e-05	6.90375e-06
200	k__Bacteria|p__Planctomycetota|c__Phycisphaerae|o__Phycisphaerales|f__Phycisphaeraceae|g__SM1A02	7	1.03556e-05	2.02026e-05	7.63585e-06
200	k__Bacteria|p__Actinomycetota|c__Thermoleophilia|o__Solirubrobacterales|f__Solirubrobacteraceae|g__Baekduia	7	3.24476e-05	6.55953e-05	2.47927e-05
200	k__Bacteria|p__Chlamydiota|c__Chlamydiia|o__Chlamydiales|f__Simkaniaceae|g__Ga0074140	7	1.17364e-05	1.52457e-05	5.76232e-06
200	k__Bacteria|p__Planctomycetota|c__Planctomycetes|o__Pirellulales|f__Pirellulaceae|g__Pir4 lineage	7	6.90375e-06	6.75251e-06	2.55221e-06
200	k__Bacteria|p__Actinomycetota|c__Actinobacteria|o__Streptosporangiales|f__Thermomonosporaceae|g__[Streptomyces] thermoautotrophicus	7	1.31171e-05	1.17431e-05	4.43849e-06
200	k__Bacteria|p__Actinomycetota|c__Actinobacteria|o__Micrococcales|f__Micrococcaceae|g__Pseudarthrobacter	7	2.7615e-05	7.30624e-05	2.7615e-05
200	k__Bacteria|p__Cyanobacteriota|c__Vampirivibrionia|o__Obscuribacterales|f__Obscuribacteraceae|g__Candidatus Obscuribacter	7	1.58786e-05	1.71346e-05	6.47629e-06
200	k__Bacteria|p__Bacillota|c__Bacilli|o__Paenibacillales|f__Paenibacillaceae|g__Gorillibacterium	7	3.17572e-05	4.39261e-05	1.66025e-05
200	k__Bacteria|p__Pseudomonadota|c__Alphaproteobacteria|o__Acetobacterales|f__Acetobacteraceae|g__Acidisphaera	7	2.00209e-05	2.02026e-05	7.63585e-06
200	k__Bacteria|p__Pseudomonadota|c__Alphaproteobacteria|o__Hyphomicrobiales|f__Xanthobacteraceae|g__Nitrobacter	7	2.96861e-05	2.79609e-05	1.05682e-05
200	k__Bacteria|p__Pseudomonadota|c__Alphaproteobacteria|o__Sphingomonadales|f__Sphingomonadaceae|g__Sphingopyxis	7	3.45187e-06	9.1328e-06	3.45187e-06
200	k__Bacteria|p__Pseudomonadota|c__Gammaproteobacteria|o__Burkholderiales|f__Nitrosomonadaceae|g__IS-44	7	0	0	0
200	k__Bacteria|p__Gemmatimonadota|c__Longimicrobiia|o__Longimicrobiales|f__Longimicrobiaceae|g__YC-ZSS-LKJ147	7	0	0	0
200	k__Bacteria|p__Acidobacteriota|c__Acidobacteriae|o__Terriglobales|f__Acidobacteriaceae (Subgroup 1)|g__Terriglobus	7	0	0	0
200	k__Bacteria|p__Planctomycetota|c__Planctomycetes|o__Planctomycetales|f__Schlesneriaceae|g__Planctopirus	7	0	0	0
200	k__Bacteria|p__Pseudomonadota|c__Gammaproteobacteria|o__|f__|g__Candidatus Berkiella	7	1.38075e-06	3.65312e-06	1.38075e-06
200	k__Bacteria|p__Actinomycetota|c__Actinobacteria|o__Kitasatosporales|f__Streptomycetaceae|g__Streptomyces	7	1.51882e-05	3.24696e-05	1.22724e-05
200	k__Bacteria|p__Bacillota|c__Bacilli|o__Bacillales|f__Bacillaceae|g__Neobacillus	7	8.2845e-06	2.19187e-05	8.2845e-06
200	k__Bacteria|p__Bdellovibrionota|c__Bdellovibrionia|o__Bdellovibrionales|f__Pseudobdellovibrionaceae|g__OM27 clade	7	6.90375e-06	1.62348e-05	6.13618e-06
200	k__Bacteria|p__Pseudomonadota|c__Alphaproteobacteria|o__Rickettsiales|f__Rickettsiaceae|g__Candidatus Megaira	7	4.14225e-06	1.09594e-05	4.14225e-06
200	k__Bacteria|p__Pseudomonadota|c__Alphaproteobacteria|o__Paracaedibacterales|f__Paracaedibacteraceae|g__Candidatus Finniella	7	1.44979e-05	1.95308e-05	7.38195e-06
200	k__Bacteria|p__Pseudomonadota|c__Alphaproteobacteria|o__Hyphomicrobiales|f__Rhizobiaceae|g__Pseudaminobacter	7	1.44979e-05	3.83577e-05	1.44979e-05
200	k__Bacteria|p__Pseudomonadota|c__Alphaproteobacteria|o__Hyphomicrobiales|f__Rhizobiaceae|g__Shinella	7	0	0	0
200	k__Bacteria|p__Verrucomicrobiota|c__Verrucomicrobiia|o__Chthoniobacterales|f__Xiphinematobacteraceae|g__Candidatus Xiphinematobacter	7	8.97487e-06	1.58886e-05	6.00533e-06
200	k__Bacteria|p__Pseudomonadota|c__Alphaproteobacteria|o__Hyphomicrobiales|f__Beijerinckiaceae|g__Methylorosula	7	0	0	0
200	k__Bacteria|p__Pseudomonadota|c__Alphaproteobacteria|o__Hyphomicrobiales|f__Rhizobiaceae|g__Endobacterium	7	0	0	0
200	k__Bacteria|p__Bacillota|c__Bacilli|o__Brevibacillales|f__Brevibacillaceae|g__Brevibacillus	7	4.83262e-06	1.27859e-05	4.83262e-06
200	k__Bacteria|p__Bacillota|c__Sulfobacillia|o__Sulfobacillales|f__Sulfobacillaceae|g__Sulfobacillus	7	2.7615e-06	5.47968e-06	2.07112e-06
200	k__Bacteria|p__Bdellovibrionota|c__Oligoflexia|o__Oligoflexales|f__Oligoflexaceae|g__Oligoflexus	7	4.14225e-06	1.09594e-05	4.14225e-06
200	k__Bacteria|p__Pseudomonadota|c__Alphaproteobacteria|o__Holosporales|f__Holosporaceae|g__Candidatus Bealeia	7	4.83262e-06	1.27859e-05	4.83262e-06
200	k__Bacteria|p__Pseudomonadota|c__Gammaproteobacteria|o__Steroidobacterales|f__Steroidobacteraceae|g__Steroidobacter	7	6.21337e-06	1.26986e-05	4.79963e-06
200	k__Bacteria|p__Chlamydiota|c__Chlamydiia|o__Chlamydiales|f__Parachlamydiaceae|g__Candidatus Protochlamydia	7	4.14225e-06	7.07423e-06	2.67381e-06
200	k__Bacteria|p__Pseudomonadota|c__Alphaproteobacteria|o__Sphingomonadales|f__Sphingomonadaceae|g__Plot4-2H12	7	0	0	0
200	k__Bacteria|p__Pseudomonadota|c__Alphaproteobacteria|o__Sphingomonadales|f__Sphingomonadaceae|g__Sphingobium	7	0	0	0
200	k__Bacteria|p__Bacteroidota|c__Bacteroidia|o__Chitinophagales|f__Chitinophagaceae|g__Heliimonas	7	4.14225e-06	1.09594e-05	4.14225e-06
200	k__Bacteria|p__Acidobacteriota|c__Acidobacteriae|o__Terriglobales|f__Acidobacteriaceae (Subgroup 1)|g__Acidipila	7	0	0	0
200	k__Bacteria|p__Planctomycetota|c__Planctomycetes|o__Pirellulales|f__Pirellulaceae|g__Pirellula	7	0	0	0
200	k__Bacteria|p__Bacteroidota|c__Bacteroidia|o__Cytophagales|f__Spirosomataceae|g__Runella	7	4.14225e-06	7.07423e-06	2.67381e-06
200	k__Bacteria|p__Pseudomonadota|c__Alphaproteobacteria|o__Rickettsiales|f__Rickettsiaceae|g__Rickettsia	7	0	0	0
200	k__Bacteria|p__Pseudomonadota|c__Gammaproteobacteria|o__|f__|g__Candidatus Endonucleariobacter	7	3.45187e-06	9.1328e-06	3.45187e-06
200	k__Bacteria|p__Actinomycetota|c__Actinobacteria|o__Micrococcales|f__Dermacoccaceae|g__Dermacoccus	7	3.45187e-06	9.1328e-06	3.45187e-06
200	k__Bacteria|p__Pseudomonadota|c__Alphaproteobacteria|o__Hyphomicrobiales|f__Rhizobiaceae|g__Zhengella	7	3.45187e-06	9.1328e-06	3.45187e-06
200	k__Bacteria|p__Actinomycetota|c__Acidimicrobiia|o__Microtrichales|f__Iamiaceae|g__Aquihabitans	7	0	0	0
200	k__Bacteria|p__Actinomycetota|c__Actinobacteria|o__Kineosporiales|f__Kineosporiaceae|g__Angustibacter	7	1.38075e-06	3.65312e-06	1.38075e-06
200	k__Bacteria|p__Bacillota|c__Bacilli|o__Mycoplasmatales|f__Mycoplasmataceae|g__Entomoplasma	7	0	0	0
200	k__Bacteria|p__Bacillota|c__Clostridia|o__Oscillospirales|f__Oscillospiraceae|g__Papillibacter	7	0	0	0
200	k__Bacteria|p__Bacteroidota|c__Bacteroidia|o__Flavobacteriales|f__Flavobacteriaceae|g__Flavobacterium	7	6.90375e-07	1.82656e-06	6.90375e-07
