# Supplementary material for: Fertilization influences the substrate, rhizosphere, and endosphere bacteriome of Petunia × hybrida
Source: Front Microbiol. 2025 Dec 5;16:1719754. doi: 10.3389/fmicb.2025.1719754 (PMC12714982; doi:10.3389/fmicb.2025.1719754)
Supplement: Supplementary FiLe 4 — Full differential abundance analysis of rhizosphere samples. [file Table_4.xlsx]

## Sheet: Phylum_Kruskal_Wallis
Comparison	by_group	Taxa	Method	Group	P.unadj	P.adj	Significance
PB-100 - PB-200 - PB-25	Picobella	k__Bacteria|p__Pseudomonadota	Kruskal-Wallis Rank Sum Test	PB-200	0.0714885	0.112339	ns
WP-100 - WP-200 - WP-25	Wave	k__Bacteria|p__Pseudomonadota	Kruskal-Wallis Rank Sum Test	WP-200	0.0456296	0.0872914	ns
PB-100 - PB-200 - PB-25	Picobella	k__Bacteria|p__Actinomycetota	Kruskal-Wallis Rank Sum Test	PB-200	0.149042	0.218595	ns
WP-100 - WP-200 - WP-25	Wave	k__Bacteria|p__Actinomycetota	Kruskal-Wallis Rank Sum Test	WP-200	0.286372	0.381829	ns
PB-100 - PB-200 - PB-25	Picobella	k__Bacteria|p__Acidobacteriota	Kruskal-Wallis Rank Sum Test	PB-100	0.357783	0.449784	ns
WP-100 - WP-200 - WP-25	Wave	k__Bacteria|p__Acidobacteriota	Kruskal-Wallis Rank Sum Test	WP-25	0.0175831	0.0483536	*
PB-100 - PB-200 - PB-25	Picobella	k__Bacteria|p__Bacteroidota	Kruskal-Wallis Rank Sum Test	PB-100	0.00381211	0.0152484	*
WP-100 - WP-200 - WP-25	Wave	k__Bacteria|p__Bacteroidota	Kruskal-Wallis Rank Sum Test	WP-25	0.0399239	0.0798479	ns
PB-100 - PB-200 - PB-25	Picobella	k__Bacteria|p__Planctomycetota	Kruskal-Wallis Rank Sum Test	PB-100	0.405891	0.482682	ns
WP-100 - WP-200 - WP-25	Wave	k__Bacteria|p__Planctomycetota	Kruskal-Wallis Rank Sum Test	WP-25	0.0270413	0.0594909	ns
PB-100 - PB-200 - PB-25	Picobella	k__Bacteria|p__Myxococcota	Kruskal-Wallis Rank Sum Test	PB-25	0.000493444	0.00941857	**
WP-100 - WP-200 - WP-25	Wave	k__Bacteria|p__Myxococcota	Kruskal-Wallis Rank Sum Test	WP-25	0.000430144	0.00941857	**
PB-100 - PB-200 - PB-25	Picobella	k__Bacteria|p__Verrucomicrobiota	Kruskal-Wallis Rank Sum Test	PB-25	0.00868789	0.0254845	*
WP-100 - WP-200 - WP-25	Wave	k__Bacteria|p__Verrucomicrobiota	Kruskal-Wallis Rank Sum Test	WP-25	0.00167269	0.0130865	*
PB-100 - PB-200 - PB-25	Picobella	k__Bacteria|p__Patescibacteria	Kruskal-Wallis Rank Sum Test	PB-200	0.474343	0.549239	ns
WP-100 - WP-200 - WP-25	Wave	k__Bacteria|p__Patescibacteria	Kruskal-Wallis Rank Sum Test	WP-100	0.754271	0.790189	ns
PB-100 - PB-200 - PB-25	Picobella	k__Bacteria|p__Bdellovibrionota	Kruskal-Wallis Rank Sum Test	PB-100	0.0914383	0.138734	ns
WP-100 - WP-200 - WP-25	Wave	k__Bacteria|p__Bdellovibrionota	Kruskal-Wallis Rank Sum Test	WP-25	0.00727048	0.0237139	*
PB-100 - PB-200 - PB-25	Picobella	k__Bacteria|p__Armatimonadota	Kruskal-Wallis Rank Sum Test	PB-25	0.000965991	0.0106259	*
WP-100 - WP-200 - WP-25	Wave	k__Bacteria|p__Armatimonadota	Kruskal-Wallis Rank Sum Test	WP-25	0.00320203	0.0140889	*
PB-100 - PB-200 - PB-25	Picobella	k__Bacteria|p__Gemmatimonadota	Kruskal-Wallis Rank Sum Test	PB-25	0.00226755	0.0130865	*
WP-100 - WP-200 - WP-25	Wave	k__Bacteria|p__Gemmatimonadota	Kruskal-Wallis Rank Sum Test	WP-25	0.000642175	0.00941857	**
PB-100 - PB-200 - PB-25	Picobella	k__Bacteria|p__Candidatus Eremiobacterota	Kruskal-Wallis Rank Sum Test	PB-100	0.871716	0.891989	ns
WP-100 - WP-200 - WP-25	Wave	k__Bacteria|p__Candidatus Eremiobacterota	Kruskal-Wallis Rank Sum Test	WP-100	0.631213	0.694335	ns
PB-100 - PB-200 - PB-25	Picobella	k__Bacteria|p__Cyanobacteriota	Kruskal-Wallis Rank Sum Test	PB-100	0.647823	0.695225	ns
WP-100 - WP-200 - WP-25	Wave	k__Bacteria|p__Cyanobacteriota	Kruskal-Wallis Rank Sum Test	WP-25	0.39256	0.479796	ns
PB-100 - PB-200 - PB-25	Picobella	k__Bacteria|p__Chlamydiota	Kruskal-Wallis Rank Sum Test	PB-25	0.0255773	0.0592317	ns
WP-100 - WP-200 - WP-25	Wave	k__Bacteria|p__Chlamydiota	Kruskal-Wallis Rank Sum Test	WP-25	0.0539217	0.0959645	ns
PB-100 - PB-200 - PB-25	Picobella	k__Bacteria|p__Dependentiae	Kruskal-Wallis Rank Sum Test	PB-100	0.534145	0.602626	ns
WP-100 - WP-200 - WP-25	Wave	k__Bacteria|p__Dependentiae	Kruskal-Wallis Rank Sum Test	WP-25	0.020096	0.0513408	ns
PB-100 - PB-200 - PB-25	Picobella	k__Bacteria|p__Chloroflexota	Kruskal-Wallis Rank Sum Test	PB-25	0.00754532	0.0237139	*
WP-100 - WP-200 - WP-25	Wave	k__Bacteria|p__Chloroflexota	Kruskal-Wallis Rank Sum Test	WP-25	0.00267678	0.0130865	*
PB-100 - PB-200 - PB-25	Picobella	k__Bacteria|p__Elusimicrobiota	Kruskal-Wallis Rank Sum Test	PB-25	0.00255344	0.0130865	*
WP-100 - WP-200 - WP-25	Wave	k__Bacteria|p__Elusimicrobiota	Kruskal-Wallis Rank Sum Test	WP-100	0.00205203	0.0130865	*
PB-100 - PB-200 - PB-25	Picobella	k__Bacteria|p__Bacillota	Kruskal-Wallis Rank Sum Test	PB-200	0.210837	0.299253	ns
WP-100 - WP-200 - WP-25	Wave	k__Bacteria|p__Bacillota	Kruskal-Wallis Rank Sum Test	WP-25	0.0595513	0.100779	ns
PB-100 - PB-200 - PB-25	Picobella	k__Bacteria|p__Abditibacteriota	Kruskal-Wallis Rank Sum Test	PB-25	0.0389891	0.0798479	ns
WP-100 - WP-200 - WP-25	Wave	k__Bacteria|p__Abditibacteriota	Kruskal-Wallis Rank Sum Test	WP-25	0.0633162	0.103182	ns
PB-100 - PB-200 - PB-25	Picobella	k__Bacteria|p__FCPU426	Kruskal-Wallis Rank Sum Test	PB-25	0.0545253	0.0959645	ns
WP-100 - WP-200 - WP-25	Wave	k__Bacteria|p__FCPU426	Kruskal-Wallis Rank Sum Test	WP-25	0.00567213	0.0207978	*
PB-100 - PB-200 - PB-25	Picobella	k__Bacteria|p__RCP2-54	Kruskal-Wallis Rank Sum Test	PB-25	0.3045	0.394059	ns
WP-100 - WP-200 - WP-25	Wave	k__Bacteria|p__RCP2-54	Kruskal-Wallis Rank Sum Test	WP-25	0.0210031	0.0513408	ns
PB-100 - PB-200 - PB-25	Picobella	k__Bacteria|p__Candidatus Kapabacteria	Kruskal-Wallis Rank Sum Test	PB-100	0.999061	0.999061	ns
WP-100 - WP-200 - WP-25	Wave	k__Bacteria|p__Candidatus Kapabacteria	Kruskal-Wallis Rank Sum Test	WP-100	0.252399	0.347049	ns

## Sheet: Phylum_Dunns
by_group	Taxa	Method	Group	Letter	MonoLetter	Significance
Picobella	k__Bacteria|p__Pseudomonadota	Dunn's Kruskal-Wallis Multiple Comparisons	PB-200	a	a	a
Picobella	k__Bacteria|p__Pseudomonadota	Dunn's Kruskal-Wallis Multiple Comparisons	PB-25	a	a	a
Picobella	k__Bacteria|p__Pseudomonadota	Dunn's Kruskal-Wallis Multiple Comparisons	PB-100	a	a	a
Wave	k__Bacteria|p__Pseudomonadota	Dunn's Kruskal-Wallis Multiple Comparisons	WP-200	a	a	a
Wave	k__Bacteria|p__Pseudomonadota	Dunn's Kruskal-Wallis Multiple Comparisons	WP-25	b	b	b
Wave	k__Bacteria|p__Pseudomonadota	Dunn's Kruskal-Wallis Multiple Comparisons	WP-100	ab	ab	ab
Picobella	k__Bacteria|p__Actinomycetota	Dunn's Kruskal-Wallis Multiple Comparisons	PB-200	a	a	a
Picobella	k__Bacteria|p__Actinomycetota	Dunn's Kruskal-Wallis Multiple Comparisons	PB-100	a	a	a
Picobella	k__Bacteria|p__Actinomycetota	Dunn's Kruskal-Wallis Multiple Comparisons	PB-25	a	a	a
Wave	k__Bacteria|p__Actinomycetota	Dunn's Kruskal-Wallis Multiple Comparisons	WP-200	a	a	a
Wave	k__Bacteria|p__Actinomycetota	Dunn's Kruskal-Wallis Multiple Comparisons	WP-100	a	a	a
Wave	k__Bacteria|p__Actinomycetota	Dunn's Kruskal-Wallis Multiple Comparisons	WP-25	a	a	a
Picobella	k__Bacteria|p__Acidobacteriota	Dunn's Kruskal-Wallis Multiple Comparisons	PB-100	a	a	a
Picobella	k__Bacteria|p__Acidobacteriota	Dunn's Kruskal-Wallis Multiple Comparisons	PB-25	a	a	a
Picobella	k__Bacteria|p__Acidobacteriota	Dunn's Kruskal-Wallis Multiple Comparisons	PB-200	a	a	a
Wave	k__Bacteria|p__Acidobacteriota	Dunn's Kruskal-Wallis Multiple Comparisons	WP-25	a	a	a
Wave	k__Bacteria|p__Acidobacteriota	Dunn's Kruskal-Wallis Multiple Comparisons	WP-100	ab	ab	ab
Wave	k__Bacteria|p__Acidobacteriota	Dunn's Kruskal-Wallis Multiple Comparisons	WP-200	b	b	b
Picobella	k__Bacteria|p__Bacteroidota	Dunn's Kruskal-Wallis Multiple Comparisons	PB-100	a	a	a
Picobella	k__Bacteria|p__Bacteroidota	Dunn's Kruskal-Wallis Multiple Comparisons	PB-25	a	a	a
Picobella	k__Bacteria|p__Bacteroidota	Dunn's Kruskal-Wallis Multiple Comparisons	PB-200	b	b	b
Wave	k__Bacteria|p__Bacteroidota	Dunn's Kruskal-Wallis Multiple Comparisons	WP-25	ab	ab	ab
Wave	k__Bacteria|p__Bacteroidota	Dunn's Kruskal-Wallis Multiple Comparisons	WP-100	a	a	a
Wave	k__Bacteria|p__Bacteroidota	Dunn's Kruskal-Wallis Multiple Comparisons	WP-200	b	b	b
Picobella	k__Bacteria|p__Planctomycetota	Dunn's Kruskal-Wallis Multiple Comparisons	PB-100	a	a	a
Picobella	k__Bacteria|p__Planctomycetota	Dunn's Kruskal-Wallis Multiple Comparisons	PB-25	a	a	a
Picobella	k__Bacteria|p__Planctomycetota	Dunn's Kruskal-Wallis Multiple Comparisons	PB-200	a	a	a
Wave	k__Bacteria|p__Planctomycetota	Dunn's Kruskal-Wallis Multiple Comparisons	WP-25	a	a	a
Wave	k__Bacteria|p__Planctomycetota	Dunn's Kruskal-Wallis Multiple Comparisons	WP-100	ab	ab	ab
Wave	k__Bacteria|p__Planctomycetota	Dunn's Kruskal-Wallis Multiple Comparisons	WP-200	b	b	b
Picobella	k__Bacteria|p__Myxococcota	Dunn's Kruskal-Wallis Multiple Comparisons	PB-25	a	a	a
Picobella	k__Bacteria|p__Myxococcota	Dunn's Kruskal-Wallis Multiple Comparisons	PB-100	a	a	a
Picobella	k__Bacteria|p__Myxococcota	Dunn's Kruskal-Wallis Multiple Comparisons	PB-200	b	b	b
Wave	k__Bacteria|p__Myxococcota	Dunn's Kruskal-Wallis Multiple Comparisons	WP-25	a	a	a
Wave	k__Bacteria|p__Myxococcota	Dunn's Kruskal-Wallis Multiple Comparisons	WP-100	a	a	a
Wave	k__Bacteria|p__Myxococcota	Dunn's Kruskal-Wallis Multiple Comparisons	WP-200	b	b	b
Picobella	k__Bacteria|p__Verrucomicrobiota	Dunn's Kruskal-Wallis Multiple Comparisons	PB-25	a	a	a
Picobella	k__Bacteria|p__Verrucomicrobiota	Dunn's Kruskal-Wallis Multiple Comparisons	PB-100	ab	ab	ab
Picobella	k__Bacteria|p__Verrucomicrobiota	Dunn's Kruskal-Wallis Multiple Comparisons	PB-200	b	b	b
Wave	k__Bacteria|p__Verrucomicrobiota	Dunn's Kruskal-Wallis Multiple Comparisons	WP-25	a	a	a
Wave	k__Bacteria|p__Verrucomicrobiota	Dunn's Kruskal-Wallis Multiple Comparisons	WP-100	ab	ab	ab
Wave	k__Bacteria|p__Verrucomicrobiota	Dunn's Kruskal-Wallis Multiple Comparisons	WP-200	b	b	b
Picobella	k__Bacteria|p__Patescibacteria	Dunn's Kruskal-Wallis Multiple Comparisons	PB-200	a	a	a
Picobella	k__Bacteria|p__Patescibacteria	Dunn's Kruskal-Wallis Multiple Comparisons	PB-100	a	a	a
Picobella	k__Bacteria|p__Patescibacteria	Dunn's Kruskal-Wallis Multiple Comparisons	PB-25	a	a	a
Wave	k__Bacteria|p__Patescibacteria	Dunn's Kruskal-Wallis Multiple Comparisons	WP-100	a	a	a
Wave	k__Bacteria|p__Patescibacteria	Dunn's Kruskal-Wallis Multiple Comparisons	WP-200	a	a	a
Wave	k__Bacteria|p__Patescibacteria	Dunn's Kruskal-Wallis Multiple Comparisons	WP-25	a	a	a
Picobella	k__Bacteria|p__Bdellovibrionota	Dunn's Kruskal-Wallis Multiple Comparisons	PB-100	a	a	a
Picobella	k__Bacteria|p__Bdellovibrionota	Dunn's Kruskal-Wallis Multiple Comparisons	PB-25	a	a	a
Picobella	k__Bacteria|p__Bdellovibrionota	Dunn's Kruskal-Wallis Multiple Comparisons	PB-200	a	a	a
Wave	k__Bacteria|p__Bdellovibrionota	Dunn's Kruskal-Wallis Multiple Comparisons	WP-25	a	a	a
Wave	k__Bacteria|p__Bdellovibrionota	Dunn's Kruskal-Wallis Multiple Comparisons	WP-100	a	a	a
Wave	k__Bacteria|p__Bdellovibrionota	Dunn's Kruskal-Wallis Multiple Comparisons	WP-200	b	b	b
Picobella	k__Bacteria|p__Armatimonadota	Dunn's Kruskal-Wallis Multiple Comparisons	PB-25	a	a	a
Picobella	k__Bacteria|p__Armatimonadota	Dunn's Kruskal-Wallis Multiple Comparisons	PB-100	a	a	a
Picobella	k__Bacteria|p__Armatimonadota	Dunn's Kruskal-Wallis Multiple Comparisons	PB-200	b	b	b
Wave	k__Bacteria|p__Armatimonadota	Dunn's Kruskal-Wallis Multiple Comparisons	WP-25	a	a	a
Wave	k__Bacteria|p__Armatimonadota	Dunn's Kruskal-Wallis Multiple Comparisons	WP-100	ab	ab	ab
Wave	k__Bacteria|p__Armatimonadota	Dunn's Kruskal-Wallis Multiple Comparisons	WP-200	b	b	b
Picobella	k__Bacteria|p__Gemmatimonadota	Dunn's Kruskal-Wallis Multiple Comparisons	PB-25	a	a	a
Picobella	k__Bacteria|p__Gemmatimonadota	Dunn's Kruskal-Wallis Multiple Comparisons	PB-100	ab	ab	ab
Picobella	k__Bacteria|p__Gemmatimonadota	Dunn's Kruskal-Wallis Multiple Comparisons	PB-200	b	b	b
Wave	k__Bacteria|p__Gemmatimonadota	Dunn's Kruskal-Wallis Multiple Comparisons	WP-25	a	a	a
Wave	k__Bacteria|p__Gemmatimonadota	Dunn's Kruskal-Wallis Multiple Comparisons	WP-100	ab	ab	ab
Wave	k__Bacteria|p__Gemmatimonadota	Dunn's Kruskal-Wallis Multiple Comparisons	WP-200	b	b	b
Picobella	k__Bacteria|p__Candidatus Eremiobacterota	Dunn's Kruskal-Wallis Multiple Comparisons	PB-100	a	a	a
Picobella	k__Bacteria|p__Candidatus Eremiobacterota	Dunn's Kruskal-Wallis Multiple Comparisons	PB-200	a	a	a
Picobella	k__Bacteria|p__Candidatus Eremiobacterota	Dunn's Kruskal-Wallis Multiple Comparisons	PB-25	a	a	a
Wave	k__Bacteria|p__Candidatus Eremiobacterota	Dunn's Kruskal-Wallis Multiple Comparisons	WP-100	a	a	a
Wave	k__Bacteria|p__Candidatus Eremiobacterota	Dunn's Kruskal-Wallis Multiple Comparisons	WP-25	a	a	a
Wave	k__Bacteria|p__Candidatus Eremiobacterota	Dunn's Kruskal-Wallis Multiple Comparisons	WP-200	a	a	a
Picobella	k__Bacteria|p__Cyanobacteriota	Dunn's Kruskal-Wallis Multiple Comparisons	PB-100	a	a	a
Picobella	k__Bacteria|p__Cyanobacteriota	Dunn's Kruskal-Wallis Multiple Comparisons	PB-25	a	a	a
Picobella	k__Bacteria|p__Cyanobacteriota	Dunn's Kruskal-Wallis Multiple Comparisons	PB-200	a	a	a
Wave	k__Bacteria|p__Cyanobacteriota	Dunn's Kruskal-Wallis Multiple Comparisons	WP-25	a	a	a
Wave	k__Bacteria|p__Cyanobacteriota	Dunn's Kruskal-Wallis Multiple Comparisons	WP-100	a	a	a
Wave	k__Bacteria|p__Cyanobacteriota	Dunn's Kruskal-Wallis Multiple Comparisons	WP-200	a	a	a
Picobella	k__Bacteria|p__Chlamydiota	Dunn's Kruskal-Wallis Multiple Comparisons	PB-25	a	a	a
Picobella	k__Bacteria|p__Chlamydiota	Dunn's Kruskal-Wallis Multiple Comparisons	PB-200	b	b	b
Picobella	k__Bacteria|p__Chlamydiota	Dunn's Kruskal-Wallis Multiple Comparisons	PB-100	b	b	b
Wave	k__Bacteria|p__Chlamydiota	Dunn's Kruskal-Wallis Multiple Comparisons	WP-25	a	a	a
Wave	k__Bacteria|p__Chlamydiota	Dunn's Kruskal-Wallis Multiple Comparisons	WP-100	ab	ab	ab
Wave	k__Bacteria|p__Chlamydiota	Dunn's Kruskal-Wallis Multiple Comparisons	WP-200	b	b	b
Picobella	k__Bacteria|p__Dependentiae	Dunn's Kruskal-Wallis Multiple Comparisons	PB-100	a	a	a
Picobella	k__Bacteria|p__Dependentiae	Dunn's Kruskal-Wallis Multiple Comparisons	PB-25	a	a	a
Picobella	k__Bacteria|p__Dependentiae	Dunn's Kruskal-Wallis Multiple Comparisons	PB-200	a	a	a
Wave	k__Bacteria|p__Dependentiae	Dunn's Kruskal-Wallis Multiple Comparisons	WP-25	a	a	a
Wave	k__Bacteria|p__Dependentiae	Dunn's Kruskal-Wallis Multiple Comparisons	WP-100	ab	ab	ab
Wave	k__Bacteria|p__Dependentiae	Dunn's Kruskal-Wallis Multiple Comparisons	WP-200	b	b	b
Picobella	k__Bacteria|p__Chloroflexota	Dunn's Kruskal-Wallis Multiple Comparisons	PB-25	a	a	a
Picobella	k__Bacteria|p__Chloroflexota	Dunn's Kruskal-Wallis Multiple Comparisons	PB-100	a	a	a
Picobella	k__Bacteria|p__Chloroflexota	Dunn's Kruskal-Wallis Multiple Comparisons	PB-200	b	b	b
Wave	k__Bacteria|p__Chloroflexota	Dunn's Kruskal-Wallis Multiple Comparisons	WP-25	a	a	a
Wave	k__Bacteria|p__Chloroflexota	Dunn's Kruskal-Wallis Multiple Comparisons	WP-100	ab	ab	ab
Wave	k__Bacteria|p__Chloroflexota	Dunn's Kruskal-Wallis Multiple Comparisons	WP-200	b	b	b
Picobella	k__Bacteria|p__Elusimicrobiota	Dunn's Kruskal-Wallis Multiple Comparisons	PB-25	a	a	a
Picobella	k__Bacteria|p__Elusimicrobiota	Dunn's Kruskal-Wallis Multiple Comparisons	PB-100	a	a	a
Picobella	k__Bacteria|p__Elusimicrobiota	Dunn's Kruskal-Wallis Multiple Comparisons	PB-200	b	b	b
Wave	k__Bacteria|p__Elusimicrobiota	Dunn's Kruskal-Wallis Multiple Comparisons	WP-100	a	a	a
Wave	k__Bacteria|p__Elusimicrobiota	Dunn's Kruskal-Wallis Multiple Comparisons	WP-25	a	a	a
Wave	k__Bacteria|p__Elusimicrobiota	Dunn's Kruskal-Wallis Multiple Comparisons	WP-200	b	b	b
Picobella	k__Bacteria|p__Bacillota	Dunn's Kruskal-Wallis Multiple Comparisons	PB-200	a	a	a
Picobella	k__Bacteria|p__Bacillota	Dunn's Kruskal-Wallis Multiple Comparisons	PB-100	a	a	a
Picobella	k__Bacteria|p__Bacillota	Dunn's Kruskal-Wallis Multiple Comparisons	PB-25	a	a	a
Wave	k__Bacteria|p__Bacillota	Dunn's Kruskal-Wallis Multiple Comparisons	WP-25	a	a	a
Wave	k__Bacteria|p__Bacillota	Dunn's Kruskal-Wallis Multiple Comparisons	WP-100	a	a	a
Wave	k__Bacteria|p__Bacillota	Dunn's Kruskal-Wallis Multiple Comparisons	WP-200	a	a	a
Picobella	k__Bacteria|p__Abditibacteriota	Dunn's Kruskal-Wallis Multiple Comparisons	PB-25	a	a	a
Picobella	k__Bacteria|p__Abditibacteriota	Dunn's Kruskal-Wallis Multiple Comparisons	PB-100	a	a	a
Picobella	k__Bacteria|p__Abditibacteriota	Dunn's Kruskal-Wallis Multiple Comparisons	PB-200	a	a	a
Wave	k__Bacteria|p__Abditibacteriota	Dunn's Kruskal-Wallis Multiple Comparisons	WP-25	a	a	a
Wave	k__Bacteria|p__Abditibacteriota	Dunn's Kruskal-Wallis Multiple Comparisons	WP-100	a	a	a
Wave	k__Bacteria|p__Abditibacteriota	Dunn's Kruskal-Wallis Multiple Comparisons	WP-200	a	a	a
Picobella	k__Bacteria|p__FCPU426	Dunn's Kruskal-Wallis Multiple Comparisons	PB-25	a	a	a
Picobella	k__Bacteria|p__FCPU426	Dunn's Kruskal-Wallis Multiple Comparisons	PB-100	ab	ab	ab
Picobella	k__Bacteria|p__FCPU426	Dunn's Kruskal-Wallis Multiple Comparisons	PB-200	b	b	b
Wave	k__Bacteria|p__FCPU426	Dunn's Kruskal-Wallis Multiple Comparisons	WP-25	a	a	a
Wave	k__Bacteria|p__FCPU426	Dunn's Kruskal-Wallis Multiple Comparisons	WP-100	b	b	b
Wave	k__Bacteria|p__FCPU426	Dunn's Kruskal-Wallis Multiple Comparisons	WP-200	b	b	b
Picobella	k__Bacteria|p__RCP2-54	Dunn's Kruskal-Wallis Multiple Comparisons	PB-25	a	a	a
Picobella	k__Bacteria|p__RCP2-54	Dunn's Kruskal-Wallis Multiple Comparisons	PB-100	a	a	a
Picobella	k__Bacteria|p__RCP2-54	Dunn's Kruskal-Wallis Multiple Comparisons	PB-200	a	a	a
Wave	k__Bacteria|p__RCP2-54	Dunn's Kruskal-Wallis Multiple Comparisons	WP-25	a	a	a
Wave	k__Bacteria|p__RCP2-54	Dunn's Kruskal-Wallis Multiple Comparisons	WP-100	ab	ab	ab
Wave	k__Bacteria|p__RCP2-54	Dunn's Kruskal-Wallis Multiple Comparisons	WP-200	b	b	b
Picobella	k__Bacteria|p__Candidatus Kapabacteria	Dunn's Kruskal-Wallis Multiple Comparisons	PB-100	a	a	a
Picobella	k__Bacteria|p__Candidatus Kapabacteria	Dunn's Kruskal-Wallis Multiple Comparisons	PB-200	a	a	a
Picobella	k__Bacteria|p__Candidatus Kapabacteria	Dunn's Kruskal-Wallis Multiple Comparisons	PB-25	a	a	a
Wave	k__Bacteria|p__Candidatus Kapabacteria	Dunn's Kruskal-Wallis Multiple Comparisons	WP-100	a	a	a
Wave	k__Bacteria|p__Candidatus Kapabacteria	Dunn's Kruskal-Wallis Multiple Comparisons	WP-25	a	a	a
Wave	k__Bacteria|p__Candidatus Kapabacteria	Dunn's Kruskal-Wallis Multiple Comparisons	WP-200	a	a	a

## Sheet: Phylum_Abundance
Treatment.ID2	Cultivar	Taxa	N	Mean	SD	SE
PB-100	Picobella	k__Bacteria|p__Pseudomonadota	7	0.531847	0.0890648	0.0336633
PB-100	Picobella	k__Bacteria|p__Actinomycetota	7	0.113201	0.019471	0.00735934
PB-100	Picobella	k__Bacteria|p__Acidobacteriota	7	0.10113	0.0189921	0.00717832
PB-100	Picobella	k__Bacteria|p__Bacteroidota	7	0.0692204	0.0134282	0.00507538
PB-100	Picobella	k__Bacteria|p__Planctomycetota	7	0.0585548	0.0146636	0.00554231
PB-100	Picobella	k__Bacteria|p__Myxococcota	7	0.0383469	0.0104037	0.00393222
PB-100	Picobella	k__Bacteria|p__Verrucomicrobiota	7	0.0325636	0.00730369	0.00276054
PB-100	Picobella	k__Bacteria|p__Patescibacteria	7	0.0129521	0.00683355	0.00258284
PB-100	Picobella	k__Bacteria|p__Bdellovibrionota	7	0.0148803	0.00212306	0.000802442
PB-100	Picobella	k__Bacteria|p__Armatimonadota	7	0.00643981	0.00198847	0.000751572
PB-100	Picobella	k__Bacteria|p__Gemmatimonadota	7	0.00425961	0.000963357	0.000364115
PB-100	Picobella	k__Bacteria|p__Candidatus Eremiobacterota	7	0.00356509	0.000535009	0.000202215
PB-100	Picobella	k__Bacteria|p__Cyanobacteriota	7	0.00465865	0.00207802	0.000785418
PB-100	Picobella	k__Bacteria|p__Chlamydiota	7	0.00179152	0.00103281	0.000390365
PB-100	Picobella	k__Bacteria|p__Dependentiae	7	0.00156163	0.000432472	0.000163459
PB-100	Picobella	k__Bacteria|p__Chloroflexota	7	0.00132966	0.000366021	0.000138343
PB-100	Picobella	k__Bacteria|p__Elusimicrobiota	7	0.00119918	0.00041894	0.000158344
PB-100	Picobella	k__Bacteria|p__Bacillota	7	0.00104039	0.000606956	0.000229408
PB-100	Picobella	k__Bacteria|p__Abditibacteriota	7	0.000593722	0.00018171	6.86798e-05
PB-100	Picobella	k__Bacteria|p__FCPU426	7	0.000419057	0.000110438	4.17415e-05
PB-100	Picobella	k__Bacteria|p__RCP2-54	7	0.000414915	0.000116633	4.40832e-05
PB-100	Picobella	k__Bacteria|p__Candidatus Kapabacteria	7	3.03765e-05	1.82351e-05	6.89223e-06
PB-200	Picobella	k__Bacteria|p__Pseudomonadota	7	0.585195	0.0374798	0.014166
PB-200	Picobella	k__Bacteria|p__Actinomycetota	7	0.129092	0.0195664	0.00739542
PB-200	Picobella	k__Bacteria|p__Acidobacteriota	7	0.0915209	0.0115958	0.00438278
PB-200	Picobella	k__Bacteria|p__Bacteroidota	7	0.0482213	0.00475201	0.00179609
PB-200	Picobella	k__Bacteria|p__Planctomycetota	7	0.05001	0.00707442	0.00267388
PB-200	Picobella	k__Bacteria|p__Myxococcota	7	0.0169266	0.00429404	0.001623
PB-200	Picobella	k__Bacteria|p__Verrucomicrobiota	7	0.02749	0.0047474	0.00179435
PB-200	Picobella	k__Bacteria|p__Patescibacteria	7	0.0180077	0.0107795	0.00407425
PB-200	Picobella	k__Bacteria|p__Bdellovibrionota	7	0.0121948	0.0014018	0.000529831
PB-200	Picobella	k__Bacteria|p__Armatimonadota	7	0.00359064	0.000562497	0.000212604
PB-200	Picobella	k__Bacteria|p__Gemmatimonadota	7	0.00325028	0.000500753	0.000189267
PB-200	Picobella	k__Bacteria|p__Candidatus Eremiobacterota	7	0.00362723	0.000527198	0.000199262
PB-200	Picobella	k__Bacteria|p__Cyanobacteriota	7	0.00376806	0.00138062	0.000521827
PB-200	Picobella	k__Bacteria|p__Chlamydiota	7	0.00150433	0.000547693	0.000207008
PB-200	Picobella	k__Bacteria|p__Dependentiae	7	0.00127581	0.000210557	7.9583e-05
PB-200	Picobella	k__Bacteria|p__Chloroflexota	7	0.000862968	0.000183446	6.9336e-05
PB-200	Picobella	k__Bacteria|p__Elusimicrobiota	7	0.000730416	9.10719e-05	3.44219e-05
PB-200	Picobella	k__Bacteria|p__Bacillota	7	0.0013414	0.00121604	0.000459618
PB-200	Picobella	k__Bacteria|p__Abditibacteriota	7	0.000671044	0.000164769	6.22767e-05
PB-200	Picobella	k__Bacteria|p__FCPU426	7	0.000337593	0.000101425	3.8335e-05
PB-200	Picobella	k__Bacteria|p__RCP2-54	7	0.00035071	7.00234e-05	2.64664e-05
PB-200	Picobella	k__Bacteria|p__Candidatus Kapabacteria	7	3.10669e-05	2.41401e-05	9.1241e-06
PB-25	Picobella	k__Bacteria|p__Pseudomonadota	7	0.503452	0.0502636	0.0189979
PB-25	Picobella	k__Bacteria|p__Actinomycetota	7	0.106784	0.0200263	0.00756923
PB-25	Picobella	k__Bacteria|p__Acidobacteriota	7	0.100418	0.0157643	0.00595835
PB-25	Picobella	k__Bacteria|p__Bacteroidota	7	0.0761152	0.00986464	0.00372848
PB-25	Picobella	k__Bacteria|p__Planctomycetota	7	0.0574613	0.0107251	0.00405372
PB-25	Picobella	k__Bacteria|p__Myxococcota	7	0.0554806	0.0116733	0.00441209
PB-25	Picobella	k__Bacteria|p__Verrucomicrobiota	7	0.0412299	0.00716524	0.00270821
PB-25	Picobella	k__Bacteria|p__Patescibacteria	7	0.0120608	0.00615677	0.00232704
PB-25	Picobella	k__Bacteria|p__Bdellovibrionota	7	0.0140988	0.00254839	0.0009632
PB-25	Picobella	k__Bacteria|p__Armatimonadota	7	0.00916403	0.00237	0.000895774
PB-25	Picobella	k__Bacteria|p__Gemmatimonadota	7	0.00562241	0.000883638	0.000333984
PB-25	Picobella	k__Bacteria|p__Candidatus Eremiobacterota	7	0.00363827	0.00111147	0.000420096
PB-25	Picobella	k__Bacteria|p__Cyanobacteriota	7	0.00398622	0.00143729	0.000543245
PB-25	Picobella	k__Bacteria|p__Chlamydiota	7	0.00340355	0.00141919	0.000536402
PB-25	Picobella	k__Bacteria|p__Dependentiae	7	0.00148431	0.000498717	0.000188497
PB-25	Picobella	k__Bacteria|p__Chloroflexota	7	0.00145876	0.000316164	0.000119499
PB-25	Picobella	k__Bacteria|p__Elusimicrobiota	7	0.00145945	0.000457085	0.000172762
PB-25	Picobella	k__Bacteria|p__Bacillota	7	0.000629622	0.000298721	0.000112906
PB-25	Picobella	k__Bacteria|p__Abditibacteriota	7	0.000918889	0.000195097	7.37398e-05
PB-25	Picobella	k__Bacteria|p__FCPU426	7	0.000634454	0.000292998	0.000110743
PB-25	Picobella	k__Bacteria|p__RCP2-54	7	0.000448053	0.00014897	5.63054e-05
PB-25	Picobella	k__Bacteria|p__Candidatus Kapabacteria	7	5.24685e-05	6.71038e-05	2.53629e-05
WP-100	Wave	k__Bacteria|p__Pseudomonadota	7	0.551981	0.0829458	0.0313505
WP-100	Wave	k__Bacteria|p__Actinomycetota	7	0.121986	0.0213679	0.00807632
WP-100	Wave	k__Bacteria|p__Acidobacteriota	7	0.0905281	0.0195701	0.00739679
WP-100	Wave	k__Bacteria|p__Bacteroidota	7	0.0697879	0.0109489	0.00413829
WP-100	Wave	k__Bacteria|p__Planctomycetota	7	0.0499438	0.0145148	0.00548607
WP-100	Wave	k__Bacteria|p__Myxococcota	7	0.0310883	0.0148934	0.00562919
WP-100	Wave	k__Bacteria|p__Verrucomicrobiota	7	0.028478	0.0103098	0.00389672
WP-100	Wave	k__Bacteria|p__Patescibacteria	7	0.0168134	0.011916	0.00450382
WP-100	Wave	k__Bacteria|p__Bdellovibrionota	7	0.0146132	0.00328096	0.00124008
WP-100	Wave	k__Bacteria|p__Armatimonadota	7	0.00565141	0.00192925	0.000729188
WP-100	Wave	k__Bacteria|p__Gemmatimonadota	7	0.00417539	0.0011852	0.000447964
WP-100	Wave	k__Bacteria|p__Candidatus Eremiobacterota	7	0.00401867	0.00106002	0.000400648
WP-100	Wave	k__Bacteria|p__Cyanobacteriota	7	0.00365829	0.00218003	0.000823974
WP-100	Wave	k__Bacteria|p__Chlamydiota	7	0.00140353	0.000870153	0.000328887
WP-100	Wave	k__Bacteria|p__Dependentiae	7	0.00135175	0.000340151	0.000128565
WP-100	Wave	k__Bacteria|p__Chloroflexota	7	0.00107008	0.000311018	0.000117554
WP-100	Wave	k__Bacteria|p__Elusimicrobiota	7	0.00116604	0.000275003	0.000103941
WP-100	Wave	k__Bacteria|p__Bacillota	7	0.000991378	0.000544655	0.00020586
WP-100	Wave	k__Bacteria|p__Abditibacteriota	7	0.000651023	0.000162396	6.138e-05
WP-100	Wave	k__Bacteria|p__FCPU426	7	0.000259581	0.000212337	8.02559e-05
WP-100	Wave	k__Bacteria|p__RCP2-54	7	0.000356233	0.000108302	4.09344e-05
WP-100	Wave	k__Bacteria|p__Candidatus Kapabacteria	7	2.62342e-05	1.64728e-05	6.22614e-06
WP-200	Wave	k__Bacteria|p__Pseudomonadota	7	0.639184	0.0745232	0.0281671
WP-200	Wave	k__Bacteria|p__Actinomycetota	7	0.132587	0.0316157	0.0119496
WP-200	Wave	k__Bacteria|p__Acidobacteriota	7	0.074595	0.0213059	0.00805289
WP-200	Wave	k__Bacteria|p__Bacteroidota	7	0.0545106	0.00474933	0.00179508
WP-200	Wave	k__Bacteria|p__Planctomycetota	7	0.0351559	0.0136577	0.00516214
WP-200	Wave	k__Bacteria|p__Myxococcota	7	0.00850541	0.00415974	0.00157223
WP-200	Wave	k__Bacteria|p__Verrucomicrobiota	7	0.0180512	0.00562805	0.0021272
WP-200	Wave	k__Bacteria|p__Patescibacteria	7	0.0131648	0.00791236	0.00299059
WP-200	Wave	k__Bacteria|p__Bdellovibrionota	7	0.00840876	0.00287106	0.00108516
WP-200	Wave	k__Bacteria|p__Armatimonadota	7	0.0032565	0.00132205	0.000499689
WP-200	Wave	k__Bacteria|p__Gemmatimonadota	7	0.0026248	0.000831063	0.000314112
WP-200	Wave	k__Bacteria|p__Candidatus Eremiobacterota	7	0.00327445	0.000931192	0.000351957
WP-200	Wave	k__Bacteria|p__Cyanobacteriota	7	0.00230378	0.00129676	0.000490129
WP-200	Wave	k__Bacteria|p__Chlamydiota	7	0.000858826	0.00060686	0.000229371
WP-200	Wave	k__Bacteria|p__Dependentiae	7	0.000929935	0.00031178	0.000117842
WP-200	Wave	k__Bacteria|p__Chloroflexota	7	0.00066276	0.000236493	8.9386e-05
WP-200	Wave	k__Bacteria|p__Elusimicrobiota	7	0.000432865	0.000221614	8.37623e-05
WP-200	Wave	k__Bacteria|p__Bacillota	7	0.000618576	0.000296081	0.000111908
WP-200	Wave	k__Bacteria|p__Abditibacteriota	7	0.000512948	0.000183097	6.92041e-05
WP-200	Wave	k__Bacteria|p__FCPU426	7	0.000139456	7.39475e-05	2.79495e-05
WP-200	Wave	k__Bacteria|p__RCP2-54	7	0.000208493	0.000120539	4.55595e-05
WP-200	Wave	k__Bacteria|p__Candidatus Kapabacteria	7	1.38075e-05	1.13089e-05	4.27438e-06
WP-25	Wave	k__Bacteria|p__Pseudomonadota	7	0.51907	0.0836344	0.0316108
WP-25	Wave	k__Bacteria|p__Actinomycetota	7	0.1048	0.0248416	0.00938926
WP-25	Wave	k__Bacteria|p__Acidobacteriota	7	0.105341	0.0117752	0.0044506
WP-25	Wave	k__Bacteria|p__Bacteroidota	7	0.0640654	0.016208	0.00612605
WP-25	Wave	k__Bacteria|p__Planctomycetota	7	0.0578803	0.0111708	0.00422216
WP-25	Wave	k__Bacteria|p__Myxococcota	7	0.0520957	0.00986776	0.00372966
WP-25	Wave	k__Bacteria|p__Verrucomicrobiota	7	0.0396703	0.00761896	0.0028797
WP-25	Wave	k__Bacteria|p__Patescibacteria	7	0.0134885	0.00917318	0.00346714
WP-25	Wave	k__Bacteria|p__Bdellovibrionota	7	0.0146636	0.00282533	0.00106787
WP-25	Wave	k__Bacteria|p__Armatimonadota	7	0.00733868	0.00197227	0.000745447
WP-25	Wave	k__Bacteria|p__Gemmatimonadota	7	0.0058958	0.000802138	0.00030318
WP-25	Wave	k__Bacteria|p__Candidatus Eremiobacterota	7	0.00380811	0.00114241	0.000431791
WP-25	Wave	k__Bacteria|p__Cyanobacteriota	7	0.00333106	0.00176791	0.000668209
WP-25	Wave	k__Bacteria|p__Chlamydiota	7	0.00155265	0.000194943	7.36817e-05
WP-25	Wave	k__Bacteria|p__Dependentiae	7	0.00152918	0.000436926	0.000165142
WP-25	Wave	k__Bacteria|p__Chloroflexota	7	0.00139456	0.00024389	9.21816e-05
WP-25	Wave	k__Bacteria|p__Elusimicrobiota	7	0.00118952	0.000179815	6.79636e-05
WP-25	Wave	k__Bacteria|p__Bacillota	7	0.00108734	0.000281567	0.000106422
WP-25	Wave	k__Bacteria|p__Abditibacteriota	7	0.000781504	0.000166818	6.30513e-05
WP-25	Wave	k__Bacteria|p__FCPU426	7	0.000546086	0.000213239	8.05966e-05
WP-25	Wave	k__Bacteria|p__RCP2-54	7	0.000448053	0.000126688	4.78837e-05
WP-25	Wave	k__Bacteria|p__Candidatus Kapabacteria	7	2.34727e-05	1.32137e-05	4.99429e-06

## Sheet: Genus_Kruskal_Wallis
Comparison	by_group	Taxa	Method	Group	P.unadj	P.adj	Significance
PB-100 - PB-200 - PB-25	Picobella	k__Bacteria|p__Pseudomonadota|c__Gammaproteobacteria|o__Burkholderiales|f__Burkholderiaceae|g__Burkholderia-Caballeronia-Paraburkholderia	Kruskal-Wallis Rank Sum Test	PB-200	0.0251072	0.0805522	ns
WP-100 - WP-200 - WP-25	Wave	k__Bacteria|p__Pseudomonadota|c__Gammaproteobacteria|o__Burkholderiales|f__Burkholderiaceae|g__Burkholderia-Caballeronia-Paraburkholderia	Kruskal-Wallis Rank Sum Test	WP-200	0.00356581	0.0201888	*
PB-100 - PB-200 - PB-25	Picobella	k__Bacteria|p__Bacteroidota|c__Bacteroidia|o__Sphingobacteriales|f__Sphingobacteriaceae|g__Mucilaginibacter	Kruskal-Wallis Rank Sum Test	PB-25	0.0011978	0.0109798	*
WP-100 - WP-200 - WP-25	Wave	k__Bacteria|p__Bacteroidota|c__Bacteroidia|o__Sphingobacteriales|f__Sphingobacteriaceae|g__Mucilaginibacter	Kruskal-Wallis Rank Sum Test	WP-100	0.427534	0.551426	ns
PB-100 - PB-200 - PB-25	Picobella	k__Bacteria|p__Pseudomonadota|c__Alphaproteobacteria|o__Micropepsales|f__Micropepsaceae|g__	Kruskal-Wallis Rank Sum Test	PB-100	0.256204	0.412714	ns
WP-100 - WP-200 - WP-25	Wave	k__Bacteria|p__Pseudomonadota|c__Alphaproteobacteria|o__Micropepsales|f__Micropepsaceae|g__	Kruskal-Wallis Rank Sum Test	WP-25	0.156989	0.290581	ns
PB-100 - PB-200 - PB-25	Picobella	k__Bacteria|p__Myxococcota|c__Polyangiia|o__Haliangiales|f__Haliangiaceae|g__	Kruskal-Wallis Rank Sum Test	PB-25	0.000493444	0.010573	*
WP-100 - WP-200 - WP-25	Wave	k__Bacteria|p__Myxococcota|c__Polyangiia|o__Haliangiales|f__Haliangiaceae|g__	Kruskal-Wallis Rank Sum Test	WP-25	0.000712484	0.010573	*
PB-100 - PB-200 - PB-25	Picobella	k__Bacteria|p__Actinomycetota|c__Thermoleophilia|o__Solirubrobacterales|f__Solirubrobacteraceae|g__Conexibacter	Kruskal-Wallis Rank Sum Test	PB-100	0.427534	0.551426	ns
WP-100 - WP-200 - WP-25	Wave	k__Bacteria|p__Actinomycetota|c__Thermoleophilia|o__Solirubrobacterales|f__Solirubrobacteraceae|g__Conexibacter	Kruskal-Wallis Rank Sum Test	WP-25	0.117537	0.245551	ns
PB-100 - PB-200 - PB-25	Picobella	k__Bacteria|p__Pseudomonadota|c__Gammaproteobacteria|o__Burkholderiales|f__Comamonadaceae|g__Roseateles	Kruskal-Wallis Rank Sum Test	PB-25	7.60689e-05	0.010573	*
WP-100 - WP-200 - WP-25	Wave	k__Bacteria|p__Pseudomonadota|c__Gammaproteobacteria|o__Burkholderiales|f__Comamonadaceae|g__Roseateles	Kruskal-Wallis Rank Sum Test	WP-25	7.60689e-05	0.010573	*
PB-100 - PB-200 - PB-25	Picobella	k__Bacteria|p__Acidobacteriota|c__Acidobacteriae|o__Terriglobales|f__Acidobacteriaceae (Subgroup 1)|g__Occallatibacter	Kruskal-Wallis Rank Sum Test	PB-100	0.415029	0.539729	ns
WP-100 - WP-200 - WP-25	Wave	k__Bacteria|p__Acidobacteriota|c__Acidobacteriae|o__Terriglobales|f__Acidobacteriaceae (Subgroup 1)|g__Occallatibacter	Kruskal-Wallis Rank Sum Test	WP-25	0.0270413	0.0836217	ns
PB-100 - PB-200 - PB-25	Picobella	k__Bacteria|p__Actinomycetota|c__Actinobacteria|o__Frankiales|f__Acidothermaceae|g__Acidothermus	Kruskal-Wallis Rank Sum Test	PB-25	0.809367	0.851383	ns
WP-100 - WP-200 - WP-25	Wave	k__Bacteria|p__Actinomycetota|c__Actinobacteria|o__Frankiales|f__Acidothermaceae|g__Acidothermus	Kruskal-Wallis Rank Sum Test	WP-25	0.0478846	0.125412	ns
PB-100 - PB-200 - PB-25	Picobella	k__Bacteria|p__Acidobacteriota|c__Acidobacteriae|o__Bryobacterales|f__Bryobacteraceae|g__Bryobacter	Kruskal-Wallis Rank Sum Test	PB-100	0.0456296	0.121154	ns
WP-100 - WP-200 - WP-25	Wave	k__Bacteria|p__Acidobacteriota|c__Acidobacteriae|o__Bryobacterales|f__Bryobacteraceae|g__Bryobacter	Kruskal-Wallis Rank Sum Test	WP-25	0.00221763	0.0152793	*
PB-100 - PB-200 - PB-25	Picobella	k__Bacteria|p__Planctomycetota|c__Planctomycetes|o__Isosphaerales|f__Isosphaeraceae|g__Aquisphaera	Kruskal-Wallis Rank Sum Test	PB-100	0.797443	0.844609	ns
WP-100 - WP-200 - WP-25	Wave	k__Bacteria|p__Planctomycetota|c__Planctomycetes|o__Isosphaerales|f__Isosphaeraceae|g__Aquisphaera	Kruskal-Wallis Rank Sum Test	WP-100	0.339671	0.495354	ns
PB-100 - PB-200 - PB-25	Picobella	k__Bacteria|p__Pseudomonadota|c__Alphaproteobacteria|o__Hyphomicrobiales|f__Devosiaceae|g__Devosia	Kruskal-Wallis Rank Sum Test	PB-25	0.175475	0.309898	ns
WP-100 - WP-200 - WP-25	Wave	k__Bacteria|p__Pseudomonadota|c__Alphaproteobacteria|o__Hyphomicrobiales|f__Devosiaceae|g__Devosia	Kruskal-Wallis Rank Sum Test	WP-25	0.320092	0.481078	ns
PB-100 - PB-200 - PB-25	Picobella	k__Bacteria|p__Pseudomonadota|c__Alphaproteobacteria|o__Acetobacterales|f__Acetobacteraceae|g__	Kruskal-Wallis Rank Sum Test	PB-25	0.624226	0.709976	ns
WP-100 - WP-200 - WP-25	Wave	k__Bacteria|p__Pseudomonadota|c__Alphaproteobacteria|o__Acetobacterales|f__Acetobacteraceae|g__	Kruskal-Wallis Rank Sum Test	WP-25	0.0173885	0.0592439	ns
PB-100 - PB-200 - PB-25	Picobella	k__Bacteria|p__Acidobacteriota|c__Acidobacteriae|o__Terriglobales|f__Acidobacteriaceae (Subgroup 1)|g__	Kruskal-Wallis Rank Sum Test	PB-100	0.708161	0.774551	ns
WP-100 - WP-200 - WP-25	Wave	k__Bacteria|p__Acidobacteriota|c__Acidobacteriae|o__Terriglobales|f__Acidobacteriaceae (Subgroup 1)|g__	Kruskal-Wallis Rank Sum Test	WP-25	0.0354541	0.10262	ns
PB-100 - PB-200 - PB-25	Picobella	k__Bacteria|p__Acidobacteriota|c__Acidobacteriae|o__Terriglobales|f__Acidobacteriaceae (Subgroup 1)|g__Granulicella	Kruskal-Wallis Rank Sum Test	PB-200	0.00472749	0.0245957	*
WP-100 - WP-200 - WP-25	Wave	k__Bacteria|p__Acidobacteriota|c__Acidobacteriae|o__Terriglobales|f__Acidobacteriaceae (Subgroup 1)|g__Granulicella	Kruskal-Wallis Rank Sum Test	WP-200	0.0091148	0.0361773	*
PB-100 - PB-200 - PB-25	Picobella	k__Bacteria|p__Pseudomonadota|c__Alphaproteobacteria|o__Caulobacterales|f__Caulobacteraceae|g__Asticcacaulis	Kruskal-Wallis Rank Sum Test	PB-25	0.128484	0.254326	ns
WP-100 - WP-200 - WP-25	Wave	k__Bacteria|p__Pseudomonadota|c__Alphaproteobacteria|o__Caulobacterales|f__Caulobacteraceae|g__Asticcacaulis	Kruskal-Wallis Rank Sum Test	WP-25	0.0327963	0.0975025	ns
PB-100 - PB-200 - PB-25	Picobella	k__Bacteria|p__Verrucomicrobiota|c__Verrucomicrobiia|o__Pedosphaerales|f__Pedosphaeraceae|g__	Kruskal-Wallis Rank Sum Test	PB-25	0.000870553	0.010573	*
WP-100 - WP-200 - WP-25	Wave	k__Bacteria|p__Verrucomicrobiota|c__Verrucomicrobiia|o__Pedosphaerales|f__Pedosphaeraceae|g__	Kruskal-Wallis Rank Sum Test	WP-25	0.00167269	0.0130098	*
PB-100 - PB-200 - PB-25	Picobella	k__Bacteria|p__Patescibacteria|c__Saccharimonadia|o__Saccharimonadales|f__LWQ8|g__	Kruskal-Wallis Rank Sum Test	PB-200	0.474343	0.59486	ns
WP-100 - WP-200 - WP-25	Wave	k__Bacteria|p__Patescibacteria|c__Saccharimonadia|o__Saccharimonadales|f__LWQ8|g__	Kruskal-Wallis Rank Sum Test	WP-100	0.73221	0.795207	ns
PB-100 - PB-200 - PB-25	Picobella	k__Bacteria|p__Pseudomonadota|c__Alphaproteobacteria|o__Hyphomicrobiales|f__Beijerinckiaceae|g__Roseiarcus	Kruskal-Wallis Rank Sum Test	PB-25	0.00320203	0.0189373	*
WP-100 - WP-200 - WP-25	Wave	k__Bacteria|p__Pseudomonadota|c__Alphaproteobacteria|o__Hyphomicrobiales|f__Beijerinckiaceae|g__Roseiarcus	Kruskal-Wallis Rank Sum Test	WP-25	0.0276501	0.0851623	ns
PB-100 - PB-200 - PB-25	Picobella	k__Bacteria|p__Planctomycetota|c__Planctomycetes|o__Pirellulales|f__Pirellulaceae|g__	Kruskal-Wallis Rank Sum Test	PB-100	0.130406	0.257467	ns
WP-100 - WP-200 - WP-25	Wave	k__Bacteria|p__Planctomycetota|c__Planctomycetes|o__Pirellulales|f__Pirellulaceae|g__	Kruskal-Wallis Rank Sum Test	WP-25	0.00540312	0.0264994	*
PB-100 - PB-200 - PB-25	Picobella	k__Bacteria|p__Pseudomonadota|c__Alphaproteobacteria|o__Elsterales|f__|g__	Kruskal-Wallis Rank Sum Test	PB-25	0.90467	0.933774	ns
WP-100 - WP-200 - WP-25	Wave	k__Bacteria|p__Pseudomonadota|c__Alphaproteobacteria|o__Elsterales|f__|g__	Kruskal-Wallis Rank Sum Test	WP-25	0.0545253	0.136757	ns
PB-100 - PB-200 - PB-25	Picobella	k__Bacteria|p__Bdellovibrionota|c__Oligoflexia|o__0319-6G20|f__|g__	Kruskal-Wallis Rank Sum Test	PB-100	0.0316017	0.094682	ns
WP-100 - WP-200 - WP-25	Wave	k__Bacteria|p__Bdellovibrionota|c__Oligoflexia|o__0319-6G20|f__|g__	Kruskal-Wallis Rank Sum Test	WP-100	0.00442206	0.0238111	*
PB-100 - PB-200 - PB-25	Picobella	k__Bacteria|p__Actinomycetota|c__Actinobacteria|o__Frankiales|f__|g__	Kruskal-Wallis Rank Sum Test	PB-200	0.134335	0.263872	ns
WP-100 - WP-200 - WP-25	Wave	k__Bacteria|p__Actinomycetota|c__Actinobacteria|o__Frankiales|f__|g__	Kruskal-Wallis Rank Sum Test	WP-100	0.00114563	0.0107551	*
PB-100 - PB-200 - PB-25	Picobella	k__Bacteria|p__Pseudomonadota|c__Gammaproteobacteria|o__Lysobacterales|f__Rhodanobacteraceae|g__	Kruskal-Wallis Rank Sum Test	PB-200	0.0527345	0.135352	ns
WP-100 - WP-200 - WP-25	Wave	k__Bacteria|p__Pseudomonadota|c__Gammaproteobacteria|o__Lysobacterales|f__Rhodanobacteraceae|g__	Kruskal-Wallis Rank Sum Test	WP-200	0.546171	0.664493	ns
PB-100 - PB-200 - PB-25	Picobella	k__Bacteria|p__Pseudomonadota|c__Gammaproteobacteria|o__Pseudomonadales|f__Pseudomonadaceae|g__Pseudomonas	Kruskal-Wallis Rank Sum Test	PB-25	0.142551	0.273727	ns
WP-100 - WP-200 - WP-25	Wave	k__Bacteria|p__Pseudomonadota|c__Gammaproteobacteria|o__Pseudomonadales|f__Pseudomonadaceae|g__Pseudomonas	Kruskal-Wallis Rank Sum Test	WP-25	0.135864	0.265522	ns
PB-100 - PB-200 - PB-25	Picobella	k__Bacteria|p__Actinomycetota|c__Actinobacteria|o__Mycobacteriales|f__Mycobacteriaceae|g__Mycobacterium	Kruskal-Wallis Rank Sum Test	PB-200	0.259072	0.416462	ns
WP-100 - WP-200 - WP-25	Wave	k__Bacteria|p__Actinomycetota|c__Actinobacteria|o__Mycobacteriales|f__Mycobacteriaceae|g__Mycobacterium	Kruskal-Wallis Rank Sum Test	WP-100	0.833753	0.874645	ns
PB-100 - PB-200 - PB-25	Picobella	k__Bacteria|p__Actinomycetota|c__Thermoleophilia|o__Gaiellales|f__|g__	Kruskal-Wallis Rank Sum Test	PB-25	0.00432469	0.0238111	*
WP-100 - WP-200 - WP-25	Wave	k__Bacteria|p__Actinomycetota|c__Thermoleophilia|o__Gaiellales|f__|g__	Kruskal-Wallis Rank Sum Test	WP-25	0.00407541	0.0227396	*
PB-100 - PB-200 - PB-25	Picobella	k__Bacteria|p__Acidobacteriota|c__Acidobacteriae|o__Solibacterales|f__Solibacteraceae|g__Candidatus Solibacter	Kruskal-Wallis Rank Sum Test	PB-100	0.0197999	0.0667171	ns
WP-100 - WP-200 - WP-25	Wave	k__Bacteria|p__Acidobacteriota|c__Acidobacteriae|o__Solibacterales|f__Solibacteraceae|g__Candidatus Solibacter	Kruskal-Wallis Rank Sum Test	WP-25	0.00562822	0.0266155	*
PB-100 - PB-200 - PB-25	Picobella	k__Bacteria|p__Bacteroidota|c__Bacteroidia|o__Chitinophagales|f__Chitinophagaceae|g__Puia	Kruskal-Wallis Rank Sum Test	PB-100	0.57104	0.68596	ns
WP-100 - WP-200 - WP-25	Wave	k__Bacteria|p__Bacteroidota|c__Bacteroidia|o__Chitinophagales|f__Chitinophagaceae|g__Puia	Kruskal-Wallis Rank Sum Test	WP-25	0.131377	0.258722	ns
PB-100 - PB-200 - PB-25	Picobella	k__Bacteria|p__Pseudomonadota|c__Alphaproteobacteria|o__Hyphomicrobiales|f__Xanthobacteraceae|g__Pseudolabrys	Kruskal-Wallis Rank Sum Test	PB-25	0.128484	0.254326	ns
WP-100 - WP-200 - WP-25	Wave	k__Bacteria|p__Pseudomonadota|c__Alphaproteobacteria|o__Hyphomicrobiales|f__Xanthobacteraceae|g__Pseudolabrys	Kruskal-Wallis Rank Sum Test	WP-25	0.0260188	0.0824463	ns
PB-100 - PB-200 - PB-25	Picobella	k__Bacteria|p__Pseudomonadota|c__Gammaproteobacteria|o__Lysobacterales|f__Rhodanobacteraceae|g__Rhodanobacter	Kruskal-Wallis Rank Sum Test	PB-200	0.000459854	0.010573	*
WP-100 - WP-200 - WP-25	Wave	k__Bacteria|p__Pseudomonadota|c__Gammaproteobacteria|o__Lysobacterales|f__Rhodanobacteraceae|g__Rhodanobacter	Kruskal-Wallis Rank Sum Test	WP-200	0.000225536	0.010573	*
PB-100 - PB-200 - PB-25	Picobella	k__Bacteria|p__Acidobacteriota|c__Acidobacteriae|o__Terriglobales|f__Acidobacteriaceae (Subgroup 1)|g__Terracidiphilus	Kruskal-Wallis Rank Sum Test	PB-25	0.00320203	0.0189373	*
WP-100 - WP-200 - WP-25	Wave	k__Bacteria|p__Acidobacteriota|c__Acidobacteriae|o__Terriglobales|f__Acidobacteriaceae (Subgroup 1)|g__Terracidiphilus	Kruskal-Wallis Rank Sum Test	WP-25	0.00261092	0.0167534	*
PB-100 - PB-200 - PB-25	Picobella	k__Bacteria|p__Planctomycetota|c__Phycisphaerae|o__Tepidisphaerales|f__WD2101 soil group|g__	Kruskal-Wallis Rank Sum Test	PB-100	0.788615	0.839881	ns
WP-100 - WP-200 - WP-25	Wave	k__Bacteria|p__Planctomycetota|c__Phycisphaerae|o__Tepidisphaerales|f__WD2101 soil group|g__	Kruskal-Wallis Rank Sum Test	WP-25	0.0673678	0.15961	ns
PB-100 - PB-200 - PB-25	Picobella	k__Bacteria|p__Pseudomonadota|c__Gammaproteobacteria|o__Burkholderiales|f__Oxalobacteraceae|g__Herbaspirillum	Kruskal-Wallis Rank Sum Test	PB-100	0.42372	0.549266	ns
WP-100 - WP-200 - WP-25	Wave	k__Bacteria|p__Pseudomonadota|c__Gammaproteobacteria|o__Burkholderiales|f__Oxalobacteraceae|g__Herbaspirillum	Kruskal-Wallis Rank Sum Test	WP-25	0.391606	0.520622	ns
PB-100 - PB-200 - PB-25	Picobella	k__Bacteria|p__Pseudomonadota|c__Gammaproteobacteria|o__Lysobacterales|f__Rhodanobacteraceae|g__Dyella	Kruskal-Wallis Rank Sum Test	PB-200	0.0619173	0.150399	ns
WP-100 - WP-200 - WP-25	Wave	k__Bacteria|p__Pseudomonadota|c__Gammaproteobacteria|o__Lysobacterales|f__Rhodanobacteraceae|g__Dyella	Kruskal-Wallis Rank Sum Test	WP-200	0.00199879	0.0145195	*
PB-100 - PB-200 - PB-25	Picobella	k__Bacteria|p__Pseudomonadota|c__Alphaproteobacteria|o__Hyphomicrobiales|f__Xanthobacteraceae|g__Bradyrhizobium	Kruskal-Wallis Rank Sum Test	PB-100	0.382495	0.512953	ns
WP-100 - WP-200 - WP-25	Wave	k__Bacteria|p__Pseudomonadota|c__Alphaproteobacteria|o__Hyphomicrobiales|f__Xanthobacteraceae|g__Bradyrhizobium	Kruskal-Wallis Rank Sum Test	WP-25	0.186208	0.320045	ns
PB-100 - PB-200 - PB-25	Picobella	k__Bacteria|p__Verrucomicrobiota|c__Verrucomicrobiia|o__Methylacidiphilales|f__Methylacidiphilaceae|g__	Kruskal-Wallis Rank Sum Test	PB-200	0.338413	0.495052	ns
WP-100 - WP-200 - WP-25	Wave	k__Bacteria|p__Verrucomicrobiota|c__Verrucomicrobiia|o__Methylacidiphilales|f__Methylacidiphilaceae|g__	Kruskal-Wallis Rank Sum Test	WP-25	0.507106	0.627768	ns
PB-100 - PB-200 - PB-25	Picobella	k__Bacteria|p__Actinomycetota|c__Actinobacteria|o__Micrococcales|f__Microbacteriaceae|g__	Kruskal-Wallis Rank Sum Test	PB-200	0.10284	0.22212	ns
WP-100 - WP-200 - WP-25	Wave	k__Bacteria|p__Actinomycetota|c__Actinobacteria|o__Micrococcales|f__Microbacteriaceae|g__	Kruskal-Wallis Rank Sum Test	WP-200	0.000225536	0.010573	*
PB-100 - PB-200 - PB-25	Picobella	k__Bacteria|p__Actinomycetota|c__Acidimicrobiia|o__Acidimicrobiales|f__Acidimicrobiaceae|g__	Kruskal-Wallis Rank Sum Test	PB-100	0.797443	0.844609	ns
WP-100 - WP-200 - WP-25	Wave	k__Bacteria|p__Actinomycetota|c__Acidimicrobiia|o__Acidimicrobiales|f__Acidimicrobiaceae|g__	Kruskal-Wallis Rank Sum Test	WP-25	0.427534	0.551426	ns
PB-100 - PB-200 - PB-25	Picobella	k__Bacteria|p__Bacteroidota|c__Bacteroidia|o__Sphingobacteriales|f__env.OPS 17|g__	Kruskal-Wallis Rank Sum Test	PB-100	0.0116472	0.042504	*
WP-100 - WP-200 - WP-25	Wave	k__Bacteria|p__Bacteroidota|c__Bacteroidia|o__Sphingobacteriales|f__env.OPS 17|g__	Kruskal-Wallis Rank Sum Test	WP-100	0.577432	0.690286	ns
PB-100 - PB-200 - PB-25	Picobella	k__Bacteria|p__Acidobacteriota|c__Acidobacteriae|o__Terriglobales|f__Acidobacteriaceae (Subgroup 1)|g__Edaphobacter	Kruskal-Wallis Rank Sum Test	PB-200	0.495941	0.615926	ns
WP-100 - WP-200 - WP-25	Wave	k__Bacteria|p__Acidobacteriota|c__Acidobacteriae|o__Terriglobales|f__Acidobacteriaceae (Subgroup 1)|g__Edaphobacter	Kruskal-Wallis Rank Sum Test	WP-100	0.474343	0.59486	ns
PB-100 - PB-200 - PB-25	Picobella	k__Bacteria|p__Actinomycetota|c__Actinobacteria|o__Mycobacteriales|f__Nocardiaceae|g__Nocardia	Kruskal-Wallis Rank Sum Test	PB-200	0.349905	0.49609	ns
WP-100 - WP-200 - WP-25	Wave	k__Bacteria|p__Actinomycetota|c__Actinobacteria|o__Mycobacteriales|f__Nocardiaceae|g__Nocardia	Kruskal-Wallis Rank Sum Test	WP-25	0.106727	0.228278	ns
PB-100 - PB-200 - PB-25	Picobella	k__Bacteria|p__Actinomycetota|c__Actinobacteria|o__Micrococcales|f__Microbacteriaceae|g__Gryllotalpicola	Kruskal-Wallis Rank Sum Test	PB-200	0.0790217	0.18002	ns
WP-100 - WP-200 - WP-25	Wave	k__Bacteria|p__Actinomycetota|c__Actinobacteria|o__Micrococcales|f__Microbacteriaceae|g__Gryllotalpicola	Kruskal-Wallis Rank Sum Test	WP-200	0.000946464	0.010573	*
PB-100 - PB-200 - PB-25	Picobella	k__Bacteria|p__Actinomycetota|c__Actinobacteria|o__Frankiales|f__Frankiaceae|g__Jatrophihabitans	Kruskal-Wallis Rank Sum Test	PB-200	0.287437	0.453245	ns
WP-100 - WP-200 - WP-25	Wave	k__Bacteria|p__Actinomycetota|c__Actinobacteria|o__Frankiales|f__Frankiaceae|g__Jatrophihabitans	Kruskal-Wallis Rank Sum Test	WP-200	0.0211675	0.0699527	ns
PB-100 - PB-200 - PB-25	Picobella	k__Bacteria|p__Pseudomonadota|c__Gammaproteobacteria|o__WD260|f__|g__	Kruskal-Wallis Rank Sum Test	PB-100	0.0779452	0.178624	ns
WP-100 - WP-200 - WP-25	Wave	k__Bacteria|p__Pseudomonadota|c__Gammaproteobacteria|o__WD260|f__|g__	Kruskal-Wallis Rank Sum Test	WP-25	0.0052063	0.0260315	*
PB-100 - PB-200 - PB-25	Picobella	k__Bacteria|p__Pseudomonadota|c__Alphaproteobacteria|o__Caulobacterales|f__Caulobacteraceae|g__	Kruskal-Wallis Rank Sum Test	PB-100	0.745921	0.804425	ns
WP-100 - WP-200 - WP-25	Wave	k__Bacteria|p__Pseudomonadota|c__Alphaproteobacteria|o__Caulobacterales|f__Caulobacteraceae|g__	Kruskal-Wallis Rank Sum Test	WP-25	0.0478846	0.125412	ns
PB-100 - PB-200 - PB-25	Picobella	k__Bacteria|p__Pseudomonadota|c__Alphaproteobacteria|o__Acetobacterales|f__Acetobacteraceae|g__Acidicaldus	Kruskal-Wallis Rank Sum Test	PB-100	0.669823	0.745323	ns
WP-100 - WP-200 - WP-25	Wave	k__Bacteria|p__Pseudomonadota|c__Alphaproteobacteria|o__Acetobacterales|f__Acetobacteraceae|g__Acidicaldus	Kruskal-Wallis Rank Sum Test	WP-25	0.224167	0.368036	ns
PB-100 - PB-200 - PB-25	Picobella	k__Bacteria|p__Pseudomonadota|c__Alphaproteobacteria|o__Rhodospirillales|f__|g__	Kruskal-Wallis Rank Sum Test	PB-25	0.809367	0.851383	ns
WP-100 - WP-200 - WP-25	Wave	k__Bacteria|p__Pseudomonadota|c__Alphaproteobacteria|o__Rhodospirillales|f__|g__	Kruskal-Wallis Rank Sum Test	WP-100	0.0615163	0.149897	ns
PB-100 - PB-200 - PB-25	Picobella	k__Bacteria|p__Planctomycetota|c__Phycisphaerae|o__Tepidisphaerales|f__CPla-3 termite group|g__	Kruskal-Wallis Rank Sum Test	PB-100	0.415029	0.539729	ns
WP-100 - WP-200 - WP-25	Wave	k__Bacteria|p__Planctomycetota|c__Phycisphaerae|o__Tepidisphaerales|f__CPla-3 termite group|g__	Kruskal-Wallis Rank Sum Test	WP-100	0.186208	0.320045	ns
PB-100 - PB-200 - PB-25	Picobella	k__Bacteria|p__Actinomycetota|c__Acidimicrobiia|o__Acidimicrobiales|f__Acidimicrobiaceae|g__Acidiferrimicrobium	Kruskal-Wallis Rank Sum Test	PB-200	0.619611	0.705769	ns
WP-100 - WP-200 - WP-25	Wave	k__Bacteria|p__Actinomycetota|c__Acidimicrobiia|o__Acidimicrobiales|f__Acidimicrobiaceae|g__Acidiferrimicrobium	Kruskal-Wallis Rank Sum Test	WP-25	0.39256	0.520622	ns
PB-100 - PB-200 - PB-25	Picobella	k__Bacteria|p__Pseudomonadota|c__Alphaproteobacteria|o__Hyphomicrobiales|f__Rhizobiaceae|g__Rhizobium	Kruskal-Wallis Rank Sum Test	PB-100	0.152398	0.286686	ns
WP-100 - WP-200 - WP-25	Wave	k__Bacteria|p__Pseudomonadota|c__Alphaproteobacteria|o__Hyphomicrobiales|f__Rhizobiaceae|g__Rhizobium	Kruskal-Wallis Rank Sum Test	WP-25	0.762714	0.818424	ns
PB-100 - PB-200 - PB-25	Picobella	k__Bacteria|p__Actinomycetota|c__Actinobacteria|o__Propionibacteriales|f__Nocardioidaceae|g__Nocardioides	Kruskal-Wallis Rank Sum Test	PB-200	0.0940775	0.20816	ns
WP-100 - WP-200 - WP-25	Wave	k__Bacteria|p__Actinomycetota|c__Actinobacteria|o__Propionibacteriales|f__Nocardioidaceae|g__Nocardioides	Kruskal-Wallis Rank Sum Test	WP-200	0.00356581	0.0201888	*
PB-100 - PB-200 - PB-25	Picobella	k__Bacteria|p__Acidobacteriota|c__Acidobacteriae|o__Subgroup 2|f__|g__	Kruskal-Wallis Rank Sum Test	PB-25	0.0714885	0.167313	ns
WP-100 - WP-200 - WP-25	Wave	k__Bacteria|p__Acidobacteriota|c__Acidobacteriae|o__Subgroup 2|f__|g__	Kruskal-Wallis Rank Sum Test	WP-25	0.00465785	0.0245957	*
PB-100 - PB-200 - PB-25	Picobella	k__Bacteria|p__Pseudomonadota|c__Alphaproteobacteria|o__Hyphomicrobiales|f__Xanthobacteraceae|g__Rhodoplanes	Kruskal-Wallis Rank Sum Test	PB-100	0.762714	0.818424	ns
WP-100 - WP-200 - WP-25	Wave	k__Bacteria|p__Pseudomonadota|c__Alphaproteobacteria|o__Hyphomicrobiales|f__Xanthobacteraceae|g__Rhodoplanes	Kruskal-Wallis Rank Sum Test	WP-25	0.610482	0.69989	ns
PB-100 - PB-200 - PB-25	Picobella	k__Bacteria|p__Pseudomonadota|c__Gammaproteobacteria|o__Legionellales|f__Legionellaceae|g__Legionella	Kruskal-Wallis Rank Sum Test	PB-200	0.0244726	0.079176	ns
WP-100 - WP-200 - WP-25	Wave	k__Bacteria|p__Pseudomonadota|c__Gammaproteobacteria|o__Legionellales|f__Legionellaceae|g__Legionella	Kruskal-Wallis Rank Sum Test	WP-100	0.0521507	0.134301	ns
PB-100 - PB-200 - PB-25	Picobella	k__Bacteria|p__Pseudomonadota|c__Gammaproteobacteria|o__Burkholderiales|f__Comamonadaceae|g__Sphaerotilus	Kruskal-Wallis Rank Sum Test	PB-25	0.000305743	0.010573	*
WP-100 - WP-200 - WP-25	Wave	k__Bacteria|p__Pseudomonadota|c__Gammaproteobacteria|o__Burkholderiales|f__Comamonadaceae|g__Sphaerotilus	Kruskal-Wallis Rank Sum Test	WP-25	0.00562822	0.0266155	*
PB-100 - PB-200 - PB-25	Picobella	k__Bacteria|p__Actinomycetota|c__Thermoleophilia|o__Solirubrobacterales|f__Solirubrobacteraceae|g__	Kruskal-Wallis Rank Sum Test	PB-100	0.174177	0.309024	ns
WP-100 - WP-200 - WP-25	Wave	k__Bacteria|p__Actinomycetota|c__Thermoleophilia|o__Solirubrobacterales|f__Solirubrobacteraceae|g__	Kruskal-Wallis Rank Sum Test	WP-100	0.261972	0.420247	ns
PB-100 - PB-200 - PB-25	Picobella	k__Bacteria|p__Candidatus Eremiobacterota|c__Eremiobacteria|o__|f__|g__	Kruskal-Wallis Rank Sum Test	PB-100	0.871716	0.904611	ns
WP-100 - WP-200 - WP-25	Wave	k__Bacteria|p__Candidatus Eremiobacterota|c__Eremiobacteria|o__|f__|g__	Kruskal-Wallis Rank Sum Test	WP-100	0.631213	0.71266	ns
PB-100 - PB-200 - PB-25	Picobella	k__Bacteria|p__Actinomycetota|c__Thermoleophilia|o__Solirubrobacterales|f__67-14|g__	Kruskal-Wallis Rank Sum Test	PB-200	0.0114756	0.0422785	*
WP-100 - WP-200 - WP-25	Wave	k__Bacteria|p__Actinomycetota|c__Thermoleophilia|o__Solirubrobacterales|f__67-14|g__	Kruskal-Wallis Rank Sum Test	WP-200	0.97436	0.997392	ns
PB-100 - PB-200 - PB-25	Picobella	k__Bacteria|p__Pseudomonadota|c__Gammaproteobacteria|o__Burkholderiales|f__Oxalobacteraceae|g__Massilia	Kruskal-Wallis Rank Sum Test	PB-25	0.0673678	0.15961	ns
WP-100 - WP-200 - WP-25	Wave	k__Bacteria|p__Pseudomonadota|c__Gammaproteobacteria|o__Burkholderiales|f__Oxalobacteraceae|g__Massilia	Kruskal-Wallis Rank Sum Test	WP-200	0.286372	0.452785	ns
PB-100 - PB-200 - PB-25	Picobella	k__Bacteria|p__Pseudomonadota|c__Alphaproteobacteria|o__Sphingomonadales|f__Sphingomonadaceae|g__	Kruskal-Wallis Rank Sum Test	PB-200	0.338413	0.495052	ns
WP-100 - WP-200 - WP-25	Wave	k__Bacteria|p__Pseudomonadota|c__Alphaproteobacteria|o__Sphingomonadales|f__Sphingomonadaceae|g__	Kruskal-Wallis Rank Sum Test	WP-200	0.0113471	0.0420062	*
PB-100 - PB-200 - PB-25	Picobella	k__Bacteria|p__Acidobacteriota|c__Acidobacteriae|o__Terriglobales|f__|g__	Kruskal-Wallis Rank Sum Test	PB-25	0.0316017	0.094682	ns
WP-100 - WP-200 - WP-25	Wave	k__Bacteria|p__Acidobacteriota|c__Acidobacteriae|o__Terriglobales|f__|g__	Kruskal-Wallis Rank Sum Test	WP-25	0.000890152	0.010573	*
PB-100 - PB-200 - PB-25	Picobella	k__Bacteria|p__Pseudomonadota|c__Alphaproteobacteria|o__Hyphomicrobiales|f__Beijerinckiaceae|g__Methylovirgula	Kruskal-Wallis Rank Sum Test	PB-200	0.00569122	0.0266155	*
WP-100 - WP-200 - WP-25	Wave	k__Bacteria|p__Pseudomonadota|c__Alphaproteobacteria|o__Hyphomicrobiales|f__Beijerinckiaceae|g__Methylovirgula	Kruskal-Wallis Rank Sum Test	WP-200	0.0382106	0.105666	ns
PB-100 - PB-200 - PB-25	Picobella	k__Bacteria|p__Pseudomonadota|c__Alphaproteobacteria|o__Sphingomonadales|f__Sphingomonadaceae|g__Sphingomonas	Kruskal-Wallis Rank Sum Test	PB-25	0.00497957	0.0252254	*
WP-100 - WP-200 - WP-25	Wave	k__Bacteria|p__Pseudomonadota|c__Alphaproteobacteria|o__Sphingomonadales|f__Sphingomonadaceae|g__Sphingomonas	Kruskal-Wallis Rank Sum Test	WP-200	0.0393992	0.107962	ns
PB-100 - PB-200 - PB-25	Picobella	k__Bacteria|p__Verrucomicrobiota|c__Verrucomicrobiia|o__Chthoniobacterales|f__Chthoniobacteraceae|g__Chthoniobacter	Kruskal-Wallis Rank Sum Test	PB-200	0.0940775	0.20816	ns
WP-100 - WP-200 - WP-25	Wave	k__Bacteria|p__Verrucomicrobiota|c__Verrucomicrobiia|o__Chthoniobacterales|f__Chthoniobacteraceae|g__Chthoniobacter	Kruskal-Wallis Rank Sum Test	WP-25	0.00759859	0.0319722	*
PB-100 - PB-200 - PB-25	Picobella	k__Bacteria|p__Pseudomonadota|c__Alphaproteobacteria|o__Caulobacterales|f__Caulobacteraceae|g__Phenylobacterium	Kruskal-Wallis Rank Sum Test	PB-200	0.176127	0.310338	ns
WP-100 - WP-200 - WP-25	Wave	k__Bacteria|p__Pseudomonadota|c__Alphaproteobacteria|o__Caulobacterales|f__Caulobacteraceae|g__Phenylobacterium	Kruskal-Wallis Rank Sum Test	WP-25	0.833753	0.874645	ns
PB-100 - PB-200 - PB-25	Picobella	k__Bacteria|p__Pseudomonadota|c__Alphaproteobacteria|o__Hyphomicrobiales|f__Devosiaceae|g__	Kruskal-Wallis Rank Sum Test	PB-100	0.385463	0.514396	ns
WP-100 - WP-200 - WP-25	Wave	k__Bacteria|p__Pseudomonadota|c__Alphaproteobacteria|o__Hyphomicrobiales|f__Devosiaceae|g__	Kruskal-Wallis Rank Sum Test	WP-200	0.874957	0.905533	ns
PB-100 - PB-200 - PB-25	Picobella	k__Bacteria|p__Pseudomonadota|c__Alphaproteobacteria|o__Hyphomicrobiales|f__Xanthobacteraceae|g__	Kruskal-Wallis Rank Sum Test	PB-100	0.662408	0.738139	ns
WP-100 - WP-200 - WP-25	Wave	k__Bacteria|p__Pseudomonadota|c__Alphaproteobacteria|o__Hyphomicrobiales|f__Xanthobacteraceae|g__	Kruskal-Wallis Rank Sum Test	WP-25	0.301687	0.465529	ns
PB-100 - PB-200 - PB-25	Picobella	k__Bacteria|p__Planctomycetota|c__Planctomycetes|o__Isosphaerales|f__Isosphaeraceae|g__	Kruskal-Wallis Rank Sum Test	PB-100	0.797443	0.844609	ns
WP-100 - WP-200 - WP-25	Wave	k__Bacteria|p__Planctomycetota|c__Planctomycetes|o__Isosphaerales|f__Isosphaeraceae|g__	Kruskal-Wallis Rank Sum Test	WP-25	0.0589439	0.144544	ns
PB-100 - PB-200 - PB-25	Picobella	k__Bacteria|p__Acidobacteriota|c__Acidobacteriae|o__Terriglobales|f__Acidobacteriaceae (Subgroup 1)|g__Bryocella	Kruskal-Wallis Rank Sum Test	PB-100	0.447001	0.56891	ns
WP-100 - WP-200 - WP-25	Wave	k__Bacteria|p__Acidobacteriota|c__Acidobacteriae|o__Terriglobales|f__Acidobacteriaceae (Subgroup 1)|g__Bryocella	Kruskal-Wallis Rank Sum Test	WP-100	0.0778574	0.178624	ns
PB-100 - PB-200 - PB-25	Picobella	k__Bacteria|p__Pseudomonadota|c__Gammaproteobacteria|o__|f__|g__Acidibacter	Kruskal-Wallis Rank Sum Test	PB-100	0.214788	0.35567	ns
WP-100 - WP-200 - WP-25	Wave	k__Bacteria|p__Pseudomonadota|c__Gammaproteobacteria|o__|f__|g__Acidibacter	Kruskal-Wallis Rank Sum Test	WP-25	0.0666903	0.159411	ns
PB-100 - PB-200 - PB-25	Picobella	k__Bacteria|p__Myxococcota|c__Myxococcia|o__Myxococcales|f__Anaeromyxobacteraceae|g__Anaeromyxobacter	Kruskal-Wallis Rank Sum Test	PB-100	0.690479	0.760613	ns
WP-100 - WP-200 - WP-25	Wave	k__Bacteria|p__Myxococcota|c__Myxococcia|o__Myxococcales|f__Anaeromyxobacteraceae|g__Anaeromyxobacter	Kruskal-Wallis Rank Sum Test	WP-25	0.00737919	0.0315666	*
PB-100 - PB-200 - PB-25	Picobella	k__Bacteria|p__Pseudomonadota|c__Gammaproteobacteria|o__Burkholderiales|f__Alcaligenaceae|g__	Kruskal-Wallis Rank Sum Test	PB-200	0.060495	0.147877	ns
WP-100 - WP-200 - WP-25	Wave	k__Bacteria|p__Pseudomonadota|c__Gammaproteobacteria|o__Burkholderiales|f__Alcaligenaceae|g__	Kruskal-Wallis Rank Sum Test	WP-200	0.184457	0.319173	ns
PB-100 - PB-200 - PB-25	Picobella	k__Bacteria|p__Pseudomonadota|c__Alphaproteobacteria|o__Hyphomicrobiales|f__Devosiaceae|g__Arsenicitalea	Kruskal-Wallis Rank Sum Test	PB-100	0.297198	0.459522	ns
WP-100 - WP-200 - WP-25	Wave	k__Bacteria|p__Pseudomonadota|c__Alphaproteobacteria|o__Hyphomicrobiales|f__Devosiaceae|g__Arsenicitalea	Kruskal-Wallis Rank Sum Test	WP-25	0.224167	0.368036	ns
PB-100 - PB-200 - PB-25	Picobella	k__Bacteria|p__Planctomycetota|c__Planctomycetes|o__Isosphaerales|f__Isosphaeraceae|g__Singulisphaera	Kruskal-Wallis Rank Sum Test	PB-100	0.0668697	0.159411	ns
WP-100 - WP-200 - WP-25	Wave	k__Bacteria|p__Planctomycetota|c__Planctomycetes|o__Isosphaerales|f__Isosphaeraceae|g__Singulisphaera	Kruskal-Wallis Rank Sum Test	WP-25	0.0893151	0.19992	ns
PB-100 - PB-200 - PB-25	Picobella	k__Bacteria|p__Planctomycetota|c__Planctomycetes|o__Gemmatales|f__Gemmataceae|g__	Kruskal-Wallis Rank Sum Test	PB-25	0.0295599	0.0896108	ns
WP-100 - WP-200 - WP-25	Wave	k__Bacteria|p__Planctomycetota|c__Planctomycetes|o__Gemmatales|f__Gemmataceae|g__	Kruskal-Wallis Rank Sum Test	WP-25	0.000930782	0.010573	*
PB-100 - PB-200 - PB-25	Picobella	k__Bacteria|p__Pseudomonadota|c__Gammaproteobacteria|o__Rickettsiellales|f__Rickettsiellaceae|g__	Kruskal-Wallis Rank Sum Test	PB-100	0.286139	0.452785	ns
WP-100 - WP-200 - WP-25	Wave	k__Bacteria|p__Pseudomonadota|c__Gammaproteobacteria|o__Rickettsiellales|f__Rickettsiellaceae|g__	Kruskal-Wallis Rank Sum Test	WP-100	0.00888095	0.0358028	*
PB-100 - PB-200 - PB-25	Picobella	k__Bacteria|p__Gemmatimonadota|c__Gemmatimonadia|o__Gemmatimonadales|f__Gemmatimonadaceae|g__	Kruskal-Wallis Rank Sum Test	PB-25	0.0123702	0.044506	*
WP-100 - WP-200 - WP-25	Wave	k__Bacteria|p__Gemmatimonadota|c__Gemmatimonadia|o__Gemmatimonadales|f__Gemmatimonadaceae|g__	Kruskal-Wallis Rank Sum Test	WP-25	0.00261092	0.0167534	*
PB-100 - PB-200 - PB-25	Picobella	k__Bacteria|p__Verrucomicrobiota|c__Verrucomicrobiia|o__Verrucomicrobiales|f__Verrucomicrobiaceae|g__Roseimicrobium	Kruskal-Wallis Rank Sum Test	PB-25	0.000449729	0.010573	*
WP-100 - WP-200 - WP-25	Wave	k__Bacteria|p__Verrucomicrobiota|c__Verrucomicrobiia|o__Verrucomicrobiales|f__Verrucomicrobiaceae|g__Roseimicrobium	Kruskal-Wallis Rank Sum Test	WP-25	0.000948111	0.010573	*
PB-100 - PB-200 - PB-25	Picobella	k__Bacteria|p__Actinomycetota|c__Actinobacteria|o__Catenulisporales|f__Actinospicaceae|g__Actinospica	Kruskal-Wallis Rank Sum Test	PB-200	0.0028541	0.0181625	*
WP-100 - WP-200 - WP-25	Wave	k__Bacteria|p__Actinomycetota|c__Actinobacteria|o__Catenulisporales|f__Actinospicaceae|g__Actinospica	Kruskal-Wallis Rank Sum Test	WP-200	0.00129936	0.0112417	*
PB-100 - PB-200 - PB-25	Picobella	k__Bacteria|p__Pseudomonadota|c__Alphaproteobacteria|o__Rhodospirillales|f__Magnetospirillaceae|g__	Kruskal-Wallis Rank Sum Test	PB-25	0.00198401	0.0145195	*
WP-100 - WP-200 - WP-25	Wave	k__Bacteria|p__Pseudomonadota|c__Alphaproteobacteria|o__Rhodospirillales|f__Magnetospirillaceae|g__	Kruskal-Wallis Rank Sum Test	WP-25	0.000750474	0.010573	*
PB-100 - PB-200 - PB-25	Picobella	k__Bacteria|p__Armatimonadota|c__Armatimonadia|o__Armatimonadales|f__Armatimonadaceae|g__	Kruskal-Wallis Rank Sum Test	PB-100	0.183263	0.31782	ns
WP-100 - WP-200 - WP-25	Wave	k__Bacteria|p__Armatimonadota|c__Armatimonadia|o__Armatimonadales|f__Armatimonadaceae|g__	Kruskal-Wallis Rank Sum Test	WP-100	0.0544223	0.136757	ns
PB-100 - PB-200 - PB-25	Picobella	k__Bacteria|p__Actinomycetota|c__Actinobacteria|o__Micrococcales|f__Microbacteriaceae|g__Leifsonia	Kruskal-Wallis Rank Sum Test	PB-200	0.00083264	0.010573	*
WP-100 - WP-200 - WP-25	Wave	k__Bacteria|p__Actinomycetota|c__Actinobacteria|o__Micrococcales|f__Microbacteriaceae|g__Leifsonia	Kruskal-Wallis Rank Sum Test	WP-200	0.000449729	0.010573	*
PB-100 - PB-200 - PB-25	Picobella	k__Bacteria|p__Gemmatimonadota|c__Gemmatimonadia|o__Gemmatimonadales|f__Gemmatimonadaceae|g__Gemmatimonas	Kruskal-Wallis Rank Sum Test	PB-25	0.000700631	0.010573	*
WP-100 - WP-200 - WP-25	Wave	k__Bacteria|p__Gemmatimonadota|c__Gemmatimonadia|o__Gemmatimonadales|f__Gemmatimonadaceae|g__Gemmatimonas	Kruskal-Wallis Rank Sum Test	WP-25	0.000890152	0.010573	*
PB-100 - PB-200 - PB-25	Picobella	k__Bacteria|p__Pseudomonadota|c__Gammaproteobacteria|o__|f__|g__	Kruskal-Wallis Rank Sum Test	PB-25	0.690004	0.760613	ns
WP-100 - WP-200 - WP-25	Wave	k__Bacteria|p__Pseudomonadota|c__Gammaproteobacteria|o__|f__|g__	Kruskal-Wallis Rank Sum Test	WP-25	0.026742	0.0832014	ns
PB-100 - PB-200 - PB-25	Picobella	k__Bacteria|p__Pseudomonadota|c__Alphaproteobacteria|o__|f__|g__	Kruskal-Wallis Rank Sum Test	PB-100	0.0422091	0.114038	ns
WP-100 - WP-200 - WP-25	Wave	k__Bacteria|p__Pseudomonadota|c__Alphaproteobacteria|o__|f__|g__	Kruskal-Wallis Rank Sum Test	WP-25	0.00682602	0.0300345	*
PB-100 - PB-200 - PB-25	Picobella	k__Bacteria|p__Cyanobacteriota|c__Sericytochromatia|o__|f__|g__	Kruskal-Wallis Rank Sum Test	PB-100	0.713436	0.775912	ns
WP-100 - WP-200 - WP-25	Wave	k__Bacteria|p__Cyanobacteriota|c__Sericytochromatia|o__|f__|g__	Kruskal-Wallis Rank Sum Test	WP-100	0.713436	0.775912	ns
PB-100 - PB-200 - PB-25	Picobella	k__Bacteria|p__Armatimonadota|c__Fimbriimonadia|o__Fimbriimonadales|f__Fimbriimonadaceae|g__Fimbriimonas	Kruskal-Wallis Rank Sum Test	PB-25	0.000326861	0.010573	*
WP-100 - WP-200 - WP-25	Wave	k__Bacteria|p__Armatimonadota|c__Fimbriimonadia|o__Fimbriimonadales|f__Fimbriimonadaceae|g__Fimbriimonas	Kruskal-Wallis Rank Sum Test	WP-25	0.000600685	0.010573	*
PB-100 - PB-200 - PB-25	Picobella	k__Bacteria|p__Verrucomicrobiota|c__Verrucomicrobiia|o__Opitutales|f__Puniceicoccaceae|g__	Kruskal-Wallis Rank Sum Test	PB-25	0.000326861	0.010573	*
WP-100 - WP-200 - WP-25	Wave	k__Bacteria|p__Verrucomicrobiota|c__Verrucomicrobiia|o__Opitutales|f__Puniceicoccaceae|g__	Kruskal-Wallis Rank Sum Test	WP-25	0.00100238	0.010573	*
PB-100 - PB-200 - PB-25	Picobella	k__Bacteria|p__Pseudomonadota|c__Gammaproteobacteria|o__Rickettsiellales|f__Rickettsiellaceae|g__Aquicella	Kruskal-Wallis Rank Sum Test	PB-100	0.925037	0.952243	ns
WP-100 - WP-200 - WP-25	Wave	k__Bacteria|p__Pseudomonadota|c__Gammaproteobacteria|o__Rickettsiellales|f__Rickettsiellaceae|g__Aquicella	Kruskal-Wallis Rank Sum Test	WP-25	0.179425	0.315428	ns
PB-100 - PB-200 - PB-25	Picobella	k__Bacteria|p__Bacteroidota|c__Bacteroidia|o__Chitinophagales|f__Chitinophagaceae|g__Nemorincola	Kruskal-Wallis Rank Sum Test	PB-25	0.000637427	0.010573	*
WP-100 - WP-200 - WP-25	Wave	k__Bacteria|p__Bacteroidota|c__Bacteroidia|o__Chitinophagales|f__Chitinophagaceae|g__Nemorincola	Kruskal-Wallis Rank Sum Test	WP-25	0.00754532	0.0319722	*
PB-100 - PB-200 - PB-25	Picobella	k__Bacteria|p__Pseudomonadota|c__Alphaproteobacteria|o__Acetobacterales|f__Acetobacteraceae|g__Acidisoma	Kruskal-Wallis Rank Sum Test	PB-100	0.874957	0.905533	ns
WP-100 - WP-200 - WP-25	Wave	k__Bacteria|p__Pseudomonadota|c__Alphaproteobacteria|o__Acetobacterales|f__Acetobacteraceae|g__Acidisoma	Kruskal-Wallis Rank Sum Test	WP-25	0.32051	0.481078	ns
PB-100 - PB-200 - PB-25	Picobella	k__Bacteria|p__Acidobacteriota|c__Acidobacteriae|o__Terriglobales|f__Acidobacteriaceae (Subgroup 1)|g__Telmatobacter	Kruskal-Wallis Rank Sum Test	PB-100	0.175277	0.309898	ns
WP-100 - WP-200 - WP-25	Wave	k__Bacteria|p__Acidobacteriota|c__Acidobacteriae|o__Terriglobales|f__Acidobacteriaceae (Subgroup 1)|g__Telmatobacter	Kruskal-Wallis Rank Sum Test	WP-100	0.0558553	0.138737	ns
PB-100 - PB-200 - PB-25	Picobella	k__Bacteria|p__Pseudomonadota|c__Gammaproteobacteria|o__JG36-TzT-191|f__|g__	Kruskal-Wallis Rank Sum Test	PB-100	0.697728	0.76455	ns
WP-100 - WP-200 - WP-25	Wave	k__Bacteria|p__Pseudomonadota|c__Gammaproteobacteria|o__JG36-TzT-191|f__|g__	Kruskal-Wallis Rank Sum Test	WP-25	0.072021	0.168049	ns
PB-100 - PB-200 - PB-25	Picobella	k__Bacteria|p__Bacteroidota|c__Bacteroidia|o__Chitinophagales|f__Chitinophagaceae|g__	Kruskal-Wallis Rank Sum Test	PB-25	0.00353945	0.0201888	*
WP-100 - WP-200 - WP-25	Wave	k__Bacteria|p__Bacteroidota|c__Bacteroidia|o__Chitinophagales|f__Chitinophagaceae|g__	Kruskal-Wallis Rank Sum Test	WP-25	0.00562822	0.0266155	*
PB-100 - PB-200 - PB-25	Picobella	k__Bacteria|p__Pseudomonadota|c__Gammaproteobacteria|o__Lysobacterales|f__Rhodanobacteraceae|g__Frateuria	Kruskal-Wallis Rank Sum Test	PB-200	0.00964916	0.0374222	*
WP-100 - WP-200 - WP-25	Wave	k__Bacteria|p__Pseudomonadota|c__Gammaproteobacteria|o__Lysobacterales|f__Rhodanobacteraceae|g__Frateuria	Kruskal-Wallis Rank Sum Test	WP-200	0.00299484	0.0184482	*
PB-100 - PB-200 - PB-25	Picobella	k__Bacteria|p__Armatimonadota|c__Fimbriimonadia|o__Fimbriimonadales|f__Fimbriimonadaceae|g__	Kruskal-Wallis Rank Sum Test	PB-25	0.00220065	0.0152793	*
WP-100 - WP-200 - WP-25	Wave	k__Bacteria|p__Armatimonadota|c__Fimbriimonadia|o__Fimbriimonadales|f__Fimbriimonadaceae|g__	Kruskal-Wallis Rank Sum Test	WP-25	0.00176843	0.0135142	*
PB-100 - PB-200 - PB-25	Picobella	k__Bacteria|p__Bdellovibrionota|c__Bdellovibrionia|o__Bdellovibrionales|f__Pseudobdellovibrionaceae|g__	Kruskal-Wallis Rank Sum Test	PB-25	0.00469362	0.0245957	*
WP-100 - WP-200 - WP-25	Wave	k__Bacteria|p__Bdellovibrionota|c__Bdellovibrionia|o__Bdellovibrionales|f__Pseudobdellovibrionaceae|g__	Kruskal-Wallis Rank Sum Test	WP-25	0.0033853	0.0197476	*
PB-100 - PB-200 - PB-25	Picobella	k__Bacteria|p__Planctomycetota|c__Planctomycetes|o__Planctomycetales|f__Schlesneriaceae|g__Schlesneria	Kruskal-Wallis Rank Sum Test	PB-100	0.382018	0.512953	ns
WP-100 - WP-200 - WP-25	Wave	k__Bacteria|p__Planctomycetota|c__Planctomycetes|o__Planctomycetales|f__Schlesneriaceae|g__Schlesneria	Kruskal-Wallis Rank Sum Test	WP-25	0.00908347	0.0361773	*
PB-100 - PB-200 - PB-25	Picobella	k__Bacteria|p__Actinomycetota|c__Actinobacteria|o__Micrococcales|f__Microbacteriaceae|g__Rathayibacter	Kruskal-Wallis Rank Sum Test	PB-100	0.0322411	0.0962235	ns
WP-100 - WP-200 - WP-25	Wave	k__Bacteria|p__Actinomycetota|c__Actinobacteria|o__Micrococcales|f__Microbacteriaceae|g__Rathayibacter	Kruskal-Wallis Rank Sum Test	WP-200	0.0022586	0.0152793	*
PB-100 - PB-200 - PB-25	Picobella	k__Bacteria|p__Verrucomicrobiota|c__Verrucomicrobiia|o__Opitutales|f__Opitutaceae|g__	Kruskal-Wallis Rank Sum Test	PB-25	0.000625035	0.010573	*
WP-100 - WP-200 - WP-25	Wave	k__Bacteria|p__Verrucomicrobiota|c__Verrucomicrobiia|o__Opitutales|f__Opitutaceae|g__	Kruskal-Wallis Rank Sum Test	WP-25	0.000796382	0.010573	*
PB-100 - PB-200 - PB-25	Picobella	k__Bacteria|p__Pseudomonadota|c__Alphaproteobacteria|o__Acetobacterales|f__Acetobacteraceae|g__Rhodopila	Kruskal-Wallis Rank Sum Test	PB-200	0.597041	0.692311	ns
WP-100 - WP-200 - WP-25	Wave	k__Bacteria|p__Pseudomonadota|c__Alphaproteobacteria|o__Acetobacterales|f__Acetobacteraceae|g__Rhodopila	Kruskal-Wallis Rank Sum Test	WP-25	0.156989	0.290581	ns
PB-100 - PB-200 - PB-25	Picobella	k__Bacteria|p__Planctomycetota|c__Planctomycetes|o__Gemmatales|f__Gemmataceae|g__Fimbriiglobus	Kruskal-Wallis Rank Sum Test	PB-25	0.000724357	0.010573	*
WP-100 - WP-200 - WP-25	Wave	k__Bacteria|p__Planctomycetota|c__Planctomycetes|o__Gemmatales|f__Gemmataceae|g__Fimbriiglobus	Kruskal-Wallis Rank Sum Test	WP-25	0.000521688	0.010573	*
PB-100 - PB-200 - PB-25	Picobella	k__Bacteria|p__Pseudomonadota|c__Gammaproteobacteria|o__Burkholderiales|f__Burkholderiaceae|g__Pandoraea	Kruskal-Wallis Rank Sum Test	PB-200	0.399911	0.526379	ns
WP-100 - WP-200 - WP-25	Wave	k__Bacteria|p__Pseudomonadota|c__Gammaproteobacteria|o__Burkholderiales|f__Burkholderiaceae|g__Pandoraea	Kruskal-Wallis Rank Sum Test	WP-25	0.148674	0.282664	ns
PB-100 - PB-200 - PB-25	Picobella	k__Bacteria|p__Bacteroidota|c__Bacteroidia|o__Chitinophagales|f__37-13|g__	Kruskal-Wallis Rank Sum Test	PB-100	0.00122476	0.0110666	*
WP-100 - WP-200 - WP-25	Wave	k__Bacteria|p__Bacteroidota|c__Bacteroidia|o__Chitinophagales|f__37-13|g__	Kruskal-Wallis Rank Sum Test	WP-25	0.00212833	0.015035	*
PB-100 - PB-200 - PB-25	Picobella	k__Bacteria|p__Pseudomonadota|c__Alphaproteobacteria|o__Hyphomicrobiales|f__Beijerinckiaceae|g__	Kruskal-Wallis Rank Sum Test	PB-100	0.690479	0.760613	ns
WP-100 - WP-200 - WP-25	Wave	k__Bacteria|p__Pseudomonadota|c__Alphaproteobacteria|o__Hyphomicrobiales|f__Beijerinckiaceae|g__	Kruskal-Wallis Rank Sum Test	WP-25	0.252438	0.408356	ns
PB-100 - PB-200 - PB-25	Picobella	k__Bacteria|p__Bdellovibrionota|c__Oligoflexia|o__Oligoflexales|f__Oligoflexaceae|g__	Kruskal-Wallis Rank Sum Test	PB-100	0.654287	0.734404	ns
WP-100 - WP-200 - WP-25	Wave	k__Bacteria|p__Bdellovibrionota|c__Oligoflexia|o__Oligoflexales|f__Oligoflexaceae|g__	Kruskal-Wallis Rank Sum Test	WP-25	0.054271	0.136757	ns
PB-100 - PB-200 - PB-25	Picobella	k__Bacteria|p__Pseudomonadota|c__Alphaproteobacteria|o__Hyphomicrobiales|f__Xanthobacteraceae|g__Afipia	Kruskal-Wallis Rank Sum Test	PB-100	0.740261	0.80169	ns
WP-100 - WP-200 - WP-25	Wave	k__Bacteria|p__Pseudomonadota|c__Alphaproteobacteria|o__Hyphomicrobiales|f__Xanthobacteraceae|g__Afipia	Kruskal-Wallis Rank Sum Test	WP-25	0.0688845	0.162491	ns
PB-100 - PB-200 - PB-25	Picobella	k__Bacteria|p__Verrucomicrobiota|c__Verrucomicrobiia|o__Opitutales|f__Opitutaceae|g__Opitutus	Kruskal-Wallis Rank Sum Test	PB-25	0.000430144	0.010573	*
WP-100 - WP-200 - WP-25	Wave	k__Bacteria|p__Verrucomicrobiota|c__Verrucomicrobiia|o__Opitutales|f__Opitutaceae|g__Opitutus	Kruskal-Wallis Rank Sum Test	WP-25	0.0001905	0.010573	*
PB-100 - PB-200 - PB-25	Picobella	k__Bacteria|p__Cyanobacteriota|c__Vampirivibrionia|o__Obscuribacterales|f__Obscuribacteraceae|g__	Kruskal-Wallis Rank Sum Test	PB-25	0.415029	0.539729	ns
WP-100 - WP-200 - WP-25	Wave	k__Bacteria|p__Cyanobacteriota|c__Vampirivibrionia|o__Obscuribacterales|f__Obscuribacteraceae|g__	Kruskal-Wallis Rank Sum Test	WP-25	0.0258743	0.0823272	ns
PB-100 - PB-200 - PB-25	Picobella	k__Bacteria|p__Pseudomonadota|c__Alphaproteobacteria|o__Rickettsiales|f__SM2D12|g__	Kruskal-Wallis Rank Sum Test	PB-25	0.00042583	0.010573	*
WP-100 - WP-200 - WP-25	Wave	k__Bacteria|p__Pseudomonadota|c__Alphaproteobacteria|o__Rickettsiales|f__SM2D12|g__	Kruskal-Wallis Rank Sum Test	WP-25	0.000521688	0.010573	*
PB-100 - PB-200 - PB-25	Picobella	k__Bacteria|p__Pseudomonadota|c__Gammaproteobacteria|o__KF-JG30-C25|f__|g__	Kruskal-Wallis Rank Sum Test	PB-25	0.00108764	0.0107551	*
WP-100 - WP-200 - WP-25	Wave	k__Bacteria|p__Pseudomonadota|c__Gammaproteobacteria|o__KF-JG30-C25|f__|g__	Kruskal-Wallis Rank Sum Test	WP-25	0.00528415	0.0262503	*
PB-100 - PB-200 - PB-25	Picobella	k__Bacteria|p__Myxococcota|c__Myxococcia|o__Myxococcales|f__Myxococcaceae|g__P3OB-42	Kruskal-Wallis Rank Sum Test	PB-25	0.00858117	0.0352114	*
WP-100 - WP-200 - WP-25	Wave	k__Bacteria|p__Myxococcota|c__Myxococcia|o__Myxococcales|f__Myxococcaceae|g__P3OB-42	Kruskal-Wallis Rank Sum Test	WP-25	0.0108611	0.0405648	*
PB-100 - PB-200 - PB-25	Picobella	k__Bacteria|p__Dependentiae|c__Babeliae|o__Babeliales|f__Vermiphilaceae|g__	Kruskal-Wallis Rank Sum Test	PB-100	0.30677	0.469608	ns
WP-100 - WP-200 - WP-25	Wave	k__Bacteria|p__Dependentiae|c__Babeliae|o__Babeliales|f__Vermiphilaceae|g__	Kruskal-Wallis Rank Sum Test	WP-25	0.0203932	0.0681564	ns
PB-100 - PB-200 - PB-25	Picobella	k__Bacteria|p__Pseudomonadota|c__Alphaproteobacteria|o__Reyranellales|f__Reyranellaceae|g__Reyranella	Kruskal-Wallis Rank Sum Test	PB-25	0.00114563	0.0107551	*
WP-100 - WP-200 - WP-25	Wave	k__Bacteria|p__Pseudomonadota|c__Alphaproteobacteria|o__Reyranellales|f__Reyranellaceae|g__Reyranella	Kruskal-Wallis Rank Sum Test	WP-25	0.00186965	0.013977	*
PB-100 - PB-200 - PB-25	Picobella	k__Bacteria|p__Actinomycetota|c__Actinobacteria|o__Propionibacteriales|f__Nocardioidaceae|g__Marmoricola	Kruskal-Wallis Rank Sum Test	PB-200	0.00238817	0.0159904	*
WP-100 - WP-200 - WP-25	Wave	k__Bacteria|p__Actinomycetota|c__Actinobacteria|o__Propionibacteriales|f__Nocardioidaceae|g__Marmoricola	Kruskal-Wallis Rank Sum Test	WP-200	0.000948111	0.010573	*
PB-100 - PB-200 - PB-25	Picobella	k__Bacteria|p__Myxococcota|c__Polyangiia|o__Polyangiales|f__Polyangiaceae|g__Pajaroellobacter	Kruskal-Wallis Rank Sum Test	PB-25	0.00111031	0.0107551	*
WP-100 - WP-200 - WP-25	Wave	k__Bacteria|p__Myxococcota|c__Polyangiia|o__Polyangiales|f__Polyangiaceae|g__Pajaroellobacter	Kruskal-Wallis Rank Sum Test	WP-25	0.000686531	0.010573	*
PB-100 - PB-200 - PB-25	Picobella	k__Bacteria|p__Actinomycetota|c__Actinobacteria|o__Pseudonocardiales|f__Pseudonocardiaceae|g__	Kruskal-Wallis Rank Sum Test	PB-200	0.0852099	0.192506	ns
WP-100 - WP-200 - WP-25	Wave	k__Bacteria|p__Actinomycetota|c__Actinobacteria|o__Pseudonocardiales|f__Pseudonocardiaceae|g__	Kruskal-Wallis Rank Sum Test	WP-25	0.149042	0.282666	ns
PB-100 - PB-200 - PB-25	Picobella	k__Bacteria|p__Elusimicrobiota|c__Elusimicrobia|o__Lineage IV|f__|g__	Kruskal-Wallis Rank Sum Test	PB-25	0.004455	0.0238219	*
WP-100 - WP-200 - WP-25	Wave	k__Bacteria|p__Elusimicrobiota|c__Elusimicrobia|o__Lineage IV|f__|g__	Kruskal-Wallis Rank Sum Test	WP-100	0.00111547	0.0107551	*
PB-100 - PB-200 - PB-25	Picobella	k__Bacteria|p__Pseudomonadota|c__Gammaproteobacteria|o__Burkholderiales|f__Oxalobacteraceae|g__Oxalicibacterium	Kruskal-Wallis Rank Sum Test	PB-200	0.511862	0.629698	ns
WP-100 - WP-200 - WP-25	Wave	k__Bacteria|p__Pseudomonadota|c__Gammaproteobacteria|o__Burkholderiales|f__Oxalobacteraceae|g__Oxalicibacterium	Kruskal-Wallis Rank Sum Test	WP-100	0.151647	0.286197	ns
PB-100 - PB-200 - PB-25	Picobella	k__Bacteria|p__Patescibacteria|c__Parcubacteria|o__|f__|g__	Kruskal-Wallis Rank Sum Test	PB-25	0.0117776	0.042777	*
WP-100 - WP-200 - WP-25	Wave	k__Bacteria|p__Patescibacteria|c__Parcubacteria|o__|f__|g__	Kruskal-Wallis Rank Sum Test	WP-25	0.00142073	0.0117182	*
PB-100 - PB-200 - PB-25	Picobella	k__Bacteria|p__Pseudomonadota|c__Alphaproteobacteria|o__Micavibrionales|f__Micavibrionaceae|g__	Kruskal-Wallis Rank Sum Test	PB-25	0.0154991	0.053758	ns
WP-100 - WP-200 - WP-25	Wave	k__Bacteria|p__Pseudomonadota|c__Alphaproteobacteria|o__Micavibrionales|f__Micavibrionaceae|g__	Kruskal-Wallis Rank Sum Test	WP-25	0.00208337	0.0149316	*
PB-100 - PB-200 - PB-25	Picobella	k__Bacteria|p__Bacteroidota|c__Bacteroidia|o__Chitinophagales|f__Chitinophagaceae|g__Chitinophaga	Kruskal-Wallis Rank Sum Test	PB-25	0.488407	0.611501	ns
WP-100 - WP-200 - WP-25	Wave	k__Bacteria|p__Bacteroidota|c__Bacteroidia|o__Chitinophagales|f__Chitinophagaceae|g__Chitinophaga	Kruskal-Wallis Rank Sum Test	WP-200	0.985267	0.997392	ns
PB-100 - PB-200 - PB-25	Picobella	k__Bacteria|p__Pseudomonadota|c__Gammaproteobacteria|o__|f__|g__Candidatus Ovatusbacter	Kruskal-Wallis Rank Sum Test	PB-25	0.055646	0.138665	ns
WP-100 - WP-200 - WP-25	Wave	k__Bacteria|p__Pseudomonadota|c__Gammaproteobacteria|o__|f__|g__Candidatus Ovatusbacter	Kruskal-Wallis Rank Sum Test	WP-25	0.0124509	0.044506	*
PB-100 - PB-200 - PB-25	Picobella	k__Bacteria|p__Pseudomonadota|c__Gammaproteobacteria|o__Burkholderiales|f__Comamonadaceae|g__	Kruskal-Wallis Rank Sum Test	PB-25	0.000533555	0.010573	*
WP-100 - WP-200 - WP-25	Wave	k__Bacteria|p__Pseudomonadota|c__Gammaproteobacteria|o__Burkholderiales|f__Comamonadaceae|g__	Kruskal-Wallis Rank Sum Test	WP-25	0.00313036	0.018908	*
PB-100 - PB-200 - PB-25	Picobella	k__Bacteria|p__Pseudomonadota|c__Alphaproteobacteria|o__Azospirillales|f__Inquilinaceae|g__Inquilinus	Kruskal-Wallis Rank Sum Test	PB-100	0.00870692	0.0354726	*
WP-100 - WP-200 - WP-25	Wave	k__Bacteria|p__Pseudomonadota|c__Alphaproteobacteria|o__Azospirillales|f__Inquilinaceae|g__Inquilinus	Kruskal-Wallis Rank Sum Test	WP-100	0.28854	0.45342	ns
PB-100 - PB-200 - PB-25	Picobella	k__Bacteria|p__Pseudomonadota|c__Alphaproteobacteria|o__Paracaedibacterales|f__Paracaedibacteraceae|g__Candidatus Paracaedibacter	Kruskal-Wallis Rank Sum Test	PB-25	0.404388	0.530868	ns
WP-100 - WP-200 - WP-25	Wave	k__Bacteria|p__Pseudomonadota|c__Alphaproteobacteria|o__Paracaedibacterales|f__Paracaedibacteraceae|g__Candidatus Paracaedibacter	Kruskal-Wallis Rank Sum Test	WP-25	0.00350027	0.0201888	*
PB-100 - PB-200 - PB-25	Picobella	k__Bacteria|p__Pseudomonadota|c__Gammaproteobacteria|o__Burkholderiales|f__Oxalobacteraceae|g__Duganella	Kruskal-Wallis Rank Sum Test	PB-100	0.208974	0.349046	ns
WP-100 - WP-200 - WP-25	Wave	k__Bacteria|p__Pseudomonadota|c__Gammaproteobacteria|o__Burkholderiales|f__Oxalobacteraceae|g__Duganella	Kruskal-Wallis Rank Sum Test	WP-100	0.169543	0.303601	ns
PB-100 - PB-200 - PB-25	Picobella	k__Bacteria|p__Pseudomonadota|c__Alphaproteobacteria|o__Hyphomicrobiales|f__Beijerinckiaceae|g__Methylocella	Kruskal-Wallis Rank Sum Test	PB-25	0.0545253	0.136757	ns
WP-100 - WP-200 - WP-25	Wave	k__Bacteria|p__Pseudomonadota|c__Alphaproteobacteria|o__Hyphomicrobiales|f__Beijerinckiaceae|g__Methylocella	Kruskal-Wallis Rank Sum Test	WP-100	0.639872	0.720324	ns
PB-100 - PB-200 - PB-25	Picobella	k__Bacteria|p__Chlamydiota|c__Chlamydiia|o__Chlamydiales|f__Simkaniaceae|g__	Kruskal-Wallis Rank Sum Test	PB-25	0.00859706	0.0352114	*
WP-100 - WP-200 - WP-25	Wave	k__Bacteria|p__Chlamydiota|c__Chlamydiia|o__Chlamydiales|f__Simkaniaceae|g__	Kruskal-Wallis Rank Sum Test	WP-25	0.0382868	0.105666	ns
PB-100 - PB-200 - PB-25	Picobella	k__Bacteria|p__Actinomycetota|c__Actinobacteria|o__Micrococcales|f__Microbacteriaceae|g__Curtobacterium	Kruskal-Wallis Rank Sum Test	PB-200	0.0354314	0.10262	ns
WP-100 - WP-200 - WP-25	Wave	k__Bacteria|p__Actinomycetota|c__Actinobacteria|o__Micrococcales|f__Microbacteriaceae|g__Curtobacterium	Kruskal-Wallis Rank Sum Test	WP-200	0.00100238	0.010573	*
PB-100 - PB-200 - PB-25	Picobella	k__Bacteria|p__Pseudomonadota|c__Gammaproteobacteria|o__Coxiellales|f__Coxiellaceae|g__Coxiella	Kruskal-Wallis Rank Sum Test	PB-200	0.773143	0.825687	ns
WP-100 - WP-200 - WP-25	Wave	k__Bacteria|p__Pseudomonadota|c__Gammaproteobacteria|o__Coxiellales|f__Coxiellaceae|g__Coxiella	Kruskal-Wallis Rank Sum Test	WP-25	0.468195	0.590033	ns
PB-100 - PB-200 - PB-25	Picobella	k__Bacteria|p__Myxococcota|c__Polyangiia|o__Polyangiales|f__Polyangiaceae|g__Aetherobacter	Kruskal-Wallis Rank Sum Test	PB-25	0.000722425	0.010573	*
WP-100 - WP-200 - WP-25	Wave	k__Bacteria|p__Myxococcota|c__Polyangiia|o__Polyangiales|f__Polyangiaceae|g__Aetherobacter	Kruskal-Wallis Rank Sum Test	WP-25	0.00143053	0.0117182	*
PB-100 - PB-200 - PB-25	Picobella	k__Bacteria|p__Bacteroidota|c__Bacteroidia|o__Flavobacteriales|f__Crocinitomicaceae|g__Fluviicola	Kruskal-Wallis Rank Sum Test	PB-100	0.000637159	0.010573	*
WP-100 - WP-200 - WP-25	Wave	k__Bacteria|p__Bacteroidota|c__Bacteroidia|o__Flavobacteriales|f__Crocinitomicaceae|g__Fluviicola	Kruskal-Wallis Rank Sum Test	WP-25	0.0048735	0.0250053	*
PB-100 - PB-200 - PB-25	Picobella	k__Bacteria|p__Planctomycetota|c__Planctomycetes|o__Isosphaerales|f__Isosphaeraceae|g__Tundrisphaera	Kruskal-Wallis Rank Sum Test	PB-200	0.0783805	0.179089	ns
WP-100 - WP-200 - WP-25	Wave	k__Bacteria|p__Planctomycetota|c__Planctomycetes|o__Isosphaerales|f__Isosphaeraceae|g__Tundrisphaera	Kruskal-Wallis Rank Sum Test	WP-100	0.143613	0.27508	ns
PB-100 - PB-200 - PB-25	Picobella	k__Bacteria|p__Pseudomonadota|c__Alphaproteobacteria|o__Hyphomicrobiales|f__|g__	Kruskal-Wallis Rank Sum Test	PB-100	0.00124691	0.0110666	*
WP-100 - WP-200 - WP-25	Wave	k__Bacteria|p__Pseudomonadota|c__Alphaproteobacteria|o__Hyphomicrobiales|f__|g__	Kruskal-Wallis Rank Sum Test	WP-25	0.00109191	0.0107551	*
PB-100 - PB-200 - PB-25	Picobella	k__Bacteria|p__Acidobacteriota|c__Acidobacteriae|o__Terriglobales|f__Koribacteraceae|g__Candidatus Koribacter	Kruskal-Wallis Rank Sum Test	PB-25	0.00107803	0.0107551	*
WP-100 - WP-200 - WP-25	Wave	k__Bacteria|p__Acidobacteriota|c__Acidobacteriae|o__Terriglobales|f__Koribacteraceae|g__Candidatus Koribacter	Kruskal-Wallis Rank Sum Test	WP-25	0.000870553	0.010573	*
PB-100 - PB-200 - PB-25	Picobella	k__Bacteria|p__Abditibacteriota|c__Abditibacteriia|o__Abditibacteriales|f__Abditibacteriaceae|g__Abditibacterium	Kruskal-Wallis Rank Sum Test	PB-25	0.0389891	0.10722	ns
WP-100 - WP-200 - WP-25	Wave	k__Bacteria|p__Abditibacteriota|c__Abditibacteriia|o__Abditibacteriales|f__Abditibacteriaceae|g__Abditibacterium	Kruskal-Wallis Rank Sum Test	WP-25	0.0633162	0.153313	ns
PB-100 - PB-200 - PB-25	Picobella	k__Bacteria|p__Bacteroidota|c__Bacteroidia|o__Sphingobacteriales|f__CWT CU03-E12|g__	Kruskal-Wallis Rank Sum Test	PB-25	0.100146	0.218784	ns
WP-100 - WP-200 - WP-25	Wave	k__Bacteria|p__Bacteroidota|c__Bacteroidia|o__Sphingobacteriales|f__CWT CU03-E12|g__	Kruskal-Wallis Rank Sum Test	WP-25	0.0344696	0.101304	ns
PB-100 - PB-200 - PB-25	Picobella	k__Bacteria|p__Planctomycetota|c__Planctomycetes|o__Isosphaerales|f__Isosphaeraceae|g__Tautonia	Kruskal-Wallis Rank Sum Test	PB-200	0.200902	0.339242	ns
WP-100 - WP-200 - WP-25	Wave	k__Bacteria|p__Planctomycetota|c__Planctomycetes|o__Isosphaerales|f__Isosphaeraceae|g__Tautonia	Kruskal-Wallis Rank Sum Test	WP-100	0.597041	0.692311	ns
PB-100 - PB-200 - PB-25	Picobella	k__Bacteria|p__Bacteroidota|c__Bacteroidia|o__Cytophagales|f__Cytophagaceae|g__Sporocytophaga	Kruskal-Wallis Rank Sum Test	PB-25	0.11304	0.237817	ns
WP-100 - WP-200 - WP-25	Wave	k__Bacteria|p__Bacteroidota|c__Bacteroidia|o__Cytophagales|f__Cytophagaceae|g__Sporocytophaga	Kruskal-Wallis Rank Sum Test	WP-25	0.0146204	0.051405	ns
PB-100 - PB-200 - PB-25	Picobella	k__Bacteria|p__Patescibacteria|c__Saccharimonadia|o__Saccharimonadales|f__|g__	Kruskal-Wallis Rank Sum Test	PB-200	0.275735	0.44049	ns
WP-100 - WP-200 - WP-25	Wave	k__Bacteria|p__Patescibacteria|c__Saccharimonadia|o__Saccharimonadales|f__|g__	Kruskal-Wallis Rank Sum Test	WP-200	0.560543	0.676517	ns
PB-100 - PB-200 - PB-25	Picobella	k__Bacteria|p__Verrucomicrobiota|c__Verrucomicrobiia|o__Pedosphaerales|f__Pedosphaeraceae|g__Pedosphaera	Kruskal-Wallis Rank Sum Test	PB-25	0.000387517	0.010573	*
WP-100 - WP-200 - WP-25	Wave	k__Bacteria|p__Verrucomicrobiota|c__Verrucomicrobiia|o__Pedosphaerales|f__Pedosphaeraceae|g__Pedosphaera	Kruskal-Wallis Rank Sum Test	WP-25	0.000922367	0.010573	*
PB-100 - PB-200 - PB-25	Picobella	k__Bacteria|p__Myxococcota|c__Myxococcia|o__Myxococcales|f__Myxococcaceae|g__	Kruskal-Wallis Rank Sum Test	PB-25	0.000392235	0.010573	*
WP-100 - WP-200 - WP-25	Wave	k__Bacteria|p__Myxococcota|c__Myxococcia|o__Myxococcales|f__Myxococcaceae|g__	Kruskal-Wallis Rank Sum Test	WP-25	0.000402353	0.010573	*
PB-100 - PB-200 - PB-25	Picobella	k__Bacteria|p__Actinomycetota|c__Actinobacteria|o__Micrococcales|f__Microbacteriaceae|g__Parafrigoribacterium	Kruskal-Wallis Rank Sum Test	PB-100	0.545603	0.664493	ns
WP-100 - WP-200 - WP-25	Wave	k__Bacteria|p__Actinomycetota|c__Actinobacteria|o__Micrococcales|f__Microbacteriaceae|g__Parafrigoribacterium	Kruskal-Wallis Rank Sum Test	WP-200	0.0573793	0.141609	ns
PB-100 - PB-200 - PB-25	Picobella	k__Bacteria|p__Pseudomonadota|c__Alphaproteobacteria|o__Dongiales|f__Dongiaceae|g__Dongia	Kruskal-Wallis Rank Sum Test	PB-25	0.015984	0.0551913	ns
WP-100 - WP-200 - WP-25	Wave	k__Bacteria|p__Pseudomonadota|c__Alphaproteobacteria|o__Dongiales|f__Dongiaceae|g__Dongia	Kruskal-Wallis Rank Sum Test	WP-25	0.0731773	0.169718	ns
PB-100 - PB-200 - PB-25	Picobella	k__Bacteria|p__Pseudomonadota|c__Alphaproteobacteria|o__Elsterales|f__URHD0088|g__	Kruskal-Wallis Rank Sum Test	PB-200	0.248954	0.405273	ns
WP-100 - WP-200 - WP-25	Wave	k__Bacteria|p__Pseudomonadota|c__Alphaproteobacteria|o__Elsterales|f__URHD0088|g__	Kruskal-Wallis Rank Sum Test	WP-25	0.0472927	0.12471	ns
PB-100 - PB-200 - PB-25	Picobella	k__Bacteria|p__Verrucomicrobiota|c__Verrucomicrobiia|o__Opitutales|f__Opitutaceae|g__Oleiharenicola	Kruskal-Wallis Rank Sum Test	PB-25	0.57104	0.68596	ns
WP-100 - WP-200 - WP-25	Wave	k__Bacteria|p__Verrucomicrobiota|c__Verrucomicrobiia|o__Opitutales|f__Opitutaceae|g__Oleiharenicola	Kruskal-Wallis Rank Sum Test	WP-25	0.233061	0.381823	ns
PB-100 - PB-200 - PB-25	Picobella	k__Bacteria|p__Pseudomonadota|c__Gammaproteobacteria|o__Nitrosococcales|f__Nitrosococcaceae|g__Cm1-21	Kruskal-Wallis Rank Sum Test	PB-200	0.0185207	0.0628234	ns
WP-100 - WP-200 - WP-25	Wave	k__Bacteria|p__Pseudomonadota|c__Gammaproteobacteria|o__Nitrosococcales|f__Nitrosococcaceae|g__Cm1-21	Kruskal-Wallis Rank Sum Test	WP-25	0.467557	0.590033	ns
PB-100 - PB-200 - PB-25	Picobella	k__Bacteria|p__Planctomycetota|c__vadinHA49|o__|f__|g__	Kruskal-Wallis Rank Sum Test	PB-25	0.00017311	0.010573	*
WP-100 - WP-200 - WP-25	Wave	k__Bacteria|p__Planctomycetota|c__vadinHA49|o__|f__|g__	Kruskal-Wallis Rank Sum Test	WP-25	0.000622331	0.010573	*
PB-100 - PB-200 - PB-25	Picobella	k__Bacteria|p__Pseudomonadota|c__Alphaproteobacteria|o__Sphingomonadales|f__Sphingomonadaceae|g__Hephaestia	Kruskal-Wallis Rank Sum Test	PB-200	0.313791	0.473762	ns
WP-100 - WP-200 - WP-25	Wave	k__Bacteria|p__Pseudomonadota|c__Alphaproteobacteria|o__Sphingomonadales|f__Sphingomonadaceae|g__Hephaestia	Kruskal-Wallis Rank Sum Test	WP-100	0.313417	0.473762	ns
PB-100 - PB-200 - PB-25	Picobella	k__Bacteria|p__Pseudomonadota|c__Alphaproteobacteria|o__Micavibrionales|f__|g__	Kruskal-Wallis Rank Sum Test	PB-100	0.659954	0.73754	ns
WP-100 - WP-200 - WP-25	Wave	k__Bacteria|p__Pseudomonadota|c__Alphaproteobacteria|o__Micavibrionales|f__|g__	Kruskal-Wallis Rank Sum Test	WP-100	0.00296199	0.0184482	*
PB-100 - PB-200 - PB-25	Picobella	k__Bacteria|p__Pseudomonadota|c__Alphaproteobacteria|o__Rhodospirillales|f__Rhodospirillaceae|g__	Kruskal-Wallis Rank Sum Test	PB-25	0.495941	0.615926	ns
WP-100 - WP-200 - WP-25	Wave	k__Bacteria|p__Pseudomonadota|c__Alphaproteobacteria|o__Rhodospirillales|f__Rhodospirillaceae|g__	Kruskal-Wallis Rank Sum Test	WP-25	0.0349091	0.102205	ns
PB-100 - PB-200 - PB-25	Picobella	k__Bacteria|p__Pseudomonadota|c__Gammaproteobacteria|o__Salinisphaerales|f__Nevskiaceae|g__Nevskia	Kruskal-Wallis Rank Sum Test	PB-25	0.000597797	0.010573	*
WP-100 - WP-200 - WP-25	Wave	k__Bacteria|p__Pseudomonadota|c__Gammaproteobacteria|o__Salinisphaerales|f__Nevskiaceae|g__Nevskia	Kruskal-Wallis Rank Sum Test	WP-25	0.00359257	0.0201918	*
PB-100 - PB-200 - PB-25	Picobella	k__Bacteria|p__Verrucomicrobiota|c__Verrucomicrobiia|o__Verrucomicrobiales|f__Verrucomicrobiaceae|g__	Kruskal-Wallis Rank Sum Test	PB-25	0.362655	0.49609	ns
WP-100 - WP-200 - WP-25	Wave	k__Bacteria|p__Verrucomicrobiota|c__Verrucomicrobiia|o__Verrucomicrobiales|f__Verrucomicrobiaceae|g__	Kruskal-Wallis Rank Sum Test	WP-100	0.308011	0.469742	ns
PB-100 - PB-200 - PB-25	Picobella	k__Bacteria|p__Cyanobacteriota|c__Vampirivibrionia|o__Vampirovibrionales|f__Vampirovibrionaceae|g__	Kruskal-Wallis Rank Sum Test	PB-100	0.0506641	0.130911	ns
WP-100 - WP-200 - WP-25	Wave	k__Bacteria|p__Cyanobacteriota|c__Vampirivibrionia|o__Vampirovibrionales|f__Vampirovibrionaceae|g__	Kruskal-Wallis Rank Sum Test	WP-100	0.568827	0.685441	ns
PB-100 - PB-200 - PB-25	Picobella	k__Bacteria|p__Pseudomonadota|c__Alphaproteobacteria|o__|f__|g__Hypericibacter	Kruskal-Wallis Rank Sum Test	PB-100	0.00440651	0.0238111	*
WP-100 - WP-200 - WP-25	Wave	k__Bacteria|p__Pseudomonadota|c__Alphaproteobacteria|o__|f__|g__Hypericibacter	Kruskal-Wallis Rank Sum Test	WP-25	0.00635817	0.0286303	*
PB-100 - PB-200 - PB-25	Picobella	k__Bacteria|p__Bacteroidota|c__Bacteroidia|o__Sphingobacteriales|f__Sphingobacteriaceae|g__	Kruskal-Wallis Rank Sum Test	PB-25	0.0100024	0.0381279	*
WP-100 - WP-200 - WP-25	Wave	k__Bacteria|p__Bacteroidota|c__Bacteroidia|o__Sphingobacteriales|f__Sphingobacteriaceae|g__	Kruskal-Wallis Rank Sum Test	WP-25	0.0357847	0.10262	ns
PB-100 - PB-200 - PB-25	Picobella	k__Bacteria|p__Verrucomicrobiota|c__Verrucomicrobiia|o__Pedosphaerales|f__Pedosphaeraceae|g__Ellin516	Kruskal-Wallis Rank Sum Test	PB-100	0.00162906	0.0127997	*
WP-100 - WP-200 - WP-25	Wave	k__Bacteria|p__Verrucomicrobiota|c__Verrucomicrobiia|o__Pedosphaerales|f__Pedosphaeraceae|g__Ellin516	Kruskal-Wallis Rank Sum Test	WP-25	0.00251537	0.0165542	*
PB-100 - PB-200 - PB-25	Picobella	k__Bacteria|p__Bacteroidota|c__Bacteroidia|o__Chitinophagales|f__Chitinophagaceae|g__Ferruginibacter	Kruskal-Wallis Rank Sum Test	PB-25	0.395375	0.522193	ns
WP-100 - WP-200 - WP-25	Wave	k__Bacteria|p__Bacteroidota|c__Bacteroidia|o__Chitinophagales|f__Chitinophagaceae|g__Ferruginibacter	Kruskal-Wallis Rank Sum Test	WP-25	0.0223791	0.0730165	ns
PB-100 - PB-200 - PB-25	Picobella	k__Bacteria|p__Bacteroidota|c__Bacteroidia|o__Chitinophagales|f__|g__	Kruskal-Wallis Rank Sum Test	PB-200	0.155208	0.290073	ns
WP-100 - WP-200 - WP-25	Wave	k__Bacteria|p__Bacteroidota|c__Bacteroidia|o__Chitinophagales|f__|g__	Kruskal-Wallis Rank Sum Test	WP-200	0.604087	0.698418	ns
PB-100 - PB-200 - PB-25	Picobella	k__Bacteria|p__Acidobacteriota|c__Acidobacteriae|o__Subgroup 13|f__|g__	Kruskal-Wallis Rank Sum Test	PB-100	0.0163006	0.0560333	ns
WP-100 - WP-200 - WP-25	Wave	k__Bacteria|p__Acidobacteriota|c__Acidobacteriae|o__Subgroup 13|f__|g__	Kruskal-Wallis Rank Sum Test	WP-25	0.0379983	0.105627	ns
PB-100 - PB-200 - PB-25	Picobella	k__Bacteria|p__Planctomycetota|c__Planctomycetes|o__Gemmatales|f__Gemmataceae|g__Gemmata	Kruskal-Wallis Rank Sum Test	PB-100	0.613485	0.701907	ns
WP-100 - WP-200 - WP-25	Wave	k__Bacteria|p__Planctomycetota|c__Planctomycetes|o__Gemmatales|f__Gemmataceae|g__Gemmata	Kruskal-Wallis Rank Sum Test	WP-25	0.0124848	0.044506	*
PB-100 - PB-200 - PB-25	Picobella	k__Bacteria|p__Pseudomonadota|c__Alphaproteobacteria|o__Sphingomonadales|f__Sphingomonadaceae|g__Rhizorhabdus	Kruskal-Wallis Rank Sum Test	PB-200	0.146659	0.280218	ns
WP-100 - WP-200 - WP-25	Wave	k__Bacteria|p__Pseudomonadota|c__Alphaproteobacteria|o__Sphingomonadales|f__Sphingomonadaceae|g__Rhizorhabdus	Kruskal-Wallis Rank Sum Test	WP-100	0.00639643	0.0286352	*
PB-100 - PB-200 - PB-25	Picobella	k__Bacteria|p__Pseudomonadota|c__Gammaproteobacteria|o__Salinisphaerales|f__Nevskiaceae|g__Stenotrophobium	Kruskal-Wallis Rank Sum Test	PB-200	0.000446404	0.010573	*
WP-100 - WP-200 - WP-25	Wave	k__Bacteria|p__Pseudomonadota|c__Gammaproteobacteria|o__Salinisphaerales|f__Nevskiaceae|g__Stenotrophobium	Kruskal-Wallis Rank Sum Test	WP-100
PB-100 - PB-200 - PB-25	Picobella	k__Bacteria|p__Planctomycetota|c__Planctomycetes|o__Isosphaerales|f__Isosphaeraceae|g__Candidatus Nostocoida	Kruskal-Wallis Rank Sum Test	PB-200	0.550109	0.668113	ns
WP-100 - WP-200 - WP-25	Wave	k__Bacteria|p__Planctomycetota|c__Planctomycetes|o__Isosphaerales|f__Isosphaeraceae|g__Candidatus Nostocoida	Kruskal-Wallis Rank Sum Test	WP-100	0.63772	0.718952	ns
PB-100 - PB-200 - PB-25	Picobella	k__Bacteria|p__Pseudomonadota|c__Alphaproteobacteria|o__Hyphomicrobiales|f__|g__Bauldia	Kruskal-Wallis Rank Sum Test	PB-25	0.00142049	0.0117182	*
WP-100 - WP-200 - WP-25	Wave	k__Bacteria|p__Pseudomonadota|c__Alphaproteobacteria|o__Hyphomicrobiales|f__|g__Bauldia	Kruskal-Wallis Rank Sum Test	WP-25	0.00129449	0.0112417	*
PB-100 - PB-200 - PB-25	Picobella	k__Bacteria|p__FCPU426|c__|o__|f__|g__	Kruskal-Wallis Rank Sum Test	PB-25	0.0545253	0.136757	ns
WP-100 - WP-200 - WP-25	Wave	k__Bacteria|p__FCPU426|c__|o__|f__|g__	Kruskal-Wallis Rank Sum Test	WP-25	0.00567213	0.0266155	*
PB-100 - PB-200 - PB-25	Picobella	k__Bacteria|p__Pseudomonadota|c__Alphaproteobacteria|o__Caulobacterales|f__Caulobacteraceae|g__Caulobacter	Kruskal-Wallis Rank Sum Test	PB-25	0.036852	0.103186	ns
WP-100 - WP-200 - WP-25	Wave	k__Bacteria|p__Pseudomonadota|c__Alphaproteobacteria|o__Caulobacterales|f__Caulobacteraceae|g__Caulobacter	Kruskal-Wallis Rank Sum Test	WP-100	0.859586	0.896858	ns
PB-100 - PB-200 - PB-25	Picobella	k__Bacteria|p__Pseudomonadota|c__Alphaproteobacteria|o__Elsterales|f__Elsteraceae|g__Aliidongia	Kruskal-Wallis Rank Sum Test	PB-25	0.0376822	0.105128	ns
WP-100 - WP-200 - WP-25	Wave	k__Bacteria|p__Pseudomonadota|c__Alphaproteobacteria|o__Elsterales|f__Elsteraceae|g__Aliidongia	Kruskal-Wallis Rank Sum Test	WP-25	0.128142	0.254326	ns
PB-100 - PB-200 - PB-25	Picobella	k__Bacteria|p__RCP2-54|c__|o__|f__|g__	Kruskal-Wallis Rank Sum Test	PB-25	0.3045	0.467062	ns
WP-100 - WP-200 - WP-25	Wave	k__Bacteria|p__RCP2-54|c__|o__|f__|g__	Kruskal-Wallis Rank Sum Test	WP-25	0.0210031	0.0697084	ns
PB-100 - PB-200 - PB-25	Picobella	k__Bacteria|p__Chlamydiota|c__Chlamydiia|o__Chlamydiales|f__Parachlamydiaceae|g__	Kruskal-Wallis Rank Sum Test	PB-200	0.354569	0.49609	ns
WP-100 - WP-200 - WP-25	Wave	k__Bacteria|p__Chlamydiota|c__Chlamydiia|o__Chlamydiales|f__Parachlamydiaceae|g__	Kruskal-Wallis Rank Sum Test	WP-100	0.214788	0.35567	ns
PB-100 - PB-200 - PB-25	Picobella	k__Bacteria|p__Myxococcota|c__Polyangiia|o__Polyangiales|f__Polyangiaceae|g__Minicystis	Kruskal-Wallis Rank Sum Test	PB-25	0.000256896	0.010573	*
WP-100 - WP-200 - WP-25	Wave	k__Bacteria|p__Myxococcota|c__Polyangiia|o__Polyangiales|f__Polyangiaceae|g__Minicystis	Kruskal-Wallis Rank Sum Test	WP-25	0.000481222	0.010573	*
PB-100 - PB-200 - PB-25	Picobella	k__Bacteria|p__Planctomycetota|c__Planctomycetes|o__Planctomycetales|f__|g__	Kruskal-Wallis Rank Sum Test	PB-25	0.000447483	0.010573	*
WP-100 - WP-200 - WP-25	Wave	k__Bacteria|p__Planctomycetota|c__Planctomycetes|o__Planctomycetales|f__|g__	Kruskal-Wallis Rank Sum Test	WP-25	0.000454178	0.010573	*
PB-100 - PB-200 - PB-25	Picobella	k__Bacteria|p__Actinomycetota|c__Actinobacteria|o__Pseudonocardiales|f__Pseudonocardiaceae|g__Pseudonocardia	Kruskal-Wallis Rank Sum Test	PB-100	0.763154	0.818424	ns
WP-100 - WP-200 - WP-25	Wave	k__Bacteria|p__Actinomycetota|c__Actinobacteria|o__Pseudonocardiales|f__Pseudonocardiaceae|g__Pseudonocardia	Kruskal-Wallis Rank Sum Test	WP-200	0.148305	0.282661	ns
PB-100 - PB-200 - PB-25	Picobella	k__Bacteria|p__Acidobacteriota|c__Acidobacteriae|o__Terriglobales|f__Acidobacteriaceae (Subgroup 1)|g__Acidicapsa	Kruskal-Wallis Rank Sum Test	PB-25	0.0029918	0.0184482	*
WP-100 - WP-200 - WP-25	Wave	k__Bacteria|p__Acidobacteriota|c__Acidobacteriae|o__Terriglobales|f__Acidobacteriaceae (Subgroup 1)|g__Acidicapsa	Kruskal-Wallis Rank Sum Test	WP-25	0.00757452	0.0319722	*
PB-100 - PB-200 - PB-25	Picobella	k__Bacteria|p__Patescibacteria|c__Saccharimonadia|o__Saccharimonadales|f__Saccharimonadaceae|g__TM7a	Kruskal-Wallis Rank Sum Test	PB-200	0.713436	0.775912	ns
WP-100 - WP-200 - WP-25	Wave	k__Bacteria|p__Patescibacteria|c__Saccharimonadia|o__Saccharimonadales|f__Saccharimonadaceae|g__TM7a	Kruskal-Wallis Rank Sum Test	WP-200	0.167444	0.303601	ns
PB-100 - PB-200 - PB-25	Picobella	k__Bacteria|p__Chloroflexota|c__Ktedonobacteria|o__Ktedonobacterales|f__JG30-KF-AS9|g__	Kruskal-Wallis Rank Sum Test	PB-25	0.00153017	0.0122813	*
WP-100 - WP-200 - WP-25	Wave	k__Bacteria|p__Chloroflexota|c__Ktedonobacteria|o__Ktedonobacterales|f__JG30-KF-AS9|g__	Kruskal-Wallis Rank Sum Test	WP-25	0.00177264	0.0135142	*
PB-100 - PB-200 - PB-25	Picobella	k__Bacteria|p__Actinomycetota|c__Actinobacteria|o__Micrococcales|f__Microbacteriaceae|g__Galbitalea	Kruskal-Wallis Rank Sum Test	PB-100	0.510912	0.629698	ns
WP-100 - WP-200 - WP-25	Wave	k__Bacteria|p__Actinomycetota|c__Actinobacteria|o__Micrococcales|f__Microbacteriaceae|g__Galbitalea	Kruskal-Wallis Rank Sum Test	WP-200	0.00111055	0.0107551	*
PB-100 - PB-200 - PB-25	Picobella	k__Bacteria|p__Patescibacteria|c__Saccharimonadia|o__Saccharimonadales|f__WWH38|g__	Kruskal-Wallis Rank Sum Test	PB-200	0.631213	0.71266	ns
WP-100 - WP-200 - WP-25	Wave	k__Bacteria|p__Patescibacteria|c__Saccharimonadia|o__Saccharimonadales|f__WWH38|g__	Kruskal-Wallis Rank Sum Test	WP-100	0.745921	0.804425	ns
PB-100 - PB-200 - PB-25	Picobella	k__Bacteria|p__Pseudomonadota|c__Alphaproteobacteria|o__Hyphomicrobiales|f__Xanthobacteraceae|g__Rhodopseudomonas	Kruskal-Wallis Rank Sum Test	PB-25	0.00734887	0.0315666	*
WP-100 - WP-200 - WP-25	Wave	k__Bacteria|p__Pseudomonadota|c__Alphaproteobacteria|o__Hyphomicrobiales|f__Xanthobacteraceae|g__Rhodopseudomonas	Kruskal-Wallis Rank Sum Test	WP-25	0.384985	0.514396	ns
PB-100 - PB-200 - PB-25	Picobella	k__Bacteria|p__Pseudomonadota|c__Gammaproteobacteria|o__Burkholderiales|f__Comamonadaceae|g__Rhodoferax	Kruskal-Wallis Rank Sum Test	PB-200	0.170825	0.305187	ns
WP-100 - WP-200 - WP-25	Wave	k__Bacteria|p__Pseudomonadota|c__Gammaproteobacteria|o__Burkholderiales|f__Comamonadaceae|g__Rhodoferax	Kruskal-Wallis Rank Sum Test	WP-200	0.0231762	0.0752982	ns
PB-100 - PB-200 - PB-25	Picobella	k__Bacteria|p__Pseudomonadota|c__Gammaproteobacteria|o__Burkholderiales|f__Comamonadaceae|g__Ramlibacter	Kruskal-Wallis Rank Sum Test	PB-25	0.000979672	0.010573	*
WP-100 - WP-200 - WP-25	Wave	k__Bacteria|p__Pseudomonadota|c__Gammaproteobacteria|o__Burkholderiales|f__Comamonadaceae|g__Ramlibacter	Kruskal-Wallis Rank Sum Test	WP-25	0.00793913	0.0332235	*
PB-100 - PB-200 - PB-25	Picobella	k__Bacteria|p__Chloroflexota|c__AD3|o__|f__|g__	Kruskal-Wallis Rank Sum Test	PB-100	0.993507	0.997392	ns
WP-100 - WP-200 - WP-25	Wave	k__Bacteria|p__Chloroflexota|c__AD3|o__|f__|g__	Kruskal-Wallis Rank Sum Test	WP-25	0.534145	0.654923	ns
PB-100 - PB-200 - PB-25	Picobella	k__Bacteria|p__Myxococcota|c__Myxococcia|o__Myxococcales|f__Myxococcaceae|g__KD3-10	Kruskal-Wallis Rank Sum Test	PB-25	0.000375099	0.010573	*
WP-100 - WP-200 - WP-25	Wave	k__Bacteria|p__Myxococcota|c__Myxococcia|o__Myxococcales|f__Myxococcaceae|g__KD3-10	Kruskal-Wallis Rank Sum Test	WP-25	0.00180799	0.0136486	*
PB-100 - PB-200 - PB-25	Picobella	k__Bacteria|p__Pseudomonadota|c__Alphaproteobacteria|o__Caulobacterales|f__Hyphomonadaceae|g__SWB02	Kruskal-Wallis Rank Sum Test	PB-25	0.00477943	0.0246991	*
WP-100 - WP-200 - WP-25	Wave	k__Bacteria|p__Pseudomonadota|c__Alphaproteobacteria|o__Caulobacterales|f__Hyphomonadaceae|g__SWB02	Kruskal-Wallis Rank Sum Test	WP-25	0.00099789	0.010573	*
PB-100 - PB-200 - PB-25	Picobella	k__Bacteria|p__Pseudomonadota|c__Gammaproteobacteria|o__Lysobacterales|f__Lysobacteraceae|g__Luteimonas	Kruskal-Wallis Rank Sum Test	PB-200	0.109934	0.232739	ns
WP-100 - WP-200 - WP-25	Wave	k__Bacteria|p__Pseudomonadota|c__Gammaproteobacteria|o__Lysobacterales|f__Lysobacteraceae|g__Luteimonas	Kruskal-Wallis Rank Sum Test	WP-200	0.00472749	0.0245957	*
PB-100 - PB-200 - PB-25	Picobella	k__Bacteria|p__Actinomycetota|c__Thermoleophilia|o__Solirubrobacterales|f__Solirubrobacteraceae|g__Paraconexibacter	Kruskal-Wallis Rank Sum Test	PB-100	0.506188	0.627641	ns
WP-100 - WP-200 - WP-25	Wave	k__Bacteria|p__Actinomycetota|c__Thermoleophilia|o__Solirubrobacterales|f__Solirubrobacteraceae|g__Paraconexibacter	Kruskal-Wallis Rank Sum Test	WP-25	0.0710454	0.166783	ns
PB-100 - PB-200 - PB-25	Picobella	k__Bacteria|p__Planctomycetota|c__Planctomycetes|o__Planctomycetales|f__Gimesiaceae|g__	Kruskal-Wallis Rank Sum Test	PB-100	0.0116041	0.042504	*
WP-100 - WP-200 - WP-25	Wave	k__Bacteria|p__Planctomycetota|c__Planctomycetes|o__Planctomycetales|f__Gimesiaceae|g__	Kruskal-Wallis Rank Sum Test	WP-25	0.00115932	0.0107551	*
PB-100 - PB-200 - PB-25	Picobella	k__Bacteria|p__Pseudomonadota|c__Gammaproteobacteria|o__Lysobacterales|f__Rhodanobacteraceae|g__Dokdonella	Kruskal-Wallis Rank Sum Test	PB-25	0.00844676	0.0351568	*
WP-100 - WP-200 - WP-25	Wave	k__Bacteria|p__Pseudomonadota|c__Gammaproteobacteria|o__Lysobacterales|f__Rhodanobacteraceae|g__Dokdonella	Kruskal-Wallis Rank Sum Test	WP-25	0.013561	0.047899	*
PB-100 - PB-200 - PB-25	Picobella	k__Bacteria|p__Chloroflexota|c__Chloroflexia|o__Elev-1554|f__|g__	Kruskal-Wallis Rank Sum Test	PB-25	0.169087	0.303601	ns
WP-100 - WP-200 - WP-25	Wave	k__Bacteria|p__Chloroflexota|c__Chloroflexia|o__Elev-1554|f__|g__	Kruskal-Wallis Rank Sum Test	WP-25	0.103397	0.22239	ns
PB-100 - PB-200 - PB-25	Picobella	k__Bacteria|p__Actinomycetota|c__Actinobacteria|o__Kitasatosporales|f__Streptomycetaceae|g__	Kruskal-Wallis Rank Sum Test	PB-200	0.00141469	0.0117182	*
WP-100 - WP-200 - WP-25	Wave	k__Bacteria|p__Actinomycetota|c__Actinobacteria|o__Kitasatosporales|f__Streptomycetaceae|g__	Kruskal-Wallis Rank Sum Test	WP-200	0.000551031	0.010573	*
PB-100 - PB-200 - PB-25	Picobella	k__Bacteria|p__Pseudomonadota|c__Alphaproteobacteria|o__Acetobacterales|f__Acetobacteraceae|g__Acidiphilium	Kruskal-Wallis Rank Sum Test	PB-100	0.610813	0.69989	ns
WP-100 - WP-200 - WP-25	Wave	k__Bacteria|p__Pseudomonadota|c__Alphaproteobacteria|o__Acetobacterales|f__Acetobacteraceae|g__Acidiphilium	Kruskal-Wallis Rank Sum Test	WP-25	0.597905	0.692311	ns
PB-100 - PB-200 - PB-25	Picobella	k__Bacteria|p__Chlamydiota|c__Chlamydiia|o__Chlamydiales|f__Parachlamydiaceae|g__Neochlamydia	Kruskal-Wallis Rank Sum Test	PB-100	0.169282	0.303601	ns
WP-100 - WP-200 - WP-25	Wave	k__Bacteria|p__Chlamydiota|c__Chlamydiia|o__Chlamydiales|f__Parachlamydiaceae|g__Neochlamydia	Kruskal-Wallis Rank Sum Test	WP-25	0.436924	0.560719	ns
PB-100 - PB-200 - PB-25	Picobella	k__Bacteria|p__Planctomycetota|c__BD7-11|o__|f__|g__	Kruskal-Wallis Rank Sum Test	PB-25	0.000830728	0.010573	*
WP-100 - WP-200 - WP-25	Wave	k__Bacteria|p__Planctomycetota|c__BD7-11|o__|f__|g__	Kruskal-Wallis Rank Sum Test	WP-25	0.000692108	0.010573	*
PB-100 - PB-200 - PB-25	Picobella	k__Bacteria|p__Actinomycetota|c__Actinobacteria|o__Frankiales|f__Frankiaceae|g__Frankia	Kruskal-Wallis Rank Sum Test	PB-100	0.659598	0.73754	ns
WP-100 - WP-200 - WP-25	Wave	k__Bacteria|p__Actinomycetota|c__Actinobacteria|o__Frankiales|f__Frankiaceae|g__Frankia	Kruskal-Wallis Rank Sum Test	WP-25	0.835882	0.875686	ns
PB-100 - PB-200 - PB-25	Picobella	k__Bacteria|p__Patescibacteria|c__Parcubacteria|o__Candidatus Azambacteria|f__|g__	Kruskal-Wallis Rank Sum Test	PB-100	0.61009	0.69989	ns
WP-100 - WP-200 - WP-25	Wave	k__Bacteria|p__Patescibacteria|c__Parcubacteria|o__Candidatus Azambacteria|f__|g__	Kruskal-Wallis Rank Sum Test	WP-25	0.00732543	0.0315666	*
PB-100 - PB-200 - PB-25	Picobella	k__Bacteria|p__Pseudomonadota|c__Gammaproteobacteria|o__Burkholderiales|f__Oxalobacteraceae|g__Noviherbaspirillum	Kruskal-Wallis Rank Sum Test	PB-200	0.657781	0.737251	ns
WP-100 - WP-200 - WP-25	Wave	k__Bacteria|p__Pseudomonadota|c__Gammaproteobacteria|o__Burkholderiales|f__Oxalobacteraceae|g__Noviherbaspirillum	Kruskal-Wallis Rank Sum Test	WP-200	0.187247	0.320401	ns
PB-100 - PB-200 - PB-25	Picobella	k__Bacteria|p__Bdellovibrionota|c__Bdellovibrionia|o__Bdellovibrionales|f__Pseudobdellovibrionaceae|g__Bdellovibrio	Kruskal-Wallis Rank Sum Test	PB-25	0.341961	0.49609	ns
WP-100 - WP-200 - WP-25	Wave	k__Bacteria|p__Bdellovibrionota|c__Bdellovibrionia|o__Bdellovibrionales|f__Pseudobdellovibrionaceae|g__Bdellovibrio	Kruskal-Wallis Rank Sum Test	WP-25	0.126722	0.253443	ns
PB-100 - PB-200 - PB-25	Picobella	k__Bacteria|p__Pseudomonadota|c__Alphaproteobacteria|o__Holosporales|f__Holosporaceae|g__	Kruskal-Wallis Rank Sum Test	PB-25	0.277276	0.442034	ns
WP-100 - WP-200 - WP-25	Wave	k__Bacteria|p__Pseudomonadota|c__Alphaproteobacteria|o__Holosporales|f__Holosporaceae|g__	Kruskal-Wallis Rank Sum Test	WP-25	0.0853769	0.192506	ns
PB-100 - PB-200 - PB-25	Picobella	k__Bacteria|p__Planctomycetota|c__Phycisphaerae|o__Tepidisphaerales|f__Tepidisphaeraceae|g__Tepidisphaera	Kruskal-Wallis Rank Sum Test	PB-25	0.0107973	0.0405557	*
WP-100 - WP-200 - WP-25	Wave	k__Bacteria|p__Planctomycetota|c__Phycisphaerae|o__Tepidisphaerales|f__Tepidisphaeraceae|g__Tepidisphaera	Kruskal-Wallis Rank Sum Test	WP-25	0.111503	0.235225	ns
PB-100 - PB-200 - PB-25	Picobella	k__Bacteria|p__Pseudomonadota|c__Alphaproteobacteria|o__Hyphomicrobiales|f__Beijerinckiaceae|g__alphaI cluster	Kruskal-Wallis Rank Sum Test	PB-100	0.454629	0.576712	ns
WP-100 - WP-200 - WP-25	Wave	k__Bacteria|p__Pseudomonadota|c__Alphaproteobacteria|o__Hyphomicrobiales|f__Beijerinckiaceae|g__alphaI cluster	Kruskal-Wallis Rank Sum Test	WP-25	0.236102	0.385984	ns
PB-100 - PB-200 - PB-25	Picobella	k__Bacteria|p__Pseudomonadota|c__Alphaproteobacteria|o__Hyphomicrobiales|f__Rhizobiaceae|g__Aminobacter	Kruskal-Wallis Rank Sum Test	PB-25	0.28784	0.453245	ns
WP-100 - WP-200 - WP-25	Wave	k__Bacteria|p__Pseudomonadota|c__Alphaproteobacteria|o__Hyphomicrobiales|f__Rhizobiaceae|g__Aminobacter	Kruskal-Wallis Rank Sum Test	WP-100	0.253622	0.40941	ns
PB-100 - PB-200 - PB-25	Picobella	k__Bacteria|p__Actinomycetota|c__Actinobacteria|o__Kitasatosporales|f__Streptomycetaceae|g__Streptomyces	Kruskal-Wallis Rank Sum Test	PB-200	0.0901695	0.201248	ns
WP-100 - WP-200 - WP-25	Wave	k__Bacteria|p__Actinomycetota|c__Actinobacteria|o__Kitasatosporales|f__Streptomycetaceae|g__Streptomyces	Kruskal-Wallis Rank Sum Test	WP-200	0.00894874	0.0358882	*
PB-100 - PB-200 - PB-25	Picobella	k__Bacteria|p__Bacteroidota|c__Bacteroidia|o__Chitinophagales|f__Chitinophagaceae|g__Dinghuibacter	Kruskal-Wallis Rank Sum Test	PB-200	0.28418	0.451172	ns
WP-100 - WP-200 - WP-25	Wave	k__Bacteria|p__Bacteroidota|c__Bacteroidia|o__Chitinophagales|f__Chitinophagaceae|g__Dinghuibacter	Kruskal-Wallis Rank Sum Test	WP-100	0.944846	0.970042	ns
PB-100 - PB-200 - PB-25	Picobella	k__Bacteria|p__Actinomycetota|c__Thermoleophilia|o__Solirubrobacterales|f__|g__	Kruskal-Wallis Rank Sum Test	PB-200	0.0398396	0.108782	ns
WP-100 - WP-200 - WP-25	Wave	k__Bacteria|p__Actinomycetota|c__Thermoleophilia|o__Solirubrobacterales|f__|g__	Kruskal-Wallis Rank Sum Test	WP-100	0.219912	0.363374	ns
PB-100 - PB-200 - PB-25	Picobella	k__Bacteria|p__Pseudomonadota|c__Alphaproteobacteria|o__Hyphomicrobiales|f__Labraceae|g__Labrys	Kruskal-Wallis Rank Sum Test	PB-25	0.492278	0.613356	ns
WP-100 - WP-200 - WP-25	Wave	k__Bacteria|p__Pseudomonadota|c__Alphaproteobacteria|o__Hyphomicrobiales|f__Labraceae|g__Labrys	Kruskal-Wallis Rank Sum Test	WP-200	0.357905	0.49609	ns
PB-100 - PB-200 - PB-25	Picobella	k__Bacteria|p__Pseudomonadota|c__Alphaproteobacteria|o__Rickettsiales|f__Rickettsiaceae|g__	Kruskal-Wallis Rank Sum Test	PB-25	0.0577003	0.141946	ns
WP-100 - WP-200 - WP-25	Wave	k__Bacteria|p__Pseudomonadota|c__Alphaproteobacteria|o__Rickettsiales|f__Rickettsiaceae|g__	Kruskal-Wallis Rank Sum Test	WP-100	0.785808	0.83805	ns
PB-100 - PB-200 - PB-25	Picobella	k__Bacteria|p__Acidobacteriota|c__Acidobacteriae|o__Terriglobales|f__Acidobacteriaceae (Subgroup 1)|g__Silvibacterium	Kruskal-Wallis Rank Sum Test	PB-25	0.61009	0.69989	ns
WP-100 - WP-200 - WP-25	Wave	k__Bacteria|p__Acidobacteriota|c__Acidobacteriae|o__Terriglobales|f__Acidobacteriaceae (Subgroup 1)|g__Silvibacterium	Kruskal-Wallis Rank Sum Test	WP-100	0.113603	0.238349	ns
PB-100 - PB-200 - PB-25	Picobella	k__Bacteria|p__Planctomycetota|c__Phycisphaerae|o__Phycisphaerales|f__Phycisphaeraceae|g__	Kruskal-Wallis Rank Sum Test	PB-100	0.102634	0.22212	ns
WP-100 - WP-200 - WP-25	Wave	k__Bacteria|p__Planctomycetota|c__Phycisphaerae|o__Phycisphaerales|f__Phycisphaeraceae|g__	Kruskal-Wallis Rank Sum Test	WP-25	0.0725341	0.168735	ns
PB-100 - PB-200 - PB-25	Picobella	k__Bacteria|p__Planctomycetota|c__Planctomycetes|o__Planctomycetales|f__Rubinisphaeraceae|g__SH-PL14	Kruskal-Wallis Rank Sum Test	PB-25	0.00258318	0.0167534	*
WP-100 - WP-200 - WP-25	Wave	k__Bacteria|p__Planctomycetota|c__Planctomycetes|o__Planctomycetales|f__Rubinisphaeraceae|g__SH-PL14	Kruskal-Wallis Rank Sum Test	WP-25	0.00434558	0.0238111	*
PB-100 - PB-200 - PB-25	Picobella	k__Bacteria|p__Pseudomonadota|c__Gammaproteobacteria|o__Burkholderiales|f__Oxalobacteraceae|g__	Kruskal-Wallis Rank Sum Test	PB-200	0.00576561	0.0266155	*
WP-100 - WP-200 - WP-25	Wave	k__Bacteria|p__Pseudomonadota|c__Gammaproteobacteria|o__Burkholderiales|f__Oxalobacteraceae|g__	Kruskal-Wallis Rank Sum Test	WP-200	0.394263	0.52162	ns
PB-100 - PB-200 - PB-25	Picobella	k__Bacteria|p__Pseudomonadota|c__Alphaproteobacteria|o__Rickettsiales|f__AB1|g__	Kruskal-Wallis Rank Sum Test	PB-100	0.492051	0.613356	ns
WP-100 - WP-200 - WP-25	Wave	k__Bacteria|p__Pseudomonadota|c__Alphaproteobacteria|o__Rickettsiales|f__AB1|g__	Kruskal-Wallis Rank Sum Test	WP-25	0.0740091	0.171132	ns
PB-100 - PB-200 - PB-25	Picobella	k__Bacteria|p__Pseudomonadota|c__Alphaproteobacteria|o__Hyphomicrobiales|f__KF-JG30-B3|g__	Kruskal-Wallis Rank Sum Test	PB-25	0.442346	0.564855	ns
WP-100 - WP-200 - WP-25	Wave	k__Bacteria|p__Pseudomonadota|c__Alphaproteobacteria|o__Hyphomicrobiales|f__KF-JG30-B3|g__	Kruskal-Wallis Rank Sum Test	WP-25	0.0255719	0.0817027	ns
PB-100 - PB-200 - PB-25	Picobella	k__Bacteria|p__Dependentiae|c__Babeliae|o__Babeliales|f__|g__	Kruskal-Wallis Rank Sum Test	PB-200	0.546248	0.664493	ns
WP-100 - WP-200 - WP-25	Wave	k__Bacteria|p__Dependentiae|c__Babeliae|o__Babeliales|f__|g__	Kruskal-Wallis Rank Sum Test	WP-25	0.0857527	0.192506	ns
PB-100 - PB-200 - PB-25	Picobella	k__Bacteria|p__Pseudomonadota|c__Alphaproteobacteria|o__Hyphomicrobiales|f__Rhizobiaceae|g__Mesorhizobium	Kruskal-Wallis Rank Sum Test	PB-25	0.0495329	0.128852	ns
WP-100 - WP-200 - WP-25	Wave	k__Bacteria|p__Pseudomonadota|c__Alphaproteobacteria|o__Hyphomicrobiales|f__Rhizobiaceae|g__Mesorhizobium	Kruskal-Wallis Rank Sum Test	WP-25	0.918847	0.947138	ns
PB-100 - PB-200 - PB-25	Picobella	k__Bacteria|p__Chlamydiota|c__Chlamydiia|o__Chlamydiales|f__|g__	Kruskal-Wallis Rank Sum Test	PB-200	0.578549	0.690286	ns
WP-100 - WP-200 - WP-25	Wave	k__Bacteria|p__Chlamydiota|c__Chlamydiia|o__Chlamydiales|f__|g__	Kruskal-Wallis Rank Sum Test	WP-100	0.404701	0.530868	ns
PB-100 - PB-200 - PB-25	Picobella	k__Bacteria|p__Bdellovibrionota|c__Oligoflexia|o__Silvanigrellales|f__Silvanigrellaceae|g__	Kruskal-Wallis Rank Sum Test	PB-100	0.083922	0.190619	ns
WP-100 - WP-200 - WP-25	Wave	k__Bacteria|p__Bdellovibrionota|c__Oligoflexia|o__Silvanigrellales|f__Silvanigrellaceae|g__	Kruskal-Wallis Rank Sum Test	WP-25	0.0433441	0.116289	ns
PB-100 - PB-200 - PB-25	Picobella	k__Bacteria|p__Myxococcota|c__Polyangiia|o__Polyangiales|f__Polyangiaceae|g__	Kruskal-Wallis Rank Sum Test	PB-25	0.000689048	0.010573	*
WP-100 - WP-200 - WP-25	Wave	k__Bacteria|p__Myxococcota|c__Polyangiia|o__Polyangiales|f__Polyangiaceae|g__	Kruskal-Wallis Rank Sum Test	WP-25	0.000148189	0.010573	*
PB-100 - PB-200 - PB-25	Picobella	k__Bacteria|p__Pseudomonadota|c__|o__|f__|g__	Kruskal-Wallis Rank Sum Test	PB-200	0.41417	0.539729	ns
WP-100 - WP-200 - WP-25	Wave	k__Bacteria|p__Pseudomonadota|c__|o__|f__|g__	Kruskal-Wallis Rank Sum Test	WP-100	0.333499	0.490065	ns
PB-100 - PB-200 - PB-25	Picobella	k__Bacteria|p__Bacillota|c__Clostridia|o__Clostridiales|f__Clostridiaceae|g__Clostridium	Kruskal-Wallis Rank Sum Test	PB-100	0.755823	0.813963	ns
WP-100 - WP-200 - WP-25	Wave	k__Bacteria|p__Bacillota|c__Clostridia|o__Clostridiales|f__Clostridiaceae|g__Clostridium	Kruskal-Wallis Rank Sum Test	WP-25	0.00553405	0.0266155	*
PB-100 - PB-200 - PB-25	Picobella	k__Bacteria|p__Pseudomonadota|c__Alphaproteobacteria|o__Hyphomicrobiales|f__Rhizobiaceae|g__	Kruskal-Wallis Rank Sum Test	PB-25	0.00626993	0.0283991	*
WP-100 - WP-200 - WP-25	Wave	k__Bacteria|p__Pseudomonadota|c__Alphaproteobacteria|o__Hyphomicrobiales|f__Rhizobiaceae|g__	Kruskal-Wallis Rank Sum Test	WP-25	0.0543954	0.136757	ns
PB-100 - PB-200 - PB-25	Picobella	k__Bacteria|p__Chloroflexota|c__TK10|o__|f__|g__	Kruskal-Wallis Rank Sum Test	PB-100	0.152651	0.286686	ns
WP-100 - WP-200 - WP-25	Wave	k__Bacteria|p__Chloroflexota|c__TK10|o__|f__|g__	Kruskal-Wallis Rank Sum Test	WP-25	0.0204469	0.0681564	ns
PB-100 - PB-200 - PB-25	Picobella	k__Bacteria|p__Bacteroidota|c__Bacteroidia|o__Sphingobacteriales|f__Sphingobacteriaceae|g__Pedobacter	Kruskal-Wallis Rank Sum Test	PB-25	0.00115513	0.0107551	*
WP-100 - WP-200 - WP-25	Wave	k__Bacteria|p__Bacteroidota|c__Bacteroidia|o__Sphingobacteriales|f__Sphingobacteriaceae|g__Pedobacter	Kruskal-Wallis Rank Sum Test	WP-25	0.0339299	0.1001	ns
PB-100 - PB-200 - PB-25	Picobella	k__Bacteria|p__Pseudomonadota|c__Alphaproteobacteria|o__Hyphomicrobiales|f__Xanthobacteraceae|g__Nitrobacter	Kruskal-Wallis Rank Sum Test	PB-25	0.109441	0.232739	ns
WP-100 - WP-200 - WP-25	Wave	k__Bacteria|p__Pseudomonadota|c__Alphaproteobacteria|o__Hyphomicrobiales|f__Xanthobacteraceae|g__Nitrobacter	Kruskal-Wallis Rank Sum Test	WP-200	0.364343	0.49609	ns
PB-100 - PB-200 - PB-25	Picobella	k__Bacteria|p__Acidobacteriota|c__Acidobacteriae|o__Terriglobales|f__Acidobacteriaceae (Subgroup 1)|g__Acidobacterium	Kruskal-Wallis Rank Sum Test	PB-100	0.737911	0.80027	ns
WP-100 - WP-200 - WP-25	Wave	k__Bacteria|p__Acidobacteriota|c__Acidobacteriae|o__Terriglobales|f__Acidobacteriaceae (Subgroup 1)|g__Acidobacterium	Kruskal-Wallis Rank Sum Test	WP-25	0.608713	0.69989	ns
PB-100 - PB-200 - PB-25	Picobella	k__Bacteria|p__Pseudomonadota|c__Alphaproteobacteria|o__Hyphomicrobiales|f__Beijerinckiaceae|g__Bosea	Kruskal-Wallis Rank Sum Test	PB-200	0.000695863	0.010573	*
WP-100 - WP-200 - WP-25	Wave	k__Bacteria|p__Pseudomonadota|c__Alphaproteobacteria|o__Hyphomicrobiales|f__Beijerinckiaceae|g__Bosea	Kruskal-Wallis Rank Sum Test	WP-200	0.000919708	0.010573	*
PB-100 - PB-200 - PB-25	Picobella	k__Bacteria|p__Bacillota|c__|o__|f__|g__	Kruskal-Wallis Rank Sum Test	PB-200	0.864945	0.901228	ns
WP-100 - WP-200 - WP-25	Wave	k__Bacteria|p__Bacillota|c__|o__|f__|g__	Kruskal-Wallis Rank Sum Test	WP-25	0.0219941	0.0720659	ns
PB-100 - PB-200 - PB-25	Picobella	k__Bacteria|p__Pseudomonadota|c__Alphaproteobacteria|o__Rickettsiales|f__|g__	Kruskal-Wallis Rank Sum Test	PB-100	0.526525	0.64661	ns
WP-100 - WP-200 - WP-25	Wave	k__Bacteria|p__Pseudomonadota|c__Alphaproteobacteria|o__Rickettsiales|f__|g__	Kruskal-Wallis Rank Sum Test	WP-100	0.00536656	0.0264888	*
PB-100 - PB-200 - PB-25	Picobella	k__Bacteria|p__Verrucomicrobiota|c__Verrucomicrobiia|o__Chthoniobacterales|f__Terrimicrobiaceae|g__FukuN18 freshwater group	Kruskal-Wallis Rank Sum Test	PB-25	0.555033	0.671974	ns
WP-100 - WP-200 - WP-25	Wave	k__Bacteria|p__Verrucomicrobiota|c__Verrucomicrobiia|o__Chthoniobacterales|f__Terrimicrobiaceae|g__FukuN18 freshwater group	Kruskal-Wallis Rank Sum Test	WP-25	0.0537173	0.136757	ns
PB-100 - PB-200 - PB-25	Picobella	k__Bacteria|p__Pseudomonadota|c__Gammaproteobacteria|o__Burkholderiales|f__Comamonadaceae|g__Acidovorax	Kruskal-Wallis Rank Sum Test	PB-25	7.60689e-05	0.010573	*
WP-100 - WP-200 - WP-25	Wave	k__Bacteria|p__Pseudomonadota|c__Gammaproteobacteria|o__Burkholderiales|f__Comamonadaceae|g__Acidovorax	Kruskal-Wallis Rank Sum Test	WP-25	0.00661616	0.0292784	*
PB-100 - PB-200 - PB-25	Picobella	k__Bacteria|p__Pseudomonadota|c__Alphaproteobacteria|o__Sphingomonadales|f__Sphingomonadaceae|g__Novosphingobium	Kruskal-Wallis Rank Sum Test	PB-25	0.157755	0.291298	ns
WP-100 - WP-200 - WP-25	Wave	k__Bacteria|p__Pseudomonadota|c__Alphaproteobacteria|o__Sphingomonadales|f__Sphingomonadaceae|g__Novosphingobium	Kruskal-Wallis Rank Sum Test	WP-100	0.661876	0.738139	ns
PB-100 - PB-200 - PB-25	Picobella	k__Bacteria|p__Pseudomonadota|c__Gammaproteobacteria|o__Burkholderiales|f__Nitrosomonadaceae|g__	Kruskal-Wallis Rank Sum Test	PB-25	0.0313893	0.094682	ns
WP-100 - WP-200 - WP-25	Wave	k__Bacteria|p__Pseudomonadota|c__Gammaproteobacteria|o__Burkholderiales|f__Nitrosomonadaceae|g__	Kruskal-Wallis Rank Sum Test	WP-25	0.00226212	0.0152793	*
PB-100 - PB-200 - PB-25	Picobella	k__Bacteria|p__Myxococcota|c__Myxococcia|o__Myxococcales|f__Myxococcaceae|g__Corallococcus	Kruskal-Wallis Rank Sum Test	PB-25	0.00139071	0.0117182	*
WP-100 - WP-200 - WP-25	Wave	k__Bacteria|p__Myxococcota|c__Myxococcia|o__Myxococcales|f__Myxococcaceae|g__Corallococcus	Kruskal-Wallis Rank Sum Test	WP-25	0.000901362	0.010573	*
PB-100 - PB-200 - PB-25	Picobella	k__Bacteria|p__Actinomycetota|c__Thermoleophilia|o__Solirubrobacterales|f__Solirubrobacteraceae|g__Solirubrobacter	Kruskal-Wallis Rank Sum Test	PB-25	0.0459723	0.121645	ns
WP-100 - WP-200 - WP-25	Wave	k__Bacteria|p__Actinomycetota|c__Thermoleophilia|o__Solirubrobacterales|f__Solirubrobacteraceae|g__Solirubrobacter	Kruskal-Wallis Rank Sum Test	WP-25	0.0690059	0.162491	ns
PB-100 - PB-200 - PB-25	Picobella	k__Bacteria|p__Armatimonadota|c__Chthonomonadia|o__Chthonomonadales|f__Chthonomonadaceae|g__Chthonomonas	Kruskal-Wallis Rank Sum Test	PB-25	0.00125039	0.0110666	*
WP-100 - WP-200 - WP-25	Wave	k__Bacteria|p__Armatimonadota|c__Chthonomonadia|o__Chthonomonadales|f__Chthonomonadaceae|g__Chthonomonas	Kruskal-Wallis Rank Sum Test	WP-25	0.000486609	0.010573	*
PB-100 - PB-200 - PB-25	Picobella	k__Bacteria|p__Bacillota|c__Bacilli|o__Paenibacillales|f__Paenibacillaceae|g__Cohnella	Kruskal-Wallis Rank Sum Test	PB-100	0.00951898	0.0374222	*
WP-100 - WP-200 - WP-25	Wave	k__Bacteria|p__Bacillota|c__Bacilli|o__Paenibacillales|f__Paenibacillaceae|g__Cohnella	Kruskal-Wallis Rank Sum Test	WP-100	0.712652	0.775912	ns
PB-100 - PB-200 - PB-25	Picobella	k__Bacteria|p__Actinomycetota|c__Actinobacteria|o__Frankiales|f__Sporichthyaceae|g__Sporichthya	Kruskal-Wallis Rank Sum Test	PB-25	0.844508	0.882322	ns
WP-100 - WP-200 - WP-25	Wave	k__Bacteria|p__Actinomycetota|c__Actinobacteria|o__Frankiales|f__Sporichthyaceae|g__Sporichthya	Kruskal-Wallis Rank Sum Test	WP-25	0.0198418	0.0667171	ns
PB-100 - PB-200 - PB-25	Picobella	k__Bacteria|p__Bacillota|c__Bacilli|o__Paenibacillales|f__Paenibacillaceae|g__Paenibacillus	Kruskal-Wallis Rank Sum Test	PB-200	0.0570592	0.141272	ns
WP-100 - WP-200 - WP-25	Wave	k__Bacteria|p__Bacillota|c__Bacilli|o__Paenibacillales|f__Paenibacillaceae|g__Paenibacillus	Kruskal-Wallis Rank Sum Test	WP-100	0.140648	0.272108	ns
PB-100 - PB-200 - PB-25	Picobella	k__Bacteria|p__Verrucomicrobiota|c__Verrucomicrobiia|o__Pedosphaerales|f__Pedosphaeraceae|g__DEV008	Kruskal-Wallis Rank Sum Test	PB-25	0.0249273	0.0803096	ns
WP-100 - WP-200 - WP-25	Wave	k__Bacteria|p__Verrucomicrobiota|c__Verrucomicrobiia|o__Pedosphaerales|f__Pedosphaeraceae|g__DEV008	Kruskal-Wallis Rank Sum Test	WP-25	0.00209431	0.0149316	*
PB-100 - PB-200 - PB-25	Picobella	k__Bacteria|p__Pseudomonadota|c__Alphaproteobacteria|o__Hyphomicrobiales|f__Hyphomicrobiaceae|g__Hyphomicrobium	Kruskal-Wallis Rank Sum Test	PB-25	0.628701	0.711962	ns
WP-100 - WP-200 - WP-25	Wave	k__Bacteria|p__Pseudomonadota|c__Alphaproteobacteria|o__Hyphomicrobiales|f__Hyphomicrobiaceae|g__Hyphomicrobium	Kruskal-Wallis Rank Sum Test	WP-25	0.0491754	0.128356	ns
PB-100 - PB-200 - PB-25	Picobella	k__Bacteria|p__Bacillota|c__Bacilli|o__Alicyclobacillales|f__Alicyclobacillaceae|g__Tumebacillus	Kruskal-Wallis Rank Sum Test	PB-100	0.441279	0.564855	ns
WP-100 - WP-200 - WP-25	Wave	k__Bacteria|p__Bacillota|c__Bacilli|o__Alicyclobacillales|f__Alicyclobacillaceae|g__Tumebacillus	Kruskal-Wallis Rank Sum Test	WP-25	0.357477	0.49609	ns
PB-100 - PB-200 - PB-25	Picobella	k__Bacteria|p__Pseudomonadota|c__Alphaproteobacteria|o__Acetobacterales|f__Acetobacteraceae|g__Rhodovastum	Kruskal-Wallis Rank Sum Test	PB-25	0.00997867	0.0381279	*
WP-100 - WP-200 - WP-25	Wave	k__Bacteria|p__Pseudomonadota|c__Alphaproteobacteria|o__Acetobacterales|f__Acetobacteraceae|g__Rhodovastum	Kruskal-Wallis Rank Sum Test	WP-25	0.00596735	0.0271885	*
PB-100 - PB-200 - PB-25	Picobella	k__Bacteria|p__Acidobacteriota|c__Vicinamibacteria|o__Vicinamibacterales|f__|g__	Kruskal-Wallis Rank Sum Test	PB-25	0.000230671	0.010573	*
WP-100 - WP-200 - WP-25	Wave	k__Bacteria|p__Acidobacteriota|c__Vicinamibacteria|o__Vicinamibacterales|f__|g__	Kruskal-Wallis Rank Sum Test	WP-25	0.000251901	0.010573	*
PB-100 - PB-200 - PB-25	Picobella	k__Bacteria|p__Pseudomonadota|c__Alphaproteobacteria|o__Hyphomicrobiales|f__Rhizobiaceae|g__Agrobacterium	Kruskal-Wallis Rank Sum Test	PB-25	0.000218434	0.010573	*
WP-100 - WP-200 - WP-25	Wave	k__Bacteria|p__Pseudomonadota|c__Alphaproteobacteria|o__Hyphomicrobiales|f__Rhizobiaceae|g__Agrobacterium	Kruskal-Wallis Rank Sum Test	WP-25	0.000594994	0.010573	*
PB-100 - PB-200 - PB-25	Picobella	k__Bacteria|p__Pseudomonadota|c__Gammaproteobacteria|o__Burkholderiales|f__Alcaligenaceae|g__Bordetella	Kruskal-Wallis Rank Sum Test	PB-200	0.188876	0.322471	ns
WP-100 - WP-200 - WP-25	Wave	k__Bacteria|p__Pseudomonadota|c__Gammaproteobacteria|o__Burkholderiales|f__Alcaligenaceae|g__Bordetella	Kruskal-Wallis Rank Sum Test	WP-200	0.0549458	0.137364	ns
PB-100 - PB-200 - PB-25	Picobella	k__Bacteria|p__Pseudomonadota|c__Alphaproteobacteria|o__Elsterales|f__Elsteraceae|g__	Kruskal-Wallis Rank Sum Test	PB-100	0.467095	0.590033	ns
WP-100 - WP-200 - WP-25	Wave	k__Bacteria|p__Pseudomonadota|c__Alphaproteobacteria|o__Elsterales|f__Elsteraceae|g__	Kruskal-Wallis Rank Sum Test	WP-25	0.20603	0.344876	ns
PB-100 - PB-200 - PB-25	Picobella	k__Bacteria|p__Chlamydiota|c__Chlamydiia|o__Chlamydiales|f__cvE6|g__	Kruskal-Wallis Rank Sum Test	PB-25	0.985191	0.997392	ns
WP-100 - WP-200 - WP-25	Wave	k__Bacteria|p__Chlamydiota|c__Chlamydiia|o__Chlamydiales|f__cvE6|g__	Kruskal-Wallis Rank Sum Test	WP-100	0.20594	0.344876	ns
PB-100 - PB-200 - PB-25	Picobella	k__Bacteria|p__Elusimicrobiota|c__Lineage IIa|o__|f__|g__	Kruskal-Wallis Rank Sum Test	PB-25	0.00730883	0.0315666	*
WP-100 - WP-200 - WP-25	Wave	k__Bacteria|p__Elusimicrobiota|c__Lineage IIa|o__|f__|g__	Kruskal-Wallis Rank Sum Test	WP-25	0.0101653	0.0383691	*
PB-100 - PB-200 - PB-25	Picobella	k__Bacteria|p__Bacteroidota|c__Bacteroidia|o__Chitinophagales|f__Chitinophagaceae|g__Sediminibacterium	Kruskal-Wallis Rank Sum Test	PB-25	0.00190691	0.0141185	*
WP-100 - WP-200 - WP-25	Wave	k__Bacteria|p__Bacteroidota|c__Bacteroidia|o__Chitinophagales|f__Chitinophagaceae|g__Sediminibacterium	Kruskal-Wallis Rank Sum Test	WP-25	0.00509581	0.0256456	*
PB-100 - PB-200 - PB-25	Picobella	k__Bacteria|p__Pseudomonadota|c__Alphaproteobacteria|o__Acetobacterales|f__Acetobacteraceae|g__Acidocella	Kruskal-Wallis Rank Sum Test	PB-25	0.442348	0.564855	ns
WP-100 - WP-200 - WP-25	Wave	k__Bacteria|p__Pseudomonadota|c__Alphaproteobacteria|o__Acetobacterales|f__Acetobacteraceae|g__Acidocella	Kruskal-Wallis Rank Sum Test	WP-100	0.155668	0.290228	ns
PB-100 - PB-200 - PB-25	Picobella	k__Bacteria|p__Pseudomonadota|c__Gammaproteobacteria|o__Burkholderiales|f__Neisseriaceae|g__	Kruskal-Wallis Rank Sum Test	PB-25	0.199501	0.337617	ns
WP-100 - WP-200 - WP-25	Wave	k__Bacteria|p__Pseudomonadota|c__Gammaproteobacteria|o__Burkholderiales|f__Neisseriaceae|g__	Kruskal-Wallis Rank Sum Test	WP-25	0.308077	0.469742	ns
PB-100 - PB-200 - PB-25	Picobella	k__Bacteria|p__Verrucomicrobiota|c__Verrucomicrobiia|o__Chthoniobacterales|f__Chthoniobacteraceae|g__	Kruskal-Wallis Rank Sum Test	PB-100	0.344379	0.49609	ns
WP-100 - WP-200 - WP-25	Wave	k__Bacteria|p__Verrucomicrobiota|c__Verrucomicrobiia|o__Chthoniobacterales|f__Chthoniobacteraceae|g__	Kruskal-Wallis Rank Sum Test	WP-25	0.185443	0.320045	ns
PB-100 - PB-200 - PB-25	Picobella	k__Bacteria|p__Pseudomonadota|c__Gammaproteobacteria|o__Burkholderiales|f__Burkholderiaceae|g__Cupriavidus	Kruskal-Wallis Rank Sum Test	PB-25	0.00881352	0.035718	*
WP-100 - WP-200 - WP-25	Wave	k__Bacteria|p__Pseudomonadota|c__Gammaproteobacteria|o__Burkholderiales|f__Burkholderiaceae|g__Cupriavidus	Kruskal-Wallis Rank Sum Test	WP-25	0.0029869	0.0184482	*
PB-100 - PB-200 - PB-25	Picobella	k__Bacteria|p__Pseudomonadota|c__Alphaproteobacteria|o__Azospirillales|f__Azospirillaceae|g__	Kruskal-Wallis Rank Sum Test	PB-100	0.209984	0.349217	ns
WP-100 - WP-200 - WP-25	Wave	k__Bacteria|p__Pseudomonadota|c__Alphaproteobacteria|o__Azospirillales|f__Azospirillaceae|g__	Kruskal-Wallis Rank Sum Test	WP-25	0.625251	0.710093	ns
PB-100 - PB-200 - PB-25	Picobella	k__Bacteria|p__Pseudomonadota|c__Gammaproteobacteria|o__Burkholderiales|f__SC-I-84|g__	Kruskal-Wallis Rank Sum Test	PB-25	0.000836696	0.010573	*
WP-100 - WP-200 - WP-25	Wave	k__Bacteria|p__Pseudomonadota|c__Gammaproteobacteria|o__Burkholderiales|f__SC-I-84|g__	Kruskal-Wallis Rank Sum Test	WP-25	0.00643546	0.0286434	*
PB-100 - PB-200 - PB-25	Picobella	k__Bacteria|p__Pseudomonadota|c__Alphaproteobacteria|o__Micropepsales|f__Micropepsaceae|g__Micropepsis	Kruskal-Wallis Rank Sum Test	PB-25	0.20245	0.341108	ns
WP-100 - WP-200 - WP-25	Wave	k__Bacteria|p__Pseudomonadota|c__Alphaproteobacteria|o__Micropepsales|f__Micropepsaceae|g__Micropepsis	Kruskal-Wallis Rank Sum Test	WP-200	0.689703	0.760613	ns
PB-100 - PB-200 - PB-25	Picobella	k__Bacteria|p__Pseudomonadota|c__Alphaproteobacteria|o__Acetobacterales|f__Acetobacteraceae|g__Endobacter	Kruskal-Wallis Rank Sum Test	PB-100	0.608121	0.69989	ns
WP-100 - WP-200 - WP-25	Wave	k__Bacteria|p__Pseudomonadota|c__Alphaproteobacteria|o__Acetobacterales|f__Acetobacteraceae|g__Endobacter	Kruskal-Wallis Rank Sum Test	WP-25	0.628746	0.711962	ns
PB-100 - PB-200 - PB-25	Picobella	k__Bacteria|p__Pseudomonadota|c__Alphaproteobacteria|o__Paracaedibacterales|f__Paracaedibacteraceae|g__Candidatus Captivus	Kruskal-Wallis Rank Sum Test	PB-25	0.00436156	0.0238111	*
WP-100 - WP-200 - WP-25	Wave	k__Bacteria|p__Pseudomonadota|c__Alphaproteobacteria|o__Paracaedibacterales|f__Paracaedibacteraceae|g__Candidatus Captivus	Kruskal-Wallis Rank Sum Test	WP-25	0.0153045	0.0533234	ns
PB-100 - PB-200 - PB-25	Picobella	k__Bacteria|p__Pseudomonadota|c__Gammaproteobacteria|o__Burkholderiales|f__|g__	Kruskal-Wallis Rank Sum Test	PB-100	0.0101349	0.0383691	*
WP-100 - WP-200 - WP-25	Wave	k__Bacteria|p__Pseudomonadota|c__Gammaproteobacteria|o__Burkholderiales|f__|g__	Kruskal-Wallis Rank Sum Test	WP-25	0.160853	0.295601	ns
PB-100 - PB-200 - PB-25	Picobella	k__Bacteria|p__Pseudomonadota|c__Alphaproteobacteria|o__Rickettsiales|f__bac2nit3|g__	Kruskal-Wallis Rank Sum Test	PB-100	0.00153117	0.0122813	*
WP-100 - WP-200 - WP-25	Wave	k__Bacteria|p__Pseudomonadota|c__Alphaproteobacteria|o__Rickettsiales|f__bac2nit3|g__	Kruskal-Wallis Rank Sum Test	WP-100	0.0118764	0.0429336	*
PB-100 - PB-200 - PB-25	Picobella	k__Bacteria|p__Bacteroidota|c__Bacteroidia|o__Chitinophagales|f__Chitinophagaceae|g__Parafilimonas	Kruskal-Wallis Rank Sum Test	PB-100	0.980596	0.997392	ns
WP-100 - WP-200 - WP-25	Wave	k__Bacteria|p__Bacteroidota|c__Bacteroidia|o__Chitinophagales|f__Chitinophagaceae|g__Parafilimonas	Kruskal-Wallis Rank Sum Test	WP-25	0.0288205	0.0877145	ns
PB-100 - PB-200 - PB-25	Picobella	k__Bacteria|p__Chlamydiota|c__Chlamydiia|o__Chlamydiales|f__Simkaniaceae|g__Candidatus Renichlamydia	Kruskal-Wallis Rank Sum Test	PB-100	0.982507	0.997392	ns
WP-100 - WP-200 - WP-25	Wave	k__Bacteria|p__Chlamydiota|c__Chlamydiia|o__Chlamydiales|f__Simkaniaceae|g__Candidatus Renichlamydia	Kruskal-Wallis Rank Sum Test	WP-25	0.434801	0.558926	ns
PB-100 - PB-200 - PB-25	Picobella	k__Bacteria|p__Dependentiae|c__Babeliae|o__Babeliales|f__|g__UBA12409	Kruskal-Wallis Rank Sum Test	PB-100	0.102983	0.22212	ns
WP-100 - WP-200 - WP-25	Wave	k__Bacteria|p__Dependentiae|c__Babeliae|o__Babeliales|f__|g__UBA12409	Kruskal-Wallis Rank Sum Test	WP-100	0.355166	0.49609	ns
PB-100 - PB-200 - PB-25	Picobella	k__Bacteria|p__Patescibacteria|c__Parcubacteria|o__Candidatus Kaiserbacteria|f__|g__	Kruskal-Wallis Rank Sum Test	PB-200	0.121378	0.245551	ns
WP-100 - WP-200 - WP-25	Wave	k__Bacteria|p__Patescibacteria|c__Parcubacteria|o__Candidatus Kaiserbacteria|f__|g__	Kruskal-Wallis Rank Sum Test	WP-100	0.671022	0.74558	ns
PB-100 - PB-200 - PB-25	Picobella	k__Bacteria|p__Pseudomonadota|c__Gammaproteobacteria|o__Burkholderiales|f__TRA3-20|g__	Kruskal-Wallis Rank Sum Test	PB-100	0.868658	0.903655	ns
WP-100 - WP-200 - WP-25	Wave	k__Bacteria|p__Pseudomonadota|c__Gammaproteobacteria|o__Burkholderiales|f__TRA3-20|g__	Kruskal-Wallis Rank Sum Test	WP-25	0.203557	0.342225	ns
PB-100 - PB-200 - PB-25	Picobella	k__Bacteria|p__Pseudomonadota|c__Alphaproteobacteria|o__Hyphomicrobiales|f__Rhodomicrobiaceae|g__Rhodomicrobium	Kruskal-Wallis Rank Sum Test	PB-100	0.61863	0.705697	ns
WP-100 - WP-200 - WP-25	Wave	k__Bacteria|p__Pseudomonadota|c__Alphaproteobacteria|o__Hyphomicrobiales|f__Rhodomicrobiaceae|g__Rhodomicrobium	Kruskal-Wallis Rank Sum Test	WP-25	0.156853	0.290581	ns
PB-100 - PB-200 - PB-25	Picobella	k__Bacteria|p__Chlamydiota|c__Chlamydiia|o__Chlamydiales|f__Simkaniaceae|g__Ga0074140	Kruskal-Wallis Rank Sum Test	PB-100	0.312971	0.473762	ns
WP-100 - WP-200 - WP-25	Wave	k__Bacteria|p__Chlamydiota|c__Chlamydiia|o__Chlamydiales|f__Simkaniaceae|g__Ga0074140	Kruskal-Wallis Rank Sum Test	WP-25	0.169083	0.303601	ns
PB-100 - PB-200 - PB-25	Picobella	k__Bacteria|p__Bacillota|c__Bacilli|o__Alicyclobacillales|f__Alicyclobacillaceae|g__Alicyclobacillus	Kruskal-Wallis Rank Sum Test	PB-100	0.444655	0.566861	ns
WP-100 - WP-200 - WP-25	Wave	k__Bacteria|p__Bacillota|c__Bacilli|o__Alicyclobacillales|f__Alicyclobacillaceae|g__Alicyclobacillus	Kruskal-Wallis Rank Sum Test	WP-25	0.330873	0.488529	ns
PB-100 - PB-200 - PB-25	Picobella	k__Bacteria|p__Actinomycetota|c__Actinobacteria|o__Micrococcales|f__Microbacteriaceae|g__Frondihabitans	Kruskal-Wallis Rank Sum Test	PB-200	0.168863	0.303601	ns
WP-100 - WP-200 - WP-25	Wave	k__Bacteria|p__Actinomycetota|c__Actinobacteria|o__Micrococcales|f__Microbacteriaceae|g__Frondihabitans	Kruskal-Wallis Rank Sum Test	WP-200	0.458027	0.580067	ns
PB-100 - PB-200 - PB-25	Picobella	k__Bacteria|p__Bacillota|c__Bacilli|o__Thermoactinomycetales|f__Thermoactinomycetaceae|g__Pasteuria	Kruskal-Wallis Rank Sum Test	PB-200	0.159571	0.293947	ns
WP-100 - WP-200 - WP-25	Wave	k__Bacteria|p__Bacillota|c__Bacilli|o__Thermoactinomycetales|f__Thermoactinomycetaceae|g__Pasteuria	Kruskal-Wallis Rank Sum Test	WP-25	0.104714	0.224595	ns
PB-100 - PB-200 - PB-25	Picobella	k__Bacteria|p__Actinomycetota|c__Actinobacteria|o__Micromonosporales|f__Micromonosporaceae|g__Rugosimonospora	Kruskal-Wallis Rank Sum Test	PB-200	0.903593	0.933774	ns
WP-100 - WP-200 - WP-25	Wave	k__Bacteria|p__Actinomycetota|c__Actinobacteria|o__Micromonosporales|f__Micromonosporaceae|g__Rugosimonospora	Kruskal-Wallis Rank Sum Test	WP-25	0.367845	0.49609	ns
PB-100 - PB-200 - PB-25	Picobella	k__Bacteria|p__Pseudomonadota|c__Gammaproteobacteria|o__Burkholderiales|f__Nitrosomonadaceae|g__Ellin6067	Kruskal-Wallis Rank Sum Test	PB-25	0.00322181	0.0189373	*
WP-100 - WP-200 - WP-25	Wave	k__Bacteria|p__Pseudomonadota|c__Gammaproteobacteria|o__Burkholderiales|f__Nitrosomonadaceae|g__Ellin6067	Kruskal-Wallis Rank Sum Test	WP-25	0.00094615	0.010573	*
PB-100 - PB-200 - PB-25	Picobella	k__Bacteria|p__Bacillota|c__Thermacetogenia|o__Thermacetogeniales|f__Thermacetogeniaceae|g__	Kruskal-Wallis Rank Sum Test	PB-100	0.4286	0.551876	ns
WP-100 - WP-200 - WP-25	Wave	k__Bacteria|p__Bacillota|c__Thermacetogenia|o__Thermacetogeniales|f__Thermacetogeniaceae|g__	Kruskal-Wallis Rank Sum Test	WP-200	0.0856922	0.192506	ns
PB-100 - PB-200 - PB-25	Picobella	k__Bacteria|p__Pseudomonadota|c__Gammaproteobacteria|o__Salinisphaerales|f__Nevskiaceae|g__Alkanibacter	Kruskal-Wallis Rank Sum Test	PB-25	0.28418	0.451172	ns
WP-100 - WP-200 - WP-25	Wave	k__Bacteria|p__Pseudomonadota|c__Gammaproteobacteria|o__Salinisphaerales|f__Nevskiaceae|g__Alkanibacter	Kruskal-Wallis Rank Sum Test	WP-25	0.149467	0.282776	ns
PB-100 - PB-200 - PB-25	Picobella	k__Bacteria|p__Verrucomicrobiota|c__Verrucomicrobiia|o__|f__|g__	Kruskal-Wallis Rank Sum Test	PB-25	0.0213939	0.0703989	ns
WP-100 - WP-200 - WP-25	Wave	k__Bacteria|p__Verrucomicrobiota|c__Verrucomicrobiia|o__|f__|g__	Kruskal-Wallis Rank Sum Test	WP-25	0.0661217	0.158863	ns
PB-100 - PB-200 - PB-25	Picobella	k__Bacteria|p__Patescibacteria|c__Parcubacteria|o__Candidatus Jorgensenbacteria|f__|g__	Kruskal-Wallis Rank Sum Test	PB-200	0.270161	0.432482	ns
WP-100 - WP-200 - WP-25	Wave	k__Bacteria|p__Patescibacteria|c__Parcubacteria|o__Candidatus Jorgensenbacteria|f__|g__	Kruskal-Wallis Rank Sum Test	WP-25	0.181148	0.316289	ns
PB-100 - PB-200 - PB-25	Picobella	k__Bacteria|p__Actinomycetota|c__Actinobacteria|o__|f__|g__	Kruskal-Wallis Rank Sum Test	PB-25	0.338822	0.495052	ns
WP-100 - WP-200 - WP-25	Wave	k__Bacteria|p__Actinomycetota|c__Actinobacteria|o__|f__|g__	Kruskal-Wallis Rank Sum Test	WP-100	0.194455	0.330531	ns
PB-100 - PB-200 - PB-25	Picobella	k__Bacteria|p__Pseudomonadota|c__Alphaproteobacteria|o__Hyphomicrobiales|f__Beijerinckiaceae|g__Methylobacterium	Kruskal-Wallis Rank Sum Test	PB-200	0.988844	0.997392	ns
WP-100 - WP-200 - WP-25	Wave	k__Bacteria|p__Pseudomonadota|c__Alphaproteobacteria|o__Hyphomicrobiales|f__Beijerinckiaceae|g__Methylobacterium	Kruskal-Wallis Rank Sum Test	WP-100	0.0929791	0.206919	ns
PB-100 - PB-200 - PB-25	Picobella	k__Bacteria|p__Pseudomonadota|c__Alphaproteobacteria|o__Micavibrionales|f__Micavibrionaceae|g__Micavibrio	Kruskal-Wallis Rank Sum Test	PB-100	0.685051	0.759731	ns
WP-100 - WP-200 - WP-25	Wave	k__Bacteria|p__Pseudomonadota|c__Alphaproteobacteria|o__Micavibrionales|f__Micavibrionaceae|g__Micavibrio	Kruskal-Wallis Rank Sum Test	WP-100	0.065168	0.157302	ns
PB-100 - PB-200 - PB-25	Picobella	k__Bacteria|p__Pseudomonadota|c__Gammaproteobacteria|o__Burkholderiales|f__Burkholderiaceae|g__	Kruskal-Wallis Rank Sum Test	PB-100	0.180992	0.316289	ns
WP-100 - WP-200 - WP-25	Wave	k__Bacteria|p__Pseudomonadota|c__Gammaproteobacteria|o__Burkholderiales|f__Burkholderiaceae|g__	Kruskal-Wallis Rank Sum Test	WP-100	0.998542	0.999061	ns
PB-100 - PB-200 - PB-25	Picobella	k__Bacteria|p__Bacillota|c__Bacilli|o__Bacillales|f__Bacillaceae|g__Bacillus	Kruskal-Wallis Rank Sum Test	PB-100	0.685731	0.759731	ns
WP-100 - WP-200 - WP-25	Wave	k__Bacteria|p__Bacillota|c__Bacilli|o__Bacillales|f__Bacillaceae|g__Bacillus	Kruskal-Wallis Rank Sum Test	WP-25	0.537763	0.65831	ns
PB-100 - PB-200 - PB-25	Picobella	k__Bacteria|p__Actinomycetota|c__Actinobacteria|o__Pseudonocardiales|f__Pseudonocardiaceae|g__Bounagaea	Kruskal-Wallis Rank Sum Test	PB-200	0.579489	0.690286	ns
WP-100 - WP-200 - WP-25	Wave	k__Bacteria|p__Actinomycetota|c__Actinobacteria|o__Pseudonocardiales|f__Pseudonocardiaceae|g__Bounagaea	Kruskal-Wallis Rank Sum Test	WP-25	0.381744	0.512953	ns
PB-100 - PB-200 - PB-25	Picobella	k__Bacteria|p__Pseudomonadota|c__Alphaproteobacteria|o__Parvibaculales|f__Parvibaculaceae|g__Parvibaculum	Kruskal-Wallis Rank Sum Test	PB-100	0.0126426	0.0448609	*
WP-100 - WP-200 - WP-25	Wave	k__Bacteria|p__Pseudomonadota|c__Alphaproteobacteria|o__Parvibaculales|f__Parvibaculaceae|g__Parvibaculum	Kruskal-Wallis Rank Sum Test	WP-25	0.0016178	0.0127997	*
PB-100 - PB-200 - PB-25	Picobella	k__Bacteria|p__Bdellovibrionota|c__Oligoflexia|o__Silvanigrellales|f__Silvanigrellaceae|g__Fluviispira	Kruskal-Wallis Rank Sum Test	PB-100	0.592149	0.69084	ns
WP-100 - WP-200 - WP-25	Wave	k__Bacteria|p__Bdellovibrionota|c__Oligoflexia|o__Silvanigrellales|f__Silvanigrellaceae|g__Fluviispira	Kruskal-Wallis Rank Sum Test	WP-25	0.594222	0.692211	ns
PB-100 - PB-200 - PB-25	Picobella	k__Bacteria|p__Planctomycetota|c__Planctomycetes|o__Isosphaerales|f__Isosphaeraceae|g__Paludisphaera	Kruskal-Wallis Rank Sum Test	PB-25	0.139229	0.270044	ns
WP-100 - WP-200 - WP-25	Wave	k__Bacteria|p__Planctomycetota|c__Planctomycetes|o__Isosphaerales|f__Isosphaeraceae|g__Paludisphaera	Kruskal-Wallis Rank Sum Test	WP-100	0.310839	0.473016	ns
PB-100 - PB-200 - PB-25	Picobella	k__Bacteria|p__Chloroflexota|c__JG30-KF-CM66|o__|f__|g__	Kruskal-Wallis Rank Sum Test	PB-100	0.127979	0.254326	ns
WP-100 - WP-200 - WP-25	Wave	k__Bacteria|p__Chloroflexota|c__JG30-KF-CM66|o__|f__|g__	Kruskal-Wallis Rank Sum Test	WP-25	0.0286025	0.0873964	ns
PB-100 - PB-200 - PB-25	Picobella	k__Bacteria|p__Actinomycetota|c__Thermoleophilia|o__Solirubrobacterales|f__Solirubrobacteraceae|g__Baekduia	Kruskal-Wallis Rank Sum Test	PB-200	0.408742	0.535258	ns
WP-100 - WP-200 - WP-25	Wave	k__Bacteria|p__Actinomycetota|c__Thermoleophilia|o__Solirubrobacterales|f__Solirubrobacteraceae|g__Baekduia	Kruskal-Wallis Rank Sum Test	WP-200	0.173937	0.309024	ns
PB-100 - PB-200 - PB-25	Picobella	k__Bacteria|p__Pseudomonadota|c__Alphaproteobacteria|o__Hyphomicrobiales|f__Pleomorphomonadaceae|g__	Kruskal-Wallis Rank Sum Test	PB-25	0.00314315	0.018908	*
WP-100 - WP-200 - WP-25	Wave	k__Bacteria|p__Pseudomonadota|c__Alphaproteobacteria|o__Hyphomicrobiales|f__Pleomorphomonadaceae|g__	Kruskal-Wallis Rank Sum Test	WP-25	0.00243809	0.0161839	*
PB-100 - PB-200 - PB-25	Picobella	k__Bacteria|p__Pseudomonadota|c__Alphaproteobacteria|o__Rickettsiales|f__Midichloriaceae|g__Candidatus Jidaibacter	Kruskal-Wallis Rank Sum Test	PB-25	0.511937	0.629698	ns
WP-100 - WP-200 - WP-25	Wave	k__Bacteria|p__Pseudomonadota|c__Alphaproteobacteria|o__Rickettsiales|f__Midichloriaceae|g__Candidatus Jidaibacter	Kruskal-Wallis Rank Sum Test	WP-100	0.0413242	0.112437	ns
PB-100 - PB-200 - PB-25	Picobella	k__Bacteria|p__Chloroflexota|c__Ktedonobacteria|o__B12-WMSP1|f__|g__	Kruskal-Wallis Rank Sum Test	PB-200	0.976472	0.997392	ns
WP-100 - WP-200 - WP-25	Wave	k__Bacteria|p__Chloroflexota|c__Ktedonobacteria|o__B12-WMSP1|f__|g__	Kruskal-Wallis Rank Sum Test	WP-25	0.182372	0.317044	ns
PB-100 - PB-200 - PB-25	Picobella	k__Bacteria|p__Pseudomonadota|c__Alphaproteobacteria|o__Caedibacterales|f__Caedibacteraceae|g__Caedibacter	Kruskal-Wallis Rank Sum Test	PB-25	0.352573	0.49609	ns
WP-100 - WP-200 - WP-25	Wave	k__Bacteria|p__Pseudomonadota|c__Alphaproteobacteria|o__Caedibacterales|f__Caedibacteraceae|g__Caedibacter	Kruskal-Wallis Rank Sum Test	WP-100	0.0262938	0.0829762	ns
PB-100 - PB-200 - PB-25	Picobella	k__Bacteria|p__Actinomycetota|c__Actinobacteria|o__Micrococcales|f__Microbacteriaceae|g__Microcella	Kruskal-Wallis Rank Sum Test	PB-100	0.0365168	0.10262	ns
WP-100 - WP-200 - WP-25	Wave	k__Bacteria|p__Actinomycetota|c__Actinobacteria|o__Micrococcales|f__Microbacteriaceae|g__Microcella	Kruskal-Wallis Rank Sum Test	WP-200	0.00967144	0.0374222	*
PB-100 - PB-200 - PB-25	Picobella	k__Bacteria|p__Candidatus Kapabacteria|c__Kapabacteria|o__Kapabacteriales|f__|g__	Kruskal-Wallis Rank Sum Test	PB-100	0.999061	0.999061	ns
WP-100 - WP-200 - WP-25	Wave	k__Bacteria|p__Candidatus Kapabacteria|c__Kapabacteria|o__Kapabacteriales|f__|g__	Kruskal-Wallis Rank Sum Test	WP-100	0.252399	0.408356	ns
PB-100 - PB-200 - PB-25	Picobella	k__Bacteria|p__Actinomycetota|c__Actinobacteria|o__Micrococcales|f__Dermacoccaceae|g__Flexivirga	Kruskal-Wallis Rank Sum Test	PB-100	0.167995	0.303601	ns
WP-100 - WP-200 - WP-25	Wave	k__Bacteria|p__Actinomycetota|c__Actinobacteria|o__Micrococcales|f__Dermacoccaceae|g__Flexivirga	Kruskal-Wallis Rank Sum Test	WP-200	0.209746	0.349217	ns
PB-100 - PB-200 - PB-25	Picobella	k__Bacteria|p__Bacillota|c__Thermacetogenia|o__Thermacetogeniales|f__Thermacetogeniaceae|g__Syntrophaceticus	Kruskal-Wallis Rank Sum Test	PB-100	0.596374	0.692311	ns
WP-100 - WP-200 - WP-25	Wave	k__Bacteria|p__Bacillota|c__Thermacetogenia|o__Thermacetogeniales|f__Thermacetogeniaceae|g__Syntrophaceticus	Kruskal-Wallis Rank Sum Test	WP-100	0.473318	0.59486	ns
PB-100 - PB-200 - PB-25	Picobella	k__Bacteria|p__Patescibacteria|c__Parcubacteria|o__Candidatus Nomurabacteria|f__|g__	Kruskal-Wallis Rank Sum Test	PB-100	0.00302434	0.0184821	*
WP-100 - WP-200 - WP-25	Wave	k__Bacteria|p__Patescibacteria|c__Parcubacteria|o__Candidatus Nomurabacteria|f__|g__	Kruskal-Wallis Rank Sum Test	WP-100	0.0109051	0.0405648	*
PB-100 - PB-200 - PB-25	Picobella	k__Bacteria|p__Bacteroidota|c__Bacteroidia|o__Chitinophagales|f__Chitinophagaceae|g__Taibaiella	Kruskal-Wallis Rank Sum Test	PB-100	0.331765	0.488529	ns
WP-100 - WP-200 - WP-25	Wave	k__Bacteria|p__Bacteroidota|c__Bacteroidia|o__Chitinophagales|f__Chitinophagaceae|g__Taibaiella	Kruskal-Wallis Rank Sum Test	WP-200	0.164581	0.301015	ns
PB-100 - PB-200 - PB-25	Picobella	k__Bacteria|p__Pseudomonadota|c__Gammaproteobacteria|o__Legionellales|f__Legionellaceae|g__	Kruskal-Wallis Rank Sum Test	PB-25	0.00850787	0.0352114	*
WP-100 - WP-200 - WP-25	Wave	k__Bacteria|p__Pseudomonadota|c__Gammaproteobacteria|o__Legionellales|f__Legionellaceae|g__	Kruskal-Wallis Rank Sum Test	WP-25	0.000271299	0.010573	*
PB-100 - PB-200 - PB-25	Picobella	k__Bacteria|p__Actinomycetota|c__Actinobacteria|o__Micromonosporales|f__Micromonosporaceae|g__	Kruskal-Wallis Rank Sum Test	PB-200	0.250044	0.406189	ns
WP-100 - WP-200 - WP-25	Wave	k__Bacteria|p__Actinomycetota|c__Actinobacteria|o__Micromonosporales|f__Micromonosporaceae|g__	Kruskal-Wallis Rank Sum Test	WP-100	0.552055	0.669421	ns
PB-100 - PB-200 - PB-25	Picobella	k__Bacteria|p__Bacteroidota|c__Bacteroidia|o__Chitinophagales|f__Chitinophagaceae|g__Arachidicoccus	Kruskal-Wallis Rank Sum Test	PB-100	0.367879	0.49609	ns
WP-100 - WP-200 - WP-25	Wave	k__Bacteria|p__Bacteroidota|c__Bacteroidia|o__Chitinophagales|f__Chitinophagaceae|g__Arachidicoccus	Kruskal-Wallis Rank Sum Test	WP-200	0.0418184	0.113381	ns
PB-100 - PB-200 - PB-25	Picobella	k__Bacteria|p__Pseudomonadota|c__Alphaproteobacteria|o__Paracaedibacterales|f__Paracaedibacteraceae|g__	Kruskal-Wallis Rank Sum Test	PB-200	0.246286	0.40178	ns
WP-100 - WP-200 - WP-25	Wave	k__Bacteria|p__Pseudomonadota|c__Alphaproteobacteria|o__Paracaedibacterales|f__Paracaedibacteraceae|g__	Kruskal-Wallis Rank Sum Test	WP-100	0.991454	0.997392	ns
PB-100 - PB-200 - PB-25	Picobella	k__Bacteria|p__Patescibacteria|c__|o__|f__|g__	Kruskal-Wallis Rank Sum Test	PB-100	0.0163776	0.0560477	ns
WP-100 - WP-200 - WP-25	Wave	k__Bacteria|p__Patescibacteria|c__|o__|f__|g__	Kruskal-Wallis Rank Sum Test	WP-100	0.38305	0.512953	ns
PB-100 - PB-200 - PB-25	Picobella	k__Bacteria|p__Bacteroidota|c__Bacteroidia|o__Cytophagales|f__Amoebophilaceae|g__Candidatus Amoebophilus	Kruskal-Wallis Rank Sum Test	PB-200	0.222824	0.367398	ns
WP-100 - WP-200 - WP-25	Wave	k__Bacteria|p__Bacteroidota|c__Bacteroidia|o__Cytophagales|f__Amoebophilaceae|g__Candidatus Amoebophilus	Kruskal-Wallis Rank Sum Test	WP-25	0.0662274	0.158863	ns
PB-100 - PB-200 - PB-25	Picobella	k__Bacteria|p__Pseudomonadota|c__Gammaproteobacteria|o__Lysobacterales|f__Rhodanobacteraceae|g__Luteibacter	Kruskal-Wallis Rank Sum Test	PB-100	0.100584	0.218784	ns
WP-100 - WP-200 - WP-25	Wave	k__Bacteria|p__Pseudomonadota|c__Gammaproteobacteria|o__Lysobacterales|f__Rhodanobacteraceae|g__Luteibacter	Kruskal-Wallis Rank Sum Test	WP-100	0.295699	0.458125	ns
PB-100 - PB-200 - PB-25	Picobella	k__Bacteria|p__Verrucomicrobiota|c__Omnitrophia|o__Omnitrophales|f__Omnitrophaceae|g__Candidatus Omnitrophus	Kruskal-Wallis Rank Sum Test	PB-25	0.000370127	0.010573	*
WP-100 - WP-200 - WP-25	Wave	k__Bacteria|p__Verrucomicrobiota|c__Omnitrophia|o__Omnitrophales|f__Omnitrophaceae|g__Candidatus Omnitrophus	Kruskal-Wallis Rank Sum Test	WP-25	0.000810634	0.010573	*
PB-100 - PB-200 - PB-25	Picobella	k__Bacteria|p__Verrucomicrobiota|c__Verrucomicrobiia|o__Opitutales|f__Opitutaceae|g__Cephaloticoccus	Kruskal-Wallis Rank Sum Test	PB-25	0.0267973	0.0832014	ns
WP-100 - WP-200 - WP-25	Wave	k__Bacteria|p__Verrucomicrobiota|c__Verrucomicrobiia|o__Opitutales|f__Opitutaceae|g__Cephaloticoccus	Kruskal-Wallis Rank Sum Test	WP-100	0.341502	0.49609	ns
PB-100 - PB-200 - PB-25	Picobella	k__Bacteria|p__Patescibacteria|c__Parcubacteria|o__Candidatus Campbellbacteria|f__|g__	Kruskal-Wallis Rank Sum Test	PB-25	0.0997436	0.218784	ns
WP-100 - WP-200 - WP-25	Wave	k__Bacteria|p__Patescibacteria|c__Parcubacteria|o__Candidatus Campbellbacteria|f__|g__	Kruskal-Wallis Rank Sum Test	WP-100	0.164546	0.301015	ns
PB-100 - PB-200 - PB-25	Picobella	k__Bacteria|p__Bacteroidota|c__Bacteroidia|o__Sphingobacteriales|f__|g__	Kruskal-Wallis Rank Sum Test	PB-25	0.0435802	0.116517	ns
WP-100 - WP-200 - WP-25	Wave	k__Bacteria|p__Bacteroidota|c__Bacteroidia|o__Sphingobacteriales|f__|g__	Kruskal-Wallis Rank Sum Test	WP-25	0.0285285	0.0873964	ns
PB-100 - PB-200 - PB-25	Picobella	k__Bacteria|p__Pseudomonadota|c__Alphaproteobacteria|o__Caulobacterales|f__Caulobacteraceae|g__Brevundimonas	Kruskal-Wallis Rank Sum Test	PB-100	0.454101	0.576712	ns
WP-100 - WP-200 - WP-25	Wave	k__Bacteria|p__Pseudomonadota|c__Alphaproteobacteria|o__Caulobacterales|f__Caulobacteraceae|g__Brevundimonas	Kruskal-Wallis Rank Sum Test	WP-100	0.692666	0.761932	ns
PB-100 - PB-200 - PB-25	Picobella	k__Bacteria|p__Bdellovibrionota|c__Bdellovibrionia|o__Bdellovibrionales|f__Pseudobdellovibrionaceae|g__OM27 clade	Kruskal-Wallis Rank Sum Test	PB-100	0.990042	0.997392	ns
WP-100 - WP-200 - WP-25	Wave	k__Bacteria|p__Bdellovibrionota|c__Bdellovibrionia|o__Bdellovibrionales|f__Pseudobdellovibrionaceae|g__OM27 clade	Kruskal-Wallis Rank Sum Test	WP-100	0.794035	0.844485	ns
PB-100 - PB-200 - PB-25	Picobella	k__Bacteria|p__Patescibacteria|c__ABY1|o__Candidatus Magasanikbacteria|f__|g__	Kruskal-Wallis Rank Sum Test	PB-25	0.182403	0.317044	ns
WP-100 - WP-200 - WP-25	Wave	k__Bacteria|p__Patescibacteria|c__ABY1|o__Candidatus Magasanikbacteria|f__|g__	Kruskal-Wallis Rank Sum Test	WP-100	0.044827	0.119435	ns
PB-100 - PB-200 - PB-25	Picobella	k__Bacteria|p__Myxococcota|c__Polyangiia|o__Polyangiales|f__Amb-16S-1034|g__	Kruskal-Wallis Rank Sum Test	PB-25	0.0151965	0.0531877	ns
WP-100 - WP-200 - WP-25	Wave	k__Bacteria|p__Myxococcota|c__Polyangiia|o__Polyangiales|f__Amb-16S-1034|g__	Kruskal-Wallis Rank Sum Test	WP-25	0.00546746	0.0266155	*
PB-100 - PB-200 - PB-25	Picobella	k__Bacteria|p__Bacillota|c__Bacilli|o__Brevibacillales|f__Brevibacillaceae|g__Brevibacillus	Kruskal-Wallis Rank Sum Test	PB-100	0.415661	0.539729	ns
WP-100 - WP-200 - WP-25	Wave	k__Bacteria|p__Bacillota|c__Bacilli|o__Brevibacillales|f__Brevibacillaceae|g__Brevibacillus	Kruskal-Wallis Rank Sum Test	WP-100	0.312297	0.473762	ns
PB-100 - PB-200 - PB-25	Picobella	k__Bacteria|p__Actinomycetota|c__Actinobacteria|o__Micrococcales|f__Microbacteriaceae|g__Amnibacterium	Kruskal-Wallis Rank Sum Test	PB-100	0.303677	0.466729	ns
WP-100 - WP-200 - WP-25	Wave	k__Bacteria|p__Actinomycetota|c__Actinobacteria|o__Micrococcales|f__Microbacteriaceae|g__Amnibacterium	Kruskal-Wallis Rank Sum Test	WP-100	0.869621	0.903655	ns
PB-100 - PB-200 - PB-25	Picobella	k__Bacteria|p__Bacillota|c__Negativicutes|o__Veillonellales-Selenomonadales|f__Sporomusaceae|g__	Kruskal-Wallis Rank Sum Test	PB-200	0.390269	0.519909	ns
WP-100 - WP-200 - WP-25	Wave	k__Bacteria|p__Bacillota|c__Negativicutes|o__Veillonellales-Selenomonadales|f__Sporomusaceae|g__	Kruskal-Wallis Rank Sum Test	WP-100	0.17194	0.306467	ns
PB-100 - PB-200 - PB-25	Picobella	k__Bacteria|p__Gemmatimonadota|c__Longimicrobiia|o__Longimicrobiales|f__Longimicrobiaceae|g__YC-ZSS-LKJ147	Kruskal-Wallis Rank Sum Test	PB-100	0.367879	0.49609	ns
WP-100 - WP-200 - WP-25	Wave	k__Bacteria|p__Gemmatimonadota|c__Longimicrobiia|o__Longimicrobiales|f__Longimicrobiaceae|g__YC-ZSS-LKJ147	Kruskal-Wallis Rank Sum Test	WP-100
PB-100 - PB-200 - PB-25	Picobella	k__Bacteria|p__Pseudomonadota|c__Gammaproteobacteria|o__Burkholderiales|f__Rhodocyclaceae|g__Methyloversatilis	Kruskal-Wallis Rank Sum Test	PB-100	0.100584	0.218784	ns
WP-100 - WP-200 - WP-25	Wave	k__Bacteria|p__Pseudomonadota|c__Gammaproteobacteria|o__Burkholderiales|f__Rhodocyclaceae|g__Methyloversatilis	Kruskal-Wallis Rank Sum Test	WP-25	0.0267934	0.0832014	ns
PB-100 - PB-200 - PB-25	Picobella	k__Bacteria|p__Pseudomonadota|c__Alphaproteobacteria|o__Azospirillales|f__Azospirillaceae|g__Nitrospirillum	Kruskal-Wallis Rank Sum Test	PB-100	0.801721	0.847974	ns
WP-100 - WP-200 - WP-25	Wave	k__Bacteria|p__Pseudomonadota|c__Alphaproteobacteria|o__Azospirillales|f__Azospirillaceae|g__Nitrospirillum	Kruskal-Wallis Rank Sum Test	WP-25	0.0335156	0.0992577	ns
PB-100 - PB-200 - PB-25	Picobella	k__Bacteria|p__Bacillota|c__Bacilli|o__Bacillales|f__Bacillaceae|g__	Kruskal-Wallis Rank Sum Test	PB-100	0.990042	0.997392	ns
WP-100 - WP-200 - WP-25	Wave	k__Bacteria|p__Bacillota|c__Bacilli|o__Bacillales|f__Bacillaceae|g__	Kruskal-Wallis Rank Sum Test	WP-100	0.589446	0.690286	ns
PB-100 - PB-200 - PB-25	Picobella	k__Bacteria|p__Actinomycetota|c__Actinobacteria|o__Micrococcales|f__Dermacoccaceae|g__Dermacoccus	Kruskal-Wallis Rank Sum Test	PB-100	0.546265	0.664493	ns
WP-100 - WP-200 - WP-25	Wave	k__Bacteria|p__Actinomycetota|c__Actinobacteria|o__Micrococcales|f__Dermacoccaceae|g__Dermacoccus	Kruskal-Wallis Rank Sum Test	WP-200	0.641604	0.721219	ns
PB-100 - PB-200 - PB-25	Picobella	k__Bacteria|p__Pseudomonadota|c__Alphaproteobacteria|o__Caulobacterales|f__Caulobacteraceae|g__PMMR1	Kruskal-Wallis Rank Sum Test	PB-100	0.589446	0.690286	ns
WP-100 - WP-200 - WP-25	Wave	k__Bacteria|p__Pseudomonadota|c__Alphaproteobacteria|o__Caulobacterales|f__Caulobacteraceae|g__PMMR1	Kruskal-Wallis Rank Sum Test	WP-100	0.0365168	0.10262	ns
PB-100 - PB-200 - PB-25	Picobella	k__Bacteria|p__Actinomycetota|c__Actinobacteria|o__Micrococcales|f__Micrococcaceae|g__Pseudarthrobacter	Kruskal-Wallis Rank Sum Test	PB-100	0.331765	0.488529	ns
WP-100 - WP-200 - WP-25	Wave	k__Bacteria|p__Actinomycetota|c__Actinobacteria|o__Micrococcales|f__Micrococcaceae|g__Pseudarthrobacter	Kruskal-Wallis Rank Sum Test	WP-100	0.930995	0.957098	ns
PB-100 - PB-200 - PB-25	Picobella	k__Bacteria|p__Pseudomonadota|c__Alphaproteobacteria|o__Hyphomicrobiales|f__Rhizobiaceae|g__Endobacterium	Kruskal-Wallis Rank Sum Test	PB-100	0.367879	0.49609	ns
WP-100 - WP-200 - WP-25	Wave	k__Bacteria|p__Pseudomonadota|c__Alphaproteobacteria|o__Hyphomicrobiales|f__Rhizobiaceae|g__Endobacterium	Kruskal-Wallis Rank Sum Test	WP-100	0.589446	0.690286	ns
PB-100 - PB-200 - PB-25	Picobella	k__Bacteria|p__Myxococcota|c__Polyangiia|o__mle1-27|f__|g__	Kruskal-Wallis Rank Sum Test	PB-25	0.00577656	0.0266155	*
WP-100 - WP-200 - WP-25	Wave	k__Bacteria|p__Myxococcota|c__Polyangiia|o__mle1-27|f__|g__	Kruskal-Wallis Rank Sum Test	WP-25	0.00580702	0.0266155	*
PB-100 - PB-200 - PB-25	Picobella	k__Bacteria|p__Dependentiae|c__Babeliae|o__Babeliales|f__Babeliaceae|g__	Kruskal-Wallis Rank Sum Test	PB-25	0.698024	0.76455	ns
WP-100 - WP-200 - WP-25	Wave	k__Bacteria|p__Dependentiae|c__Babeliae|o__Babeliales|f__Babeliaceae|g__	Kruskal-Wallis Rank Sum Test	WP-25	0.616949	0.704823	ns
PB-100 - PB-200 - PB-25	Picobella	k__Bacteria|p__Pseudomonadota|c__Alphaproteobacteria|o__Rhodospirillales|f__Magnetospirillaceae|g__Telmatospirillum	Kruskal-Wallis Rank Sum Test	PB-100	0.837994	0.876706	ns
WP-100 - WP-200 - WP-25	Wave	k__Bacteria|p__Pseudomonadota|c__Alphaproteobacteria|o__Rhodospirillales|f__Magnetospirillaceae|g__Telmatospirillum	Kruskal-Wallis Rank Sum Test	WP-100	0.138403	0.269799	ns
PB-100 - PB-200 - PB-25	Picobella	k__Bacteria|p__Pseudomonadota|c__Alphaproteobacteria|o__Hyphomicrobiales|f__Beijerinckiaceae|g__Methylorosula	Kruskal-Wallis Rank Sum Test	PB-100	0.364855	0.49609	ns
WP-100 - WP-200 - WP-25	Wave	k__Bacteria|p__Pseudomonadota|c__Alphaproteobacteria|o__Hyphomicrobiales|f__Beijerinckiaceae|g__Methylorosula	Kruskal-Wallis Rank Sum Test	WP-100	0.990042	0.997392	ns
PB-100 - PB-200 - PB-25	Picobella	k__Bacteria|p__Pseudomonadota|c__Alphaproteobacteria|o__Rickettsiales|f__Rickettsiaceae|g__Candidatus Megaira	Kruskal-Wallis Rank Sum Test	PB-100	0.557506	0.673908	ns
WP-100 - WP-200 - WP-25	Wave	k__Bacteria|p__Pseudomonadota|c__Alphaproteobacteria|o__Rickettsiales|f__Rickettsiaceae|g__Candidatus Megaira	Kruskal-Wallis Rank Sum Test	WP-25	0.193108	0.328968	ns
PB-100 - PB-200 - PB-25	Picobella	k__Bacteria|p__Pseudomonadota|c__Alphaproteobacteria|o__Acetobacterales|f__Acetobacteraceae|g__Acidisphaera	Kruskal-Wallis Rank Sum Test	PB-100	0.180272	0.316195	ns
WP-100 - WP-200 - WP-25	Wave	k__Bacteria|p__Pseudomonadota|c__Alphaproteobacteria|o__Acetobacterales|f__Acetobacteraceae|g__Acidisphaera	Kruskal-Wallis Rank Sum Test	WP-100	0.00577656	0.0266155	*
PB-100 - PB-200 - PB-25	Picobella	k__Bacteria|p__Pseudomonadota|c__Alphaproteobacteria|o__Hyphomicrobiales|f__Rhizobiaceae|g__Pseudaminobacter	Kruskal-Wallis Rank Sum Test	PB-100	0.36421	0.49609	ns
WP-100 - WP-200 - WP-25	Wave	k__Bacteria|p__Pseudomonadota|c__Alphaproteobacteria|o__Hyphomicrobiales|f__Rhizobiaceae|g__Pseudaminobacter	Kruskal-Wallis Rank Sum Test	WP-100	0.135335	0.265161	ns
PB-100 - PB-200 - PB-25	Picobella	k__Bacteria|p__Pseudomonadota|c__Gammaproteobacteria|o__Burkholderiales|f__Nitrosomonadaceae|g__Nitrosospira	Kruskal-Wallis Rank Sum Test	PB-100	0.142347	0.273727	ns
WP-100 - WP-200 - WP-25	Wave	k__Bacteria|p__Pseudomonadota|c__Gammaproteobacteria|o__Burkholderiales|f__Nitrosomonadaceae|g__Nitrosospira	Kruskal-Wallis Rank Sum Test	WP-100	0.589446	0.690286	ns
PB-100 - PB-200 - PB-25	Picobella	k__Bacteria|p__Pseudomonadota|c__Gammaproteobacteria|o__Burkholderiales|f__Nitrosomonadaceae|g__IS-44	Kruskal-Wallis Rank Sum Test	PB-100	0.367879	0.49609	ns
WP-100 - WP-200 - WP-25	Wave	k__Bacteria|p__Pseudomonadota|c__Gammaproteobacteria|o__Burkholderiales|f__Nitrosomonadaceae|g__IS-44	Kruskal-Wallis Rank Sum Test	WP-25	0.00964916	0.0374222	*
PB-100 - PB-200 - PB-25	Picobella	k__Bacteria|p__Cyanobacteriota|c__Vampirivibrionia|o__Obscuribacterales|f__Obscuribacteraceae|g__Candidatus Obscuribacter	Kruskal-Wallis Rank Sum Test	PB-25	0.139231	0.270044	ns
WP-100 - WP-200 - WP-25	Wave	k__Bacteria|p__Cyanobacteriota|c__Vampirivibrionia|o__Obscuribacterales|f__Obscuribacteraceae|g__Candidatus Obscuribacter	Kruskal-Wallis Rank Sum Test	WP-100	0.197605	0.335145	ns
PB-100 - PB-200 - PB-25	Picobella	k__Bacteria|p__Pseudomonadota|c__Alphaproteobacteria|o__Hyphomicrobiales|f__Rhizobiaceae|g__Zhengella	Kruskal-Wallis Rank Sum Test	PB-100	0.153336	0.287272	ns
WP-100 - WP-200 - WP-25	Wave	k__Bacteria|p__Pseudomonadota|c__Alphaproteobacteria|o__Hyphomicrobiales|f__Rhizobiaceae|g__Zhengella	Kruskal-Wallis Rank Sum Test	WP-100	0.295699	0.458125	ns
PB-100 - PB-200 - PB-25	Picobella	k__Bacteria|p__Bacteroidota|c__Bacteroidia|o__Chitinophagales|f__Chitinophagaceae|g__Heliimonas	Kruskal-Wallis Rank Sum Test	PB-25	0.00981438	0.0377854	*
WP-100 - WP-200 - WP-25	Wave	k__Bacteria|p__Bacteroidota|c__Bacteroidia|o__Chitinophagales|f__Chitinophagaceae|g__Heliimonas	Kruskal-Wallis Rank Sum Test	WP-100	0.392833	0.520622	ns
PB-100 - PB-200 - PB-25	Picobella	k__Bacteria|p__Planctomycetota|c__Planctomycetes|o__Pirellulales|f__Pirellulaceae|g__Pir4 lineage	Kruskal-Wallis Rank Sum Test	PB-25	0.00712355	0.0311655	*
WP-100 - WP-200 - WP-25	Wave	k__Bacteria|p__Planctomycetota|c__Planctomycetes|o__Pirellulales|f__Pirellulaceae|g__Pir4 lineage	Kruskal-Wallis Rank Sum Test	WP-25	0.00223246	0.0152793	*
PB-100 - PB-200 - PB-25	Picobella	k__Bacteria|p__Verrucomicrobiota|c__Verrucomicrobiia|o__Verrucomicrobiales|f__|g__	Kruskal-Wallis Rank Sum Test	PB-100	0.325018	0.486894	ns
WP-100 - WP-200 - WP-25	Wave	k__Bacteria|p__Verrucomicrobiota|c__Verrucomicrobiia|o__Verrucomicrobiales|f__|g__	Kruskal-Wallis Rank Sum Test	WP-100	0.367879	0.49609	ns
PB-100 - PB-200 - PB-25	Picobella	k__Bacteria|p__Pseudomonadota|c__Gammaproteobacteria|o__|f__|g__Candidatus Berkiella	Kruskal-Wallis Rank Sum Test	PB-25	0.0502336	0.130235	ns
WP-100 - WP-200 - WP-25	Wave	k__Bacteria|p__Pseudomonadota|c__Gammaproteobacteria|o__|f__|g__Candidatus Berkiella	Kruskal-Wallis Rank Sum Test	WP-100	0.186741	0.320247	ns
PB-100 - PB-200 - PB-25	Picobella	k__Bacteria|p__Planctomycetota|c__Planctomycetes|o__Planctomycetales|f__Schlesneriaceae|g__Planctopirus	Kruskal-Wallis Rank Sum Test	PB-100	0.110022	0.232739	ns
WP-100 - WP-200 - WP-25	Wave	k__Bacteria|p__Planctomycetota|c__Planctomycetes|o__Planctomycetales|f__Schlesneriaceae|g__Planctopirus	Kruskal-Wallis Rank Sum Test	WP-100	0.100584	0.218784	ns
PB-100 - PB-200 - PB-25	Picobella	k__Bacteria|p__Pseudomonadota|c__Alphaproteobacteria|o__Sphingomonadales|f__Sphingomonadaceae|g__Plot4-2H12	Kruskal-Wallis Rank Sum Test	PB-100	0.7689	0.822296	ns
WP-100 - WP-200 - WP-25	Wave	k__Bacteria|p__Pseudomonadota|c__Alphaproteobacteria|o__Sphingomonadales|f__Sphingomonadaceae|g__Plot4-2H12	Kruskal-Wallis Rank Sum Test	WP-100	0.331765	0.488529	ns
PB-100 - PB-200 - PB-25	Picobella	k__Bacteria|p__Pseudomonadota|c__Gammaproteobacteria|o__Piscirickettsiales|f__Piscirickettsiaceae|g__Candidatus Endoecteinascidia	Kruskal-Wallis Rank Sum Test	PB-25	0.0431172	0.116085	ns
WP-100 - WP-200 - WP-25	Wave	k__Bacteria|p__Pseudomonadota|c__Gammaproteobacteria|o__Piscirickettsiales|f__Piscirickettsiaceae|g__Candidatus Endoecteinascidia	Kruskal-Wallis Rank Sum Test	WP-100	0.491331	0.613356	ns
PB-100 - PB-200 - PB-25	Picobella	k__Bacteria|p__Bacteroidota|c__Bacteroidia|o__SM1A07|f__|g__	Kruskal-Wallis Rank Sum Test	PB-25	0.00490363	0.0250053	*
WP-100 - WP-200 - WP-25	Wave	k__Bacteria|p__Bacteroidota|c__Bacteroidia|o__SM1A07|f__|g__	Kruskal-Wallis Rank Sum Test	WP-100	0.109686	0.232739	ns
PB-100 - PB-200 - PB-25	Picobella	k__Bacteria|p__Verrucomicrobiota|c__Verrucomicrobiia|o__Chthoniobacterales|f__Chthoniobacteraceae|g__LD29	Kruskal-Wallis Rank Sum Test	PB-100	0.122456	0.245551	ns
WP-100 - WP-200 - WP-25	Wave	k__Bacteria|p__Verrucomicrobiota|c__Verrucomicrobiia|o__Chthoniobacterales|f__Chthoniobacteraceae|g__LD29	Kruskal-Wallis Rank Sum Test	WP-100	0.0365168	0.10262	ns
PB-100 - PB-200 - PB-25	Picobella	k__Bacteria|p__Pseudomonadota|c__Alphaproteobacteria|o__Hyphomicrobiales|f__Rhizobiaceae|g__Shinella	Kruskal-Wallis Rank Sum Test	PB-100	0.367879	0.49609	ns
WP-100 - WP-200 - WP-25	Wave	k__Bacteria|p__Pseudomonadota|c__Alphaproteobacteria|o__Hyphomicrobiales|f__Rhizobiaceae|g__Shinella	Kruskal-Wallis Rank Sum Test	WP-100	0.589446	0.690286	ns
PB-100 - PB-200 - PB-25	Picobella	k__Bacteria|p__Chlamydiota|c__Chlamydiia|o__Chlamydiales|f__Chlamydiaceae|g__	Kruskal-Wallis Rank Sum Test	PB-100	0.331765	0.488529	ns
WP-100 - WP-200 - WP-25	Wave	k__Bacteria|p__Chlamydiota|c__Chlamydiia|o__Chlamydiales|f__Chlamydiaceae|g__	Kruskal-Wallis Rank Sum Test	WP-100	0.295699	0.458125	ns
PB-100 - PB-200 - PB-25	Picobella	k__Bacteria|p__Planctomycetota|c__Phycisphaerae|o__Phycisphaerales|f__Phycisphaeraceae|g__SM1A02	Kruskal-Wallis Rank Sum Test	PB-100	0.331765	0.488529	ns
WP-100 - WP-200 - WP-25	Wave	k__Bacteria|p__Planctomycetota|c__Phycisphaerae|o__Phycisphaerales|f__Phycisphaeraceae|g__SM1A02	Kruskal-Wallis Rank Sum Test	WP-100	0.697352	0.76455	ns
PB-100 - PB-200 - PB-25	Picobella	k__Bacteria|p__Pseudomonadota|c__Alphaproteobacteria|o__Holosporales|f__Holosporaceae|g__Candidatus Bealeia	Kruskal-Wallis Rank Sum Test	PB-100	0.0365168	0.10262	ns
WP-100 - WP-200 - WP-25	Wave	k__Bacteria|p__Pseudomonadota|c__Alphaproteobacteria|o__Holosporales|f__Holosporaceae|g__Candidatus Bealeia	Kruskal-Wallis Rank Sum Test	WP-100	0.165377	0.301755	ns
PB-100 - PB-200 - PB-25	Picobella	k__Bacteria|p__Chlamydiota|c__Chlamydiia|o__Chlamydiales|f__Simkaniaceae|g__Candidatus Rhabdochlamydia	Kruskal-Wallis Rank Sum Test	PB-100	0.806715	0.851343	ns
WP-100 - WP-200 - WP-25	Wave	k__Bacteria|p__Chlamydiota|c__Chlamydiia|o__Chlamydiales|f__Simkaniaceae|g__Candidatus Rhabdochlamydia	Kruskal-Wallis Rank Sum Test	WP-100	0.166981	0.303601	ns
PB-100 - PB-200 - PB-25	Picobella	k__Bacteria|p__Myxococcota|c__Polyangiia|o__Blfdi19|f__|g__	Kruskal-Wallis Rank Sum Test	PB-25	0.365509	0.49609	ns
WP-100 - WP-200 - WP-25	Wave	k__Bacteria|p__Myxococcota|c__Polyangiia|o__Blfdi19|f__|g__	Kruskal-Wallis Rank Sum Test	WP-100	0.398836	0.525863	ns
PB-100 - PB-200 - PB-25	Picobella	k__Bacteria|p__Pseudomonadota|c__Gammaproteobacteria|o__|f__|g__Candidatus Endonucleariobacter	Kruskal-Wallis Rank Sum Test	PB-100	0.142347	0.273727	ns
WP-100 - WP-200 - WP-25	Wave	k__Bacteria|p__Pseudomonadota|c__Gammaproteobacteria|o__|f__|g__Candidatus Endonucleariobacter	Kruskal-Wallis Rank Sum Test	WP-100	0.508491	0.628472	ns
PB-100 - PB-200 - PB-25	Picobella	k__Bacteria|p__Actinomycetota|c__Acidimicrobiia|o__Microtrichales|f__Iamiaceae|g__Aquihabitans	Kruskal-Wallis Rank Sum Test	PB-100	0.995627	0.99822	ns
WP-100 - WP-200 - WP-25	Wave	k__Bacteria|p__Actinomycetota|c__Acidimicrobiia|o__Microtrichales|f__Iamiaceae|g__Aquihabitans	Kruskal-Wallis Rank Sum Test	WP-100	0.122456	0.245551	ns
PB-100 - PB-200 - PB-25	Picobella	k__Bacteria|p__Bacillota|c__Bacilli|o__Bacillales|f__Bacillaceae|g__Neobacillus	Kruskal-Wallis Rank Sum Test	PB-100	0.367879	0.49609	ns
WP-100 - WP-200 - WP-25	Wave	k__Bacteria|p__Bacillota|c__Bacilli|o__Bacillales|f__Bacillaceae|g__Neobacillus	Kruskal-Wallis Rank Sum Test	WP-100	0.589446	0.690286	ns
PB-100 - PB-200 - PB-25	Picobella	k__Bacteria|p__Pseudomonadota|c__Gammaproteobacteria|o__Nitrosococcales|f__Nitrosococcaceae|g__	Kruskal-Wallis Rank Sum Test	PB-100	0.0365168	0.10262	ns
WP-100 - WP-200 - WP-25	Wave	k__Bacteria|p__Pseudomonadota|c__Gammaproteobacteria|o__Nitrosococcales|f__Nitrosococcaceae|g__	Kruskal-Wallis Rank Sum Test	WP-100	0.0363054	0.10262	ns
PB-100 - PB-200 - PB-25	Picobella	k__Bacteria|p__Acidobacteriota|c__Subgroup 5|o__|f__|g__	Kruskal-Wallis Rank Sum Test	PB-100	0.314894	0.474497	ns
WP-100 - WP-200 - WP-25	Wave	k__Bacteria|p__Acidobacteriota|c__Subgroup 5|o__|f__|g__	Kruskal-Wallis Rank Sum Test	WP-100	0.331765	0.488529	ns
PB-100 - PB-200 - PB-25	Picobella	k__Bacteria|p__Actinomycetota|c__Actinobacteria|o__Streptosporangiales|f__Thermomonosporaceae|g__[Streptomyces] thermoautotrophicus	Kruskal-Wallis Rank Sum Test	PB-100	0.7689	0.822296	ns
WP-100 - WP-200 - WP-25	Wave	k__Bacteria|p__Actinomycetota|c__Actinobacteria|o__Streptosporangiales|f__Thermomonosporaceae|g__[Streptomyces] thermoautotrophicus	Kruskal-Wallis Rank Sum Test	WP-100	0.331819	0.488529	ns
PB-100 - PB-200 - PB-25	Picobella	k__Bacteria|p__Acidobacteriota|c__Acidobacteriae|o__Terriglobales|f__Acidobacteriaceae (Subgroup 1)|g__Terriglobus	Kruskal-Wallis Rank Sum Test	PB-100	0.590778	0.690286	ns
WP-100 - WP-200 - WP-25	Wave	k__Bacteria|p__Acidobacteriota|c__Acidobacteriae|o__Terriglobales|f__Acidobacteriaceae (Subgroup 1)|g__Terriglobus	Kruskal-Wallis Rank Sum Test	WP-100	0.295699	0.458125	ns
PB-100 - PB-200 - PB-25	Picobella	k__Bacteria|p__Chloroflexota|c__Chloroflexia|o__Thermomicrobiales|f__JG30-KF-CM45|g__	Kruskal-Wallis Rank Sum Test	PB-100	0.295699	0.458125	ns
WP-100 - WP-200 - WP-25	Wave	k__Bacteria|p__Chloroflexota|c__Chloroflexia|o__Thermomicrobiales|f__JG30-KF-CM45|g__	Kruskal-Wallis Rank Sum Test	WP-100	0.122456	0.245551	ns
PB-100 - PB-200 - PB-25	Picobella	k__Bacteria|p__Bacillota|c__Bacilli|o__Paenibacillales|f__Paenibacillaceae|g__Gorillibacterium	Kruskal-Wallis Rank Sum Test	PB-100	0.122456	0.245551	ns
WP-100 - WP-200 - WP-25	Wave	k__Bacteria|p__Bacillota|c__Bacilli|o__Paenibacillales|f__Paenibacillaceae|g__Gorillibacterium	Kruskal-Wallis Rank Sum Test	WP-100
PB-100 - PB-200 - PB-25	Picobella	k__Bacteria|p__Patescibacteria|c__Berkelbacteria|o__|f__|g__	Kruskal-Wallis Rank Sum Test	PB-100	0.331765	0.488529	ns
WP-100 - WP-200 - WP-25	Wave	k__Bacteria|p__Patescibacteria|c__Berkelbacteria|o__|f__|g__	Kruskal-Wallis Rank Sum Test	WP-25	0.0748258	0.172503	ns
PB-100 - PB-200 - PB-25	Picobella	k__Bacteria|p__Acidobacteriota|c__Vicinamibacteria|o__Vicinamibacterales|f__Vicinamibacteraceae|g__	Kruskal-Wallis Rank Sum Test	PB-100	0.367879	0.49609	ns
WP-100 - WP-200 - WP-25	Wave	k__Bacteria|p__Acidobacteriota|c__Vicinamibacteria|o__Vicinamibacterales|f__Vicinamibacteraceae|g__	Kruskal-Wallis Rank Sum Test	WP-25	0.0266807	0.0832014	ns
PB-100 - PB-200 - PB-25	Picobella	k__Bacteria|p__Pseudomonadota|c__Alphaproteobacteria|o__Sphingomonadales|f__Sphingomonadaceae|g__Sphingopyxis	Kruskal-Wallis Rank Sum Test	PB-100	0.367879	0.49609	ns
WP-100 - WP-200 - WP-25	Wave	k__Bacteria|p__Pseudomonadota|c__Alphaproteobacteria|o__Sphingomonadales|f__Sphingomonadaceae|g__Sphingopyxis	Kruskal-Wallis Rank Sum Test	WP-100	0.295699	0.458125	ns
PB-100 - PB-200 - PB-25	Picobella	k__Bacteria|p__Pseudomonadota|c__Gammaproteobacteria|o__EV818SWSAP88|f__|g__	Kruskal-Wallis Rank Sum Test	PB-100	0.990042	0.997392	ns
WP-100 - WP-200 - WP-25	Wave	k__Bacteria|p__Pseudomonadota|c__Gammaproteobacteria|o__EV818SWSAP88|f__|g__	Kruskal-Wallis Rank Sum Test	WP-25	0.00958743	0.0374222	*
PB-100 - PB-200 - PB-25	Picobella	k__Bacteria|p__Pseudomonadota|c__Alphaproteobacteria|o__Sphingomonadales|f__Sphingomonadaceae|g__Qinpengyuania	Kruskal-Wallis Rank Sum Test	PB-100	0.122456	0.245551	ns
WP-100 - WP-200 - WP-25	Wave	k__Bacteria|p__Pseudomonadota|c__Alphaproteobacteria|o__Sphingomonadales|f__Sphingomonadaceae|g__Qinpengyuania	Kruskal-Wallis Rank Sum Test	WP-100	0.122456	0.245551	ns
PB-100 - PB-200 - PB-25	Picobella	k__Bacteria|p__Bacillota|c__Bacilli|o__Paenibacillales|f__Paenibacillaceae|g__	Kruskal-Wallis Rank Sum Test	PB-100	0.122456	0.245551	ns
WP-100 - WP-200 - WP-25	Wave	k__Bacteria|p__Bacillota|c__Bacilli|o__Paenibacillales|f__Paenibacillaceae|g__	Kruskal-Wallis Rank Sum Test	WP-100
PB-100 - PB-200 - PB-25	Picobella	k__Bacteria|p__Patescibacteria|c__Parcubacteria|o__Candidatus Zambryskibacteria|f__|g__	Kruskal-Wallis Rank Sum Test	PB-100	0.100265	0.218784	ns
WP-100 - WP-200 - WP-25	Wave	k__Bacteria|p__Patescibacteria|c__Parcubacteria|o__Candidatus Zambryskibacteria|f__|g__	Kruskal-Wallis Rank Sum Test	WP-100	0.122456	0.245551	ns
PB-100 - PB-200 - PB-25	Picobella	k__Bacteria|p__Bacteroidota|c__Bacteroidia|o__Flavobacteriales|f__Flavobacteriaceae|g__Flavobacterium	Kruskal-Wallis Rank Sum Test	PB-100	0.589446	0.690286	ns
WP-100 - WP-200 - WP-25	Wave	k__Bacteria|p__Bacteroidota|c__Bacteroidia|o__Flavobacteriales|f__Flavobacteriaceae|g__Flavobacterium	Kruskal-Wallis Rank Sum Test	WP-100	0.121814	0.245551	ns
PB-100 - PB-200 - PB-25	Picobella	k__Bacteria|p__Actinomycetota|c__Actinobacteria|o__Kineosporiales|f__Kineosporiaceae|g__Angustibacter	Kruskal-Wallis Rank Sum Test	PB-100	0.992509	0.997392	ns
WP-100 - WP-200 - WP-25	Wave	k__Bacteria|p__Actinomycetota|c__Actinobacteria|o__Kineosporiales|f__Kineosporiaceae|g__Angustibacter	Kruskal-Wallis Rank Sum Test	WP-100	0.122456	0.245551	ns
PB-100 - PB-200 - PB-25	Picobella	k__Bacteria|p__Pseudomonadota|c__Gammaproteobacteria|o__Burkholderiales|f__Burkholderiaceae|g__Limnobacter	Kruskal-Wallis Rank Sum Test	PB-100
WP-100 - WP-200 - WP-25	Wave	k__Bacteria|p__Pseudomonadota|c__Gammaproteobacteria|o__Burkholderiales|f__Burkholderiaceae|g__Limnobacter	Kruskal-Wallis Rank Sum Test	WP-100	0.367879	0.49609	ns
PB-100 - PB-200 - PB-25	Picobella	k__Bacteria|p__Bdellovibrionota|c__Oligoflexia|o__Oligoflexales|f__Oligoflexaceae|g__Oligoflexus	Kruskal-Wallis Rank Sum Test	PB-100	0.367879	0.49609	ns
WP-100 - WP-200 - WP-25	Wave	k__Bacteria|p__Bdellovibrionota|c__Oligoflexia|o__Oligoflexales|f__Oligoflexaceae|g__Oligoflexus	Kruskal-Wallis Rank Sum Test	WP-100	0.992509	0.997392	ns
PB-100 - PB-200 - PB-25	Picobella	k__Bacteria|p__Cyanobacteriota|c__|o__|f__|g__	Kruskal-Wallis Rank Sum Test	PB-100	0.367879	0.49609	ns
WP-100 - WP-200 - WP-25	Wave	k__Bacteria|p__Cyanobacteriota|c__|o__|f__|g__	Kruskal-Wallis Rank Sum Test	WP-100	0.122456	0.245551	ns
PB-100 - PB-200 - PB-25	Picobella	k__Bacteria|p__Pseudomonadota|c__Alphaproteobacteria|o__Sphingomonadales|f__Sphingomonadaceae|g__Sphingobium	Kruskal-Wallis Rank Sum Test	PB-100
WP-100 - WP-200 - WP-25	Wave	k__Bacteria|p__Pseudomonadota|c__Alphaproteobacteria|o__Sphingomonadales|f__Sphingomonadaceae|g__Sphingobium	Kruskal-Wallis Rank Sum Test	WP-100	0.0365168	0.10262	ns
PB-100 - PB-200 - PB-25	Picobella	k__Bacteria|p__Bacillota|c__Bacilli|o__Thermoactinomycetales|f__Thermoactinomycetaceae|g__	Kruskal-Wallis Rank Sum Test	PB-100	0.589446	0.690286	ns
WP-100 - WP-200 - WP-25	Wave	k__Bacteria|p__Bacillota|c__Bacilli|o__Thermoactinomycetales|f__Thermoactinomycetaceae|g__	Kruskal-Wallis Rank Sum Test	WP-100	0.589446	0.690286	ns
PB-100 - PB-200 - PB-25	Picobella	k__Bacteria|p__Bacillota|c__Sulfobacillia|o__Sulfobacillales|f__Sulfobacillaceae|g__Sulfobacillus	Kruskal-Wallis Rank Sum Test	PB-100	0.122456	0.245551	ns
WP-100 - WP-200 - WP-25	Wave	k__Bacteria|p__Bacillota|c__Sulfobacillia|o__Sulfobacillales|f__Sulfobacillaceae|g__Sulfobacillus	Kruskal-Wallis Rank Sum Test	WP-100	0.303177	0.466729	ns
PB-100 - PB-200 - PB-25	Picobella	k__Bacteria|p__Bacillota|c__Bacilli|o__Bacillales|f__Marinococcaceae|g__	Kruskal-Wallis Rank Sum Test	PB-100
WP-100 - WP-200 - WP-25	Wave	k__Bacteria|p__Bacillota|c__Bacilli|o__Bacillales|f__Marinococcaceae|g__	Kruskal-Wallis Rank Sum Test	WP-100	0.122456	0.245551	ns
PB-100 - PB-200 - PB-25	Picobella	k__Bacteria|p__Acidobacteriota|c__Acidobacteriae|o__Terriglobales|f__Acidobacteriaceae (Subgroup 1)|g__Acidipila	Kruskal-Wallis Rank Sum Test	PB-100	0.990042	0.997392	ns
WP-100 - WP-200 - WP-25	Wave	k__Bacteria|p__Acidobacteriota|c__Acidobacteriae|o__Terriglobales|f__Acidobacteriaceae (Subgroup 1)|g__Acidipila	Kruskal-Wallis Rank Sum Test	WP-100	0.367879	0.49609	ns
PB-100 - PB-200 - PB-25	Picobella	k__Bacteria|p__Bacillota|c__YNPFFP2|o__|f__|g__	Kruskal-Wallis Rank Sum Test	PB-100	0.122456	0.245551	ns
WP-100 - WP-200 - WP-25	Wave	k__Bacteria|p__Bacillota|c__YNPFFP2|o__|f__|g__	Kruskal-Wallis Rank Sum Test	WP-100	0.741728	0.802149	ns
PB-100 - PB-200 - PB-25	Picobella	k__Bacteria|p__Pseudomonadota|c__Gammaproteobacteria|o__CHAB-XI-27|f__|g__	Kruskal-Wallis Rank Sum Test	PB-100	0.0365168	0.10262	ns
WP-100 - WP-200 - WP-25	Wave	k__Bacteria|p__Pseudomonadota|c__Gammaproteobacteria|o__CHAB-XI-27|f__|g__	Kruskal-Wallis Rank Sum Test	WP-100
PB-100 - PB-200 - PB-25	Picobella	k__Bacteria|p__Actinomycetota|c__Acidimicrobiia|o__Microtrichales|f__Microtrichaceae|g__	Kruskal-Wallis Rank Sum Test	PB-100	0.589446	0.690286	ns
WP-100 - WP-200 - WP-25	Wave	k__Bacteria|p__Actinomycetota|c__Acidimicrobiia|o__Microtrichales|f__Microtrichaceae|g__	Kruskal-Wallis Rank Sum Test	WP-100	0.589446	0.690286	ns
PB-100 - PB-200 - PB-25	Picobella	k__Bacteria|p__Armatimonadota|c__|o__|f__|g__	Kruskal-Wallis Rank Sum Test	PB-100	0.367879	0.49609	ns
WP-100 - WP-200 - WP-25	Wave	k__Bacteria|p__Armatimonadota|c__|o__|f__|g__	Kruskal-Wallis Rank Sum Test	WP-100	0.589446	0.690286	ns
PB-100 - PB-200 - PB-25	Picobella	k__Bacteria|p__Pseudomonadota|c__Gammaproteobacteria|o__Steroidobacterales|f__Steroidobacteraceae|g__Steroidobacter	Kruskal-Wallis Rank Sum Test	PB-100	0.992509	0.997392	ns
WP-100 - WP-200 - WP-25	Wave	k__Bacteria|p__Pseudomonadota|c__Gammaproteobacteria|o__Steroidobacterales|f__Steroidobacteraceae|g__Steroidobacter	Kruskal-Wallis Rank Sum Test	WP-100	0.367879	0.49609	ns
PB-100 - PB-200 - PB-25	Picobella	k__Bacteria|p__Cyanobacteriota|c__Vampirivibrionia|o__Vampirovibrionales|f__|g__	Kruskal-Wallis Rank Sum Test	PB-100	0.295699	0.458125	ns
WP-100 - WP-200 - WP-25	Wave	k__Bacteria|p__Cyanobacteriota|c__Vampirivibrionia|o__Vampirovibrionales|f__|g__	Kruskal-Wallis Rank Sum Test	WP-100	0.367879	0.49609	ns
PB-100 - PB-200 - PB-25	Picobella	k__Bacteria|p__Pseudomonadota|c__Alphaproteobacteria|o__Rickettsiales|f__Rickettsiaceae|g__Candidatus Trichorickettsia	Kruskal-Wallis Rank Sum Test	PB-100	0.367879	0.49609	ns
WP-100 - WP-200 - WP-25	Wave	k__Bacteria|p__Pseudomonadota|c__Alphaproteobacteria|o__Rickettsiales|f__Rickettsiaceae|g__Candidatus Trichorickettsia	Kruskal-Wallis Rank Sum Test	WP-100
PB-100 - PB-200 - PB-25	Picobella	k__Bacteria|p__Bacteroidota|c__Bacteroidia|o__|f__|g__	Kruskal-Wallis Rank Sum Test	PB-100	0.122456	0.245551	ns
WP-100 - WP-200 - WP-25	Wave	k__Bacteria|p__Bacteroidota|c__Bacteroidia|o__|f__|g__	Kruskal-Wallis Rank Sum Test	WP-100	0.367879	0.49609	ns
PB-100 - PB-200 - PB-25	Picobella	k__Bacteria|p__Bacillota|c__Bacilli|o__Mycoplasmatales|f__Mycoplasmataceae|g__Entomoplasma	Kruskal-Wallis Rank Sum Test	PB-100	0.590778	0.690286	ns
WP-100 - WP-200 - WP-25	Wave	k__Bacteria|p__Bacillota|c__Bacilli|o__Mycoplasmatales|f__Mycoplasmataceae|g__Entomoplasma	Kruskal-Wallis Rank Sum Test	WP-100	0.348144	0.49609	ns
PB-100 - PB-200 - PB-25	Picobella	k__Bacteria|p__Patescibacteria|c__Parcubacteria|o__Candidatus Adlerbacteria|f__|g__	Kruskal-Wallis Rank Sum Test	PB-100
WP-100 - WP-200 - WP-25	Wave	k__Bacteria|p__Patescibacteria|c__Parcubacteria|o__Candidatus Adlerbacteria|f__|g__	Kruskal-Wallis Rank Sum Test	WP-100	0.807118	0.851343	ns
PB-100 - PB-200 - PB-25	Picobella	k__Bacteria|p__Pseudomonadota|c__Alphaproteobacteria|o__Rhodospirillales|f__Magnetospiraceae|g__	Kruskal-Wallis Rank Sum Test	PB-100
WP-100 - WP-200 - WP-25	Wave	k__Bacteria|p__Pseudomonadota|c__Alphaproteobacteria|o__Rhodospirillales|f__Magnetospiraceae|g__	Kruskal-Wallis Rank Sum Test	WP-100	0.590778	0.690286	ns
PB-100 - PB-200 - PB-25	Picobella	k__Bacteria|p__Chlamydiota|c__Chlamydiia|o__Chlamydiales|f__Parachlamydiaceae|g__Candidatus Protochlamydia	Kruskal-Wallis Rank Sum Test	PB-100	0.367879	0.49609	ns
WP-100 - WP-200 - WP-25	Wave	k__Bacteria|p__Chlamydiota|c__Chlamydiia|o__Chlamydiales|f__Parachlamydiaceae|g__Candidatus Protochlamydia	Kruskal-Wallis Rank Sum Test	WP-100	0.367879	0.49609	ns
PB-100 - PB-200 - PB-25	Picobella	k__Bacteria|p__Pseudomonadota|c__Alphaproteobacteria|o__Paracaedibacterales|f__Paracaedibacteraceae|g__Candidatus Finniella	Kruskal-Wallis Rank Sum Test	PB-100	0.367879	0.49609	ns
WP-100 - WP-200 - WP-25	Wave	k__Bacteria|p__Pseudomonadota|c__Alphaproteobacteria|o__Paracaedibacterales|f__Paracaedibacteraceae|g__Candidatus Finniella	Kruskal-Wallis Rank Sum Test	WP-100
PB-100 - PB-200 - PB-25	Picobella	k__Bacteria|p__Pseudomonadota|c__Alphaproteobacteria|o__Rickettsiales|f__Rickettsiaceae|g__Rickettsia	Kruskal-Wallis Rank Sum Test	PB-100
WP-100 - WP-200 - WP-25	Wave	k__Bacteria|p__Pseudomonadota|c__Alphaproteobacteria|o__Rickettsiales|f__Rickettsiaceae|g__Rickettsia	Kruskal-Wallis Rank Sum Test	WP-100	0.367879	0.49609	ns
PB-100 - PB-200 - PB-25	Picobella	k__Bacteria|p__Bacillota|c__Clostridia|o__Oscillospirales|f__Oscillospiraceae|g__Papillibacter	Kruskal-Wallis Rank Sum Test	PB-100	0.367879	0.49609	ns
WP-100 - WP-200 - WP-25	Wave	k__Bacteria|p__Bacillota|c__Clostridia|o__Oscillospirales|f__Oscillospiraceae|g__Papillibacter	Kruskal-Wallis Rank Sum Test	WP-100	0.367879	0.49609	ns
PB-100 - PB-200 - PB-25	Picobella	k__Bacteria|p__Bacteroidota|c__Bacteroidia|o__Cytophagales|f__Spirosomataceae|g__Runella	Kruskal-Wallis Rank Sum Test	PB-100
WP-100 - WP-200 - WP-25	Wave	k__Bacteria|p__Bacteroidota|c__Bacteroidia|o__Cytophagales|f__Spirosomataceae|g__Runella	Kruskal-Wallis Rank Sum Test	WP-100	0.367879	0.49609	ns
PB-100 - PB-200 - PB-25	Picobella	k__Bacteria|p__Pseudomonadota|c__Alphaproteobacteria|o__Rickettsiales|f__Midichloriaceae|g__	Kruskal-Wallis Rank Sum Test	PB-100
WP-100 - WP-200 - WP-25	Wave	k__Bacteria|p__Pseudomonadota|c__Alphaproteobacteria|o__Rickettsiales|f__Midichloriaceae|g__	Kruskal-Wallis Rank Sum Test	WP-100	0.367879	0.49609	ns
PB-100 - PB-200 - PB-25	Picobella	k__Bacteria|p__Planctomycetota|c__Planctomycetes|o__Pirellulales|f__Pirellulaceae|g__Pirellula	Kruskal-Wallis Rank Sum Test	PB-100
WP-100 - WP-200 - WP-25	Wave	k__Bacteria|p__Planctomycetota|c__Planctomycetes|o__Pirellulales|f__Pirellulaceae|g__Pirellula	Kruskal-Wallis Rank Sum Test	WP-100	0.367879	0.49609	ns

## Sheet: Genus_Dunns
by_group	Taxa	Method	Group	Letter	MonoLetter	Significance
Picobella	k__Bacteria|p__Pseudomonadota|c__Gammaproteobacteria|o__Burkholderiales|f__Burkholderiaceae|g__Burkholderia-Caballeronia-Paraburkholderia	Dunn's Kruskal-Wallis Multiple Comparisons	PB-200	a	a	a
Picobella	k__Bacteria|p__Pseudomonadota|c__Gammaproteobacteria|o__Burkholderiales|f__Burkholderiaceae|g__Burkholderia-Caballeronia-Paraburkholderia	Dunn's Kruskal-Wallis Multiple Comparisons	PB-100	ab	ab	ab
Picobella	k__Bacteria|p__Pseudomonadota|c__Gammaproteobacteria|o__Burkholderiales|f__Burkholderiaceae|g__Burkholderia-Caballeronia-Paraburkholderia	Dunn's Kruskal-Wallis Multiple Comparisons	PB-25	b	b	b
Wave	k__Bacteria|p__Pseudomonadota|c__Gammaproteobacteria|o__Burkholderiales|f__Burkholderiaceae|g__Burkholderia-Caballeronia-Paraburkholderia	Dunn's Kruskal-Wallis Multiple Comparisons	WP-200	a	a	a
Wave	k__Bacteria|p__Pseudomonadota|c__Gammaproteobacteria|o__Burkholderiales|f__Burkholderiaceae|g__Burkholderia-Caballeronia-Paraburkholderia	Dunn's Kruskal-Wallis Multiple Comparisons	WP-100	a	a	a
Wave	k__Bacteria|p__Pseudomonadota|c__Gammaproteobacteria|o__Burkholderiales|f__Burkholderiaceae|g__Burkholderia-Caballeronia-Paraburkholderia	Dunn's Kruskal-Wallis Multiple Comparisons	WP-25	b	b	b
Picobella	k__Bacteria|p__Bacteroidota|c__Bacteroidia|o__Sphingobacteriales|f__Sphingobacteriaceae|g__Mucilaginibacter	Dunn's Kruskal-Wallis Multiple Comparisons	PB-25	a	a	a
Picobella	k__Bacteria|p__Bacteroidota|c__Bacteroidia|o__Sphingobacteriales|f__Sphingobacteriaceae|g__Mucilaginibacter	Dunn's Kruskal-Wallis Multiple Comparisons	PB-100	ab	ab	ab
Picobella	k__Bacteria|p__Bacteroidota|c__Bacteroidia|o__Sphingobacteriales|f__Sphingobacteriaceae|g__Mucilaginibacter	Dunn's Kruskal-Wallis Multiple Comparisons	PB-200	b	b	b
Wave	k__Bacteria|p__Bacteroidota|c__Bacteroidia|o__Sphingobacteriales|f__Sphingobacteriaceae|g__Mucilaginibacter	Dunn's Kruskal-Wallis Multiple Comparisons	WP-100	a	a	a
Wave	k__Bacteria|p__Bacteroidota|c__Bacteroidia|o__Sphingobacteriales|f__Sphingobacteriaceae|g__Mucilaginibacter	Dunn's Kruskal-Wallis Multiple Comparisons	WP-25	a	a	a
Wave	k__Bacteria|p__Bacteroidota|c__Bacteroidia|o__Sphingobacteriales|f__Sphingobacteriaceae|g__Mucilaginibacter	Dunn's Kruskal-Wallis Multiple Comparisons	WP-200	a	a	a
Picobella	k__Bacteria|p__Pseudomonadota|c__Alphaproteobacteria|o__Micropepsales|f__Micropepsaceae|g__	Dunn's Kruskal-Wallis Multiple Comparisons	PB-100	a	a	a
Picobella	k__Bacteria|p__Pseudomonadota|c__Alphaproteobacteria|o__Micropepsales|f__Micropepsaceae|g__	Dunn's Kruskal-Wallis Multiple Comparisons	PB-25	a	a	a
Picobella	k__Bacteria|p__Pseudomonadota|c__Alphaproteobacteria|o__Micropepsales|f__Micropepsaceae|g__	Dunn's Kruskal-Wallis Multiple Comparisons	PB-200	a	a	a
Wave	k__Bacteria|p__Pseudomonadota|c__Alphaproteobacteria|o__Micropepsales|f__Micropepsaceae|g__	Dunn's Kruskal-Wallis Multiple Comparisons	WP-25	a	a	a
Wave	k__Bacteria|p__Pseudomonadota|c__Alphaproteobacteria|o__Micropepsales|f__Micropepsaceae|g__	Dunn's Kruskal-Wallis Multiple Comparisons	WP-100	a	a	a
Wave	k__Bacteria|p__Pseudomonadota|c__Alphaproteobacteria|o__Micropepsales|f__Micropepsaceae|g__	Dunn's Kruskal-Wallis Multiple Comparisons	WP-200	a	a	a
Picobella	k__Bacteria|p__Myxococcota|c__Polyangiia|o__Haliangiales|f__Haliangiaceae|g__	Dunn's Kruskal-Wallis Multiple Comparisons	PB-25	a	a	a
Picobella	k__Bacteria|p__Myxococcota|c__Polyangiia|o__Haliangiales|f__Haliangiaceae|g__	Dunn's Kruskal-Wallis Multiple Comparisons	PB-100	a	a	a
Picobella	k__Bacteria|p__Myxococcota|c__Polyangiia|o__Haliangiales|f__Haliangiaceae|g__	Dunn's Kruskal-Wallis Multiple Comparisons	PB-200	b	b	b
Wave	k__Bacteria|p__Myxococcota|c__Polyangiia|o__Haliangiales|f__Haliangiaceae|g__	Dunn's Kruskal-Wallis Multiple Comparisons	WP-25	a	a	a
Wave	k__Bacteria|p__Myxococcota|c__Polyangiia|o__Haliangiales|f__Haliangiaceae|g__	Dunn's Kruskal-Wallis Multiple Comparisons	WP-100	a	a	a
Wave	k__Bacteria|p__Myxococcota|c__Polyangiia|o__Haliangiales|f__Haliangiaceae|g__	Dunn's Kruskal-Wallis Multiple Comparisons	WP-200	b	b	b
Picobella	k__Bacteria|p__Actinomycetota|c__Thermoleophilia|o__Solirubrobacterales|f__Solirubrobacteraceae|g__Conexibacter	Dunn's Kruskal-Wallis Multiple Comparisons	PB-100	a	a	a
Picobella	k__Bacteria|p__Actinomycetota|c__Thermoleophilia|o__Solirubrobacterales|f__Solirubrobacteraceae|g__Conexibacter	Dunn's Kruskal-Wallis Multiple Comparisons	PB-200	a	a	a
Picobella	k__Bacteria|p__Actinomycetota|c__Thermoleophilia|o__Solirubrobacterales|f__Solirubrobacteraceae|g__Conexibacter	Dunn's Kruskal-Wallis Multiple Comparisons	PB-25	a	a	a
Wave	k__Bacteria|p__Actinomycetota|c__Thermoleophilia|o__Solirubrobacterales|f__Solirubrobacteraceae|g__Conexibacter	Dunn's Kruskal-Wallis Multiple Comparisons	WP-25	a	a	a
Wave	k__Bacteria|p__Actinomycetota|c__Thermoleophilia|o__Solirubrobacterales|f__Solirubrobacteraceae|g__Conexibacter	Dunn's Kruskal-Wallis Multiple Comparisons	WP-100	a	a	a
Wave	k__Bacteria|p__Actinomycetota|c__Thermoleophilia|o__Solirubrobacterales|f__Solirubrobacteraceae|g__Conexibacter	Dunn's Kruskal-Wallis Multiple Comparisons	WP-200	a	a	a
Picobella	k__Bacteria|p__Pseudomonadota|c__Gammaproteobacteria|o__Burkholderiales|f__Comamonadaceae|g__Roseateles	Dunn's Kruskal-Wallis Multiple Comparisons	PB-25	a	a	a
Picobella	k__Bacteria|p__Pseudomonadota|c__Gammaproteobacteria|o__Burkholderiales|f__Comamonadaceae|g__Roseateles	Dunn's Kruskal-Wallis Multiple Comparisons	PB-100	b	b	b
Picobella	k__Bacteria|p__Pseudomonadota|c__Gammaproteobacteria|o__Burkholderiales|f__Comamonadaceae|g__Roseateles	Dunn's Kruskal-Wallis Multiple Comparisons	PB-200	b	b	b
Wave	k__Bacteria|p__Pseudomonadota|c__Gammaproteobacteria|o__Burkholderiales|f__Comamonadaceae|g__Roseateles	Dunn's Kruskal-Wallis Multiple Comparisons	WP-25	a	a	a
Wave	k__Bacteria|p__Pseudomonadota|c__Gammaproteobacteria|o__Burkholderiales|f__Comamonadaceae|g__Roseateles	Dunn's Kruskal-Wallis Multiple Comparisons	WP-100	b	b	b
Wave	k__Bacteria|p__Pseudomonadota|c__Gammaproteobacteria|o__Burkholderiales|f__Comamonadaceae|g__Roseateles	Dunn's Kruskal-Wallis Multiple Comparisons	WP-200	b	b	b
Picobella	k__Bacteria|p__Acidobacteriota|c__Acidobacteriae|o__Terriglobales|f__Acidobacteriaceae (Subgroup 1)|g__Occallatibacter	Dunn's Kruskal-Wallis Multiple Comparisons	PB-100	a	a	a
Picobella	k__Bacteria|p__Acidobacteriota|c__Acidobacteriae|o__Terriglobales|f__Acidobacteriaceae (Subgroup 1)|g__Occallatibacter	Dunn's Kruskal-Wallis Multiple Comparisons	PB-25	a	a	a
Picobella	k__Bacteria|p__Acidobacteriota|c__Acidobacteriae|o__Terriglobales|f__Acidobacteriaceae (Subgroup 1)|g__Occallatibacter	Dunn's Kruskal-Wallis Multiple Comparisons	PB-200	a	a	a
Wave	k__Bacteria|p__Acidobacteriota|c__Acidobacteriae|o__Terriglobales|f__Acidobacteriaceae (Subgroup 1)|g__Occallatibacter	Dunn's Kruskal-Wallis Multiple Comparisons	WP-25	a	a	a
Wave	k__Bacteria|p__Acidobacteriota|c__Acidobacteriae|o__Terriglobales|f__Acidobacteriaceae (Subgroup 1)|g__Occallatibacter	Dunn's Kruskal-Wallis Multiple Comparisons	WP-100	ab	ab	ab
Wave	k__Bacteria|p__Acidobacteriota|c__Acidobacteriae|o__Terriglobales|f__Acidobacteriaceae (Subgroup 1)|g__Occallatibacter	Dunn's Kruskal-Wallis Multiple Comparisons	WP-200	b	b	b
Picobella	k__Bacteria|p__Actinomycetota|c__Actinobacteria|o__Frankiales|f__Acidothermaceae|g__Acidothermus	Dunn's Kruskal-Wallis Multiple Comparisons	PB-25	a	a	a
Picobella	k__Bacteria|p__Actinomycetota|c__Actinobacteria|o__Frankiales|f__Acidothermaceae|g__Acidothermus	Dunn's Kruskal-Wallis Multiple Comparisons	PB-100	a	a	a
Picobella	k__Bacteria|p__Actinomycetota|c__Actinobacteria|o__Frankiales|f__Acidothermaceae|g__Acidothermus	Dunn's Kruskal-Wallis Multiple Comparisons	PB-200	a	a	a
Wave	k__Bacteria|p__Actinomycetota|c__Actinobacteria|o__Frankiales|f__Acidothermaceae|g__Acidothermus	Dunn's Kruskal-Wallis Multiple Comparisons	WP-25	a	a	a
Wave	k__Bacteria|p__Actinomycetota|c__Actinobacteria|o__Frankiales|f__Acidothermaceae|g__Acidothermus	Dunn's Kruskal-Wallis Multiple Comparisons	WP-100	ab	ab	ab
Wave	k__Bacteria|p__Actinomycetota|c__Actinobacteria|o__Frankiales|f__Acidothermaceae|g__Acidothermus	Dunn's Kruskal-Wallis Multiple Comparisons	WP-200	b	b	b
Picobella	k__Bacteria|p__Acidobacteriota|c__Acidobacteriae|o__Bryobacterales|f__Bryobacteraceae|g__Bryobacter	Dunn's Kruskal-Wallis Multiple Comparisons	PB-100	ab	ab	ab
Picobella	k__Bacteria|p__Acidobacteriota|c__Acidobacteriae|o__Bryobacterales|f__Bryobacteraceae|g__Bryobacter	Dunn's Kruskal-Wallis Multiple Comparisons	PB-25	a	a	a
Picobella	k__Bacteria|p__Acidobacteriota|c__Acidobacteriae|o__Bryobacterales|f__Bryobacteraceae|g__Bryobacter	Dunn's Kruskal-Wallis Multiple Comparisons	PB-200	b	b	b
Wave	k__Bacteria|p__Acidobacteriota|c__Acidobacteriae|o__Bryobacterales|f__Bryobacteraceae|g__Bryobacter	Dunn's Kruskal-Wallis Multiple Comparisons	WP-25	a	a	a
Wave	k__Bacteria|p__Acidobacteriota|c__Acidobacteriae|o__Bryobacterales|f__Bryobacteraceae|g__Bryobacter	Dunn's Kruskal-Wallis Multiple Comparisons	WP-100	ab	ab	ab
Wave	k__Bacteria|p__Acidobacteriota|c__Acidobacteriae|o__Bryobacterales|f__Bryobacteraceae|g__Bryobacter	Dunn's Kruskal-Wallis Multiple Comparisons	WP-200	b	b	b
Picobella	k__Bacteria|p__Planctomycetota|c__Planctomycetes|o__Isosphaerales|f__Isosphaeraceae|g__Aquisphaera	Dunn's Kruskal-Wallis Multiple Comparisons	PB-100	a	a	a
Picobella	k__Bacteria|p__Planctomycetota|c__Planctomycetes|o__Isosphaerales|f__Isosphaeraceae|g__Aquisphaera	Dunn's Kruskal-Wallis Multiple Comparisons	PB-200	a	a	a
Picobella	k__Bacteria|p__Planctomycetota|c__Planctomycetes|o__Isosphaerales|f__Isosphaeraceae|g__Aquisphaera	Dunn's Kruskal-Wallis Multiple Comparisons	PB-25	a	a	a
Wave	k__Bacteria|p__Planctomycetota|c__Planctomycetes|o__Isosphaerales|f__Isosphaeraceae|g__Aquisphaera	Dunn's Kruskal-Wallis Multiple Comparisons	WP-100	a	a	a
Wave	k__Bacteria|p__Planctomycetota|c__Planctomycetes|o__Isosphaerales|f__Isosphaeraceae|g__Aquisphaera	Dunn's Kruskal-Wallis Multiple Comparisons	WP-25	a	a	a
Wave	k__Bacteria|p__Planctomycetota|c__Planctomycetes|o__Isosphaerales|f__Isosphaeraceae|g__Aquisphaera	Dunn's Kruskal-Wallis Multiple Comparisons	WP-200	a	a	a
Picobella	k__Bacteria|p__Pseudomonadota|c__Alphaproteobacteria|o__Hyphomicrobiales|f__Devosiaceae|g__Devosia	Dunn's Kruskal-Wallis Multiple Comparisons	PB-25	a	a	a
Picobella	k__Bacteria|p__Pseudomonadota|c__Alphaproteobacteria|o__Hyphomicrobiales|f__Devosiaceae|g__Devosia	Dunn's Kruskal-Wallis Multiple Comparisons	PB-100	a	a	a
Picobella	k__Bacteria|p__Pseudomonadota|c__Alphaproteobacteria|o__Hyphomicrobiales|f__Devosiaceae|g__Devosia	Dunn's Kruskal-Wallis Multiple Comparisons	PB-200	a	a	a
Wave	k__Bacteria|p__Pseudomonadota|c__Alphaproteobacteria|o__Hyphomicrobiales|f__Devosiaceae|g__Devosia	Dunn's Kruskal-Wallis Multiple Comparisons	WP-25	a	a	a
Wave	k__Bacteria|p__Pseudomonadota|c__Alphaproteobacteria|o__Hyphomicrobiales|f__Devosiaceae|g__Devosia	Dunn's Kruskal-Wallis Multiple Comparisons	WP-100	a	a	a
Wave	k__Bacteria|p__Pseudomonadota|c__Alphaproteobacteria|o__Hyphomicrobiales|f__Devosiaceae|g__Devosia	Dunn's Kruskal-Wallis Multiple Comparisons	WP-200	a	a	a
Picobella	k__Bacteria|p__Pseudomonadota|c__Alphaproteobacteria|o__Acetobacterales|f__Acetobacteraceae|g__	Dunn's Kruskal-Wallis Multiple Comparisons	PB-25	a	a	a
Picobella	k__Bacteria|p__Pseudomonadota|c__Alphaproteobacteria|o__Acetobacterales|f__Acetobacteraceae|g__	Dunn's Kruskal-Wallis Multiple Comparisons	PB-100	a	a	a
Picobella	k__Bacteria|p__Pseudomonadota|c__Alphaproteobacteria|o__Acetobacterales|f__Acetobacteraceae|g__	Dunn's Kruskal-Wallis Multiple Comparisons	PB-200	a	a	a
Wave	k__Bacteria|p__Pseudomonadota|c__Alphaproteobacteria|o__Acetobacterales|f__Acetobacteraceae|g__	Dunn's Kruskal-Wallis Multiple Comparisons	WP-25	a	a	a
Wave	k__Bacteria|p__Pseudomonadota|c__Alphaproteobacteria|o__Acetobacterales|f__Acetobacteraceae|g__	Dunn's Kruskal-Wallis Multiple Comparisons	WP-100	ab	ab	ab
Wave	k__Bacteria|p__Pseudomonadota|c__Alphaproteobacteria|o__Acetobacterales|f__Acetobacteraceae|g__	Dunn's Kruskal-Wallis Multiple Comparisons	WP-200	b	b	b
Picobella	k__Bacteria|p__Acidobacteriota|c__Acidobacteriae|o__Terriglobales|f__Acidobacteriaceae (Subgroup 1)|g__	Dunn's Kruskal-Wallis Multiple Comparisons	PB-100	a	a	a
Picobella	k__Bacteria|p__Acidobacteriota|c__Acidobacteriae|o__Terriglobales|f__Acidobacteriaceae (Subgroup 1)|g__	Dunn's Kruskal-Wallis Multiple Comparisons	PB-200	a	a	a
Picobella	k__Bacteria|p__Acidobacteriota|c__Acidobacteriae|o__Terriglobales|f__Acidobacteriaceae (Subgroup 1)|g__	Dunn's Kruskal-Wallis Multiple Comparisons	PB-25	a	a	a
Wave	k__Bacteria|p__Acidobacteriota|c__Acidobacteriae|o__Terriglobales|f__Acidobacteriaceae (Subgroup 1)|g__	Dunn's Kruskal-Wallis Multiple Comparisons	WP-25	a	a	a
Wave	k__Bacteria|p__Acidobacteriota|c__Acidobacteriae|o__Terriglobales|f__Acidobacteriaceae (Subgroup 1)|g__	Dunn's Kruskal-Wallis Multiple Comparisons	WP-100	ab	ab	ab
Wave	k__Bacteria|p__Acidobacteriota|c__Acidobacteriae|o__Terriglobales|f__Acidobacteriaceae (Subgroup 1)|g__	Dunn's Kruskal-Wallis Multiple Comparisons	WP-200	b	b	b
Picobella	k__Bacteria|p__Acidobacteriota|c__Acidobacteriae|o__Terriglobales|f__Acidobacteriaceae (Subgroup 1)|g__Granulicella	Dunn's Kruskal-Wallis Multiple Comparisons	PB-200	a	a	a
Picobella	k__Bacteria|p__Acidobacteriota|c__Acidobacteriae|o__Terriglobales|f__Acidobacteriaceae (Subgroup 1)|g__Granulicella	Dunn's Kruskal-Wallis Multiple Comparisons	PB-100	ab	ab	ab
Picobella	k__Bacteria|p__Acidobacteriota|c__Acidobacteriae|o__Terriglobales|f__Acidobacteriaceae (Subgroup 1)|g__Granulicella	Dunn's Kruskal-Wallis Multiple Comparisons	PB-25	b	b	b
Wave	k__Bacteria|p__Acidobacteriota|c__Acidobacteriae|o__Terriglobales|f__Acidobacteriaceae (Subgroup 1)|g__Granulicella	Dunn's Kruskal-Wallis Multiple Comparisons	WP-200	a	a	a
Wave	k__Bacteria|p__Acidobacteriota|c__Acidobacteriae|o__Terriglobales|f__Acidobacteriaceae (Subgroup 1)|g__Granulicella	Dunn's Kruskal-Wallis Multiple Comparisons	WP-100	ab	ab	ab
Wave	k__Bacteria|p__Acidobacteriota|c__Acidobacteriae|o__Terriglobales|f__Acidobacteriaceae (Subgroup 1)|g__Granulicella	Dunn's Kruskal-Wallis Multiple Comparisons	WP-25	b	b	b
Picobella	k__Bacteria|p__Pseudomonadota|c__Alphaproteobacteria|o__Caulobacterales|f__Caulobacteraceae|g__Asticcacaulis	Dunn's Kruskal-Wallis Multiple Comparisons	PB-25	a	a	a
Picobella	k__Bacteria|p__Pseudomonadota|c__Alphaproteobacteria|o__Caulobacterales|f__Caulobacteraceae|g__Asticcacaulis	Dunn's Kruskal-Wallis Multiple Comparisons	PB-200	a	a	a
Picobella	k__Bacteria|p__Pseudomonadota|c__Alphaproteobacteria|o__Caulobacterales|f__Caulobacteraceae|g__Asticcacaulis	Dunn's Kruskal-Wallis Multiple Comparisons	PB-100	a	a	a
Wave	k__Bacteria|p__Pseudomonadota|c__Alphaproteobacteria|o__Caulobacterales|f__Caulobacteraceae|g__Asticcacaulis	Dunn's Kruskal-Wallis Multiple Comparisons	WP-25	a	a	a
Wave	k__Bacteria|p__Pseudomonadota|c__Alphaproteobacteria|o__Caulobacterales|f__Caulobacteraceae|g__Asticcacaulis	Dunn's Kruskal-Wallis Multiple Comparisons	WP-200	ab	ab	ab
Wave	k__Bacteria|p__Pseudomonadota|c__Alphaproteobacteria|o__Caulobacterales|f__Caulobacteraceae|g__Asticcacaulis	Dunn's Kruskal-Wallis Multiple Comparisons	WP-100	b	b	b
Picobella	k__Bacteria|p__Verrucomicrobiota|c__Verrucomicrobiia|o__Pedosphaerales|f__Pedosphaeraceae|g__	Dunn's Kruskal-Wallis Multiple Comparisons	PB-25	a	a	a
Picobella	k__Bacteria|p__Verrucomicrobiota|c__Verrucomicrobiia|o__Pedosphaerales|f__Pedosphaeraceae|g__	Dunn's Kruskal-Wallis Multiple Comparisons	PB-100	ab	ab	ab
Picobella	k__Bacteria|p__Verrucomicrobiota|c__Verrucomicrobiia|o__Pedosphaerales|f__Pedosphaeraceae|g__	Dunn's Kruskal-Wallis Multiple Comparisons	PB-200	b	b	b
Wave	k__Bacteria|p__Verrucomicrobiota|c__Verrucomicrobiia|o__Pedosphaerales|f__Pedosphaeraceae|g__	Dunn's Kruskal-Wallis Multiple Comparisons	WP-25	a	a	a
Wave	k__Bacteria|p__Verrucomicrobiota|c__Verrucomicrobiia|o__Pedosphaerales|f__Pedosphaeraceae|g__	Dunn's Kruskal-Wallis Multiple Comparisons	WP-100	ab	ab	ab
Wave	k__Bacteria|p__Verrucomicrobiota|c__Verrucomicrobiia|o__Pedosphaerales|f__Pedosphaeraceae|g__	Dunn's Kruskal-Wallis Multiple Comparisons	WP-200	b	b	b
Picobella	k__Bacteria|p__Patescibacteria|c__Saccharimonadia|o__Saccharimonadales|f__LWQ8|g__	Dunn's Kruskal-Wallis Multiple Comparisons	PB-200	a	a	a
Picobella	k__Bacteria|p__Patescibacteria|c__Saccharimonadia|o__Saccharimonadales|f__LWQ8|g__	Dunn's Kruskal-Wallis Multiple Comparisons	PB-25	a	a	a
Picobella	k__Bacteria|p__Patescibacteria|c__Saccharimonadia|o__Saccharimonadales|f__LWQ8|g__	Dunn's Kruskal-Wallis Multiple Comparisons	PB-100	a	a	a
Wave	k__Bacteria|p__Patescibacteria|c__Saccharimonadia|o__Saccharimonadales|f__LWQ8|g__	Dunn's Kruskal-Wallis Multiple Comparisons	WP-100	a	a	a
Wave	k__Bacteria|p__Patescibacteria|c__Saccharimonadia|o__Saccharimonadales|f__LWQ8|g__	Dunn's Kruskal-Wallis Multiple Comparisons	WP-200	a	a	a
Wave	k__Bacteria|p__Patescibacteria|c__Saccharimonadia|o__Saccharimonadales|f__LWQ8|g__	Dunn's Kruskal-Wallis Multiple Comparisons	WP-25	a	a	a
Picobella	k__Bacteria|p__Pseudomonadota|c__Alphaproteobacteria|o__Hyphomicrobiales|f__Beijerinckiaceae|g__Roseiarcus	Dunn's Kruskal-Wallis Multiple Comparisons	PB-25	a	a	a
Picobella	k__Bacteria|p__Pseudomonadota|c__Alphaproteobacteria|o__Hyphomicrobiales|f__Beijerinckiaceae|g__Roseiarcus	Dunn's Kruskal-Wallis Multiple Comparisons	PB-100	ab	ab	ab
Picobella	k__Bacteria|p__Pseudomonadota|c__Alphaproteobacteria|o__Hyphomicrobiales|f__Beijerinckiaceae|g__Roseiarcus	Dunn's Kruskal-Wallis Multiple Comparisons	PB-200	b	b	b
Wave	k__Bacteria|p__Pseudomonadota|c__Alphaproteobacteria|o__Hyphomicrobiales|f__Beijerinckiaceae|g__Roseiarcus	Dunn's Kruskal-Wallis Multiple Comparisons	WP-25	a	a	a
Wave	k__Bacteria|p__Pseudomonadota|c__Alphaproteobacteria|o__Hyphomicrobiales|f__Beijerinckiaceae|g__Roseiarcus	Dunn's Kruskal-Wallis Multiple Comparisons	WP-100	ab	ab	ab
Wave	k__Bacteria|p__Pseudomonadota|c__Alphaproteobacteria|o__Hyphomicrobiales|f__Beijerinckiaceae|g__Roseiarcus	Dunn's Kruskal-Wallis Multiple Comparisons	WP-200	b	b	b
Picobella	k__Bacteria|p__Planctomycetota|c__Planctomycetes|o__Pirellulales|f__Pirellulaceae|g__	Dunn's Kruskal-Wallis Multiple Comparisons	PB-100	a	a	a
Picobella	k__Bacteria|p__Planctomycetota|c__Planctomycetes|o__Pirellulales|f__Pirellulaceae|g__	Dunn's Kruskal-Wallis Multiple Comparisons	PB-25	a	a	a
Picobella	k__Bacteria|p__Planctomycetota|c__Planctomycetes|o__Pirellulales|f__Pirellulaceae|g__	Dunn's Kruskal-Wallis Multiple Comparisons	PB-200	a	a	a
Wave	k__Bacteria|p__Planctomycetota|c__Planctomycetes|o__Pirellulales|f__Pirellulaceae|g__	Dunn's Kruskal-Wallis Multiple Comparisons	WP-25	a	a	a
Wave	k__Bacteria|p__Planctomycetota|c__Planctomycetes|o__Pirellulales|f__Pirellulaceae|g__	Dunn's Kruskal-Wallis Multiple Comparisons	WP-100	ab	ab	ab
Wave	k__Bacteria|p__Planctomycetota|c__Planctomycetes|o__Pirellulales|f__Pirellulaceae|g__	Dunn's Kruskal-Wallis Multiple Comparisons	WP-200	b	b	b
Picobella	k__Bacteria|p__Pseudomonadota|c__Alphaproteobacteria|o__Elsterales|f__|g__	Dunn's Kruskal-Wallis Multiple Comparisons	PB-25	a	a	a
Picobella	k__Bacteria|p__Pseudomonadota|c__Alphaproteobacteria|o__Elsterales|f__|g__	Dunn's Kruskal-Wallis Multiple Comparisons	PB-100	a	a	a
Picobella	k__Bacteria|p__Pseudomonadota|c__Alphaproteobacteria|o__Elsterales|f__|g__	Dunn's Kruskal-Wallis Multiple Comparisons	PB-200	a	a	a
Wave	k__Bacteria|p__Pseudomonadota|c__Alphaproteobacteria|o__Elsterales|f__|g__	Dunn's Kruskal-Wallis Multiple Comparisons	WP-25	a	a	a
Wave	k__Bacteria|p__Pseudomonadota|c__Alphaproteobacteria|o__Elsterales|f__|g__	Dunn's Kruskal-Wallis Multiple Comparisons	WP-100	ab	ab	ab
Wave	k__Bacteria|p__Pseudomonadota|c__Alphaproteobacteria|o__Elsterales|f__|g__	Dunn's Kruskal-Wallis Multiple Comparisons	WP-200	b	b	b
Picobella	k__Bacteria|p__Bdellovibrionota|c__Oligoflexia|o__0319-6G20|f__|g__	Dunn's Kruskal-Wallis Multiple Comparisons	PB-100	a	a	a
Picobella	k__Bacteria|p__Bdellovibrionota|c__Oligoflexia|o__0319-6G20|f__|g__	Dunn's Kruskal-Wallis Multiple Comparisons	PB-25	ab	ab	ab
Picobella	k__Bacteria|p__Bdellovibrionota|c__Oligoflexia|o__0319-6G20|f__|g__	Dunn's Kruskal-Wallis Multiple Comparisons	PB-200	b	b	b
Wave	k__Bacteria|p__Bdellovibrionota|c__Oligoflexia|o__0319-6G20|f__|g__	Dunn's Kruskal-Wallis Multiple Comparisons	WP-100	a	a	a
Wave	k__Bacteria|p__Bdellovibrionota|c__Oligoflexia|o__0319-6G20|f__|g__	Dunn's Kruskal-Wallis Multiple Comparisons	WP-25	a	a	a
Wave	k__Bacteria|p__Bdellovibrionota|c__Oligoflexia|o__0319-6G20|f__|g__	Dunn's Kruskal-Wallis Multiple Comparisons	WP-200	b	b	b
Picobella	k__Bacteria|p__Actinomycetota|c__Actinobacteria|o__Frankiales|f__|g__	Dunn's Kruskal-Wallis Multiple Comparisons	PB-200	a	a	a
Picobella	k__Bacteria|p__Actinomycetota|c__Actinobacteria|o__Frankiales|f__|g__	Dunn's Kruskal-Wallis Multiple Comparisons	PB-100	a	a	a
Picobella	k__Bacteria|p__Actinomycetota|c__Actinobacteria|o__Frankiales|f__|g__	Dunn's Kruskal-Wallis Multiple Comparisons	PB-25	a	a	a
Wave	k__Bacteria|p__Actinomycetota|c__Actinobacteria|o__Frankiales|f__|g__	Dunn's Kruskal-Wallis Multiple Comparisons	WP-100	a	a	a
Wave	k__Bacteria|p__Actinomycetota|c__Actinobacteria|o__Frankiales|f__|g__	Dunn's Kruskal-Wallis Multiple Comparisons	WP-200	a	a	a
Wave	k__Bacteria|p__Actinomycetota|c__Actinobacteria|o__Frankiales|f__|g__	Dunn's Kruskal-Wallis Multiple Comparisons	WP-25	b	b	b
Picobella	k__Bacteria|p__Pseudomonadota|c__Gammaproteobacteria|o__Lysobacterales|f__Rhodanobacteraceae|g__	Dunn's Kruskal-Wallis Multiple Comparisons	PB-200	a	a	a
Picobella	k__Bacteria|p__Pseudomonadota|c__Gammaproteobacteria|o__Lysobacterales|f__Rhodanobacteraceae|g__	Dunn's Kruskal-Wallis Multiple Comparisons	PB-100	a	a	a
Picobella	k__Bacteria|p__Pseudomonadota|c__Gammaproteobacteria|o__Lysobacterales|f__Rhodanobacteraceae|g__	Dunn's Kruskal-Wallis Multiple Comparisons	PB-25	a	a	a
Wave	k__Bacteria|p__Pseudomonadota|c__Gammaproteobacteria|o__Lysobacterales|f__Rhodanobacteraceae|g__	Dunn's Kruskal-Wallis Multiple Comparisons	WP-200	a	a	a
Wave	k__Bacteria|p__Pseudomonadota|c__Gammaproteobacteria|o__Lysobacterales|f__Rhodanobacteraceae|g__	Dunn's Kruskal-Wallis Multiple Comparisons	WP-25	a	a	a
Wave	k__Bacteria|p__Pseudomonadota|c__Gammaproteobacteria|o__Lysobacterales|f__Rhodanobacteraceae|g__	Dunn's Kruskal-Wallis Multiple Comparisons	WP-100	a	a	a
Picobella	k__Bacteria|p__Pseudomonadota|c__Gammaproteobacteria|o__Pseudomonadales|f__Pseudomonadaceae|g__Pseudomonas	Dunn's Kruskal-Wallis Multiple Comparisons	PB-25	a	a	a
Picobella	k__Bacteria|p__Pseudomonadota|c__Gammaproteobacteria|o__Pseudomonadales|f__Pseudomonadaceae|g__Pseudomonas	Dunn's Kruskal-Wallis Multiple Comparisons	PB-100	a	a	a
Picobella	k__Bacteria|p__Pseudomonadota|c__Gammaproteobacteria|o__Pseudomonadales|f__Pseudomonadaceae|g__Pseudomonas	Dunn's Kruskal-Wallis Multiple Comparisons	PB-200	a	a	a
Wave	k__Bacteria|p__Pseudomonadota|c__Gammaproteobacteria|o__Pseudomonadales|f__Pseudomonadaceae|g__Pseudomonas	Dunn's Kruskal-Wallis Multiple Comparisons	WP-25	a	a	a
Wave	k__Bacteria|p__Pseudomonadota|c__Gammaproteobacteria|o__Pseudomonadales|f__Pseudomonadaceae|g__Pseudomonas	Dunn's Kruskal-Wallis Multiple Comparisons	WP-100	a	a	a
Wave	k__Bacteria|p__Pseudomonadota|c__Gammaproteobacteria|o__Pseudomonadales|f__Pseudomonadaceae|g__Pseudomonas	Dunn's Kruskal-Wallis Multiple Comparisons	WP-200	a	a	a
Picobella	k__Bacteria|p__Actinomycetota|c__Actinobacteria|o__Mycobacteriales|f__Mycobacteriaceae|g__Mycobacterium	Dunn's Kruskal-Wallis Multiple Comparisons	PB-200	a	a	a
Picobella	k__Bacteria|p__Actinomycetota|c__Actinobacteria|o__Mycobacteriales|f__Mycobacteriaceae|g__Mycobacterium	Dunn's Kruskal-Wallis Multiple Comparisons	PB-100	a	a	a
Picobella	k__Bacteria|p__Actinomycetota|c__Actinobacteria|o__Mycobacteriales|f__Mycobacteriaceae|g__Mycobacterium	Dunn's Kruskal-Wallis Multiple Comparisons	PB-25	a	a	a
Wave	k__Bacteria|p__Actinomycetota|c__Actinobacteria|o__Mycobacteriales|f__Mycobacteriaceae|g__Mycobacterium	Dunn's Kruskal-Wallis Multiple Comparisons	WP-100	a	a	a
Wave	k__Bacteria|p__Actinomycetota|c__Actinobacteria|o__Mycobacteriales|f__Mycobacteriaceae|g__Mycobacterium	Dunn's Kruskal-Wallis Multiple Comparisons	WP-25	a	a	a
Wave	k__Bacteria|p__Actinomycetota|c__Actinobacteria|o__Mycobacteriales|f__Mycobacteriaceae|g__Mycobacterium	Dunn's Kruskal-Wallis Multiple Comparisons	WP-200	a	a	a
Picobella	k__Bacteria|p__Actinomycetota|c__Thermoleophilia|o__Gaiellales|f__|g__	Dunn's Kruskal-Wallis Multiple Comparisons	PB-25	a	a	a
Picobella	k__Bacteria|p__Actinomycetota|c__Thermoleophilia|o__Gaiellales|f__|g__	Dunn's Kruskal-Wallis Multiple Comparisons	PB-100	a	a	a
Picobella	k__Bacteria|p__Actinomycetota|c__Thermoleophilia|o__Gaiellales|f__|g__	Dunn's Kruskal-Wallis Multiple Comparisons	PB-200	b	b	b
Wave	k__Bacteria|p__Actinomycetota|c__Thermoleophilia|o__Gaiellales|f__|g__	Dunn's Kruskal-Wallis Multiple Comparisons	WP-25	a	a	a
Wave	k__Bacteria|p__Actinomycetota|c__Thermoleophilia|o__Gaiellales|f__|g__	Dunn's Kruskal-Wallis Multiple Comparisons	WP-100	ab	ab	ab
Wave	k__Bacteria|p__Actinomycetota|c__Thermoleophilia|o__Gaiellales|f__|g__	Dunn's Kruskal-Wallis Multiple Comparisons	WP-200	b	b	b
Picobella	k__Bacteria|p__Acidobacteriota|c__Acidobacteriae|o__Solibacterales|f__Solibacteraceae|g__Candidatus Solibacter	Dunn's Kruskal-Wallis Multiple Comparisons	PB-100	a	a	a
Picobella	k__Bacteria|p__Acidobacteriota|c__Acidobacteriae|o__Solibacterales|f__Solibacteraceae|g__Candidatus Solibacter	Dunn's Kruskal-Wallis Multiple Comparisons	PB-25	a	a	a
Picobella	k__Bacteria|p__Acidobacteriota|c__Acidobacteriae|o__Solibacterales|f__Solibacteraceae|g__Candidatus Solibacter	Dunn's Kruskal-Wallis Multiple Comparisons	PB-200	b	b	b
Wave	k__Bacteria|p__Acidobacteriota|c__Acidobacteriae|o__Solibacterales|f__Solibacteraceae|g__Candidatus Solibacter	Dunn's Kruskal-Wallis Multiple Comparisons	WP-25	a	a	a
Wave	k__Bacteria|p__Acidobacteriota|c__Acidobacteriae|o__Solibacterales|f__Solibacteraceae|g__Candidatus Solibacter	Dunn's Kruskal-Wallis Multiple Comparisons	WP-100	ab	ab	ab
Wave	k__Bacteria|p__Acidobacteriota|c__Acidobacteriae|o__Solibacterales|f__Solibacteraceae|g__Candidatus Solibacter	Dunn's Kruskal-Wallis Multiple Comparisons	WP-200	b	b	b
Picobella	k__Bacteria|p__Bacteroidota|c__Bacteroidia|o__Chitinophagales|f__Chitinophagaceae|g__Puia	Dunn's Kruskal-Wallis Multiple Comparisons	PB-100	a	a	a
Picobella	k__Bacteria|p__Bacteroidota|c__Bacteroidia|o__Chitinophagales|f__Chitinophagaceae|g__Puia	Dunn's Kruskal-Wallis Multiple Comparisons	PB-25	a	a	a
Picobella	k__Bacteria|p__Bacteroidota|c__Bacteroidia|o__Chitinophagales|f__Chitinophagaceae|g__Puia	Dunn's Kruskal-Wallis Multiple Comparisons	PB-200	a	a	a
Wave	k__Bacteria|p__Bacteroidota|c__Bacteroidia|o__Chitinophagales|f__Chitinophagaceae|g__Puia	Dunn's Kruskal-Wallis Multiple Comparisons	WP-25	a	a	a
Wave	k__Bacteria|p__Bacteroidota|c__Bacteroidia|o__Chitinophagales|f__Chitinophagaceae|g__Puia	Dunn's Kruskal-Wallis Multiple Comparisons	WP-100	a	a	a
Wave	k__Bacteria|p__Bacteroidota|c__Bacteroidia|o__Chitinophagales|f__Chitinophagaceae|g__Puia	Dunn's Kruskal-Wallis Multiple Comparisons	WP-200	a	a	a
Picobella	k__Bacteria|p__Pseudomonadota|c__Alphaproteobacteria|o__Hyphomicrobiales|f__Xanthobacteraceae|g__Pseudolabrys	Dunn's Kruskal-Wallis Multiple Comparisons	PB-25	a	a	a
Picobella	k__Bacteria|p__Pseudomonadota|c__Alphaproteobacteria|o__Hyphomicrobiales|f__Xanthobacteraceae|g__Pseudolabrys	Dunn's Kruskal-Wallis Multiple Comparisons	PB-200	a	a	a
Picobella	k__Bacteria|p__Pseudomonadota|c__Alphaproteobacteria|o__Hyphomicrobiales|f__Xanthobacteraceae|g__Pseudolabrys	Dunn's Kruskal-Wallis Multiple Comparisons	PB-100	a	a	a
Wave	k__Bacteria|p__Pseudomonadota|c__Alphaproteobacteria|o__Hyphomicrobiales|f__Xanthobacteraceae|g__Pseudolabrys	Dunn's Kruskal-Wallis Multiple Comparisons	WP-25	a	a	a
Wave	k__Bacteria|p__Pseudomonadota|c__Alphaproteobacteria|o__Hyphomicrobiales|f__Xanthobacteraceae|g__Pseudolabrys	Dunn's Kruskal-Wallis Multiple Comparisons	WP-100	ab	ab	ab
Wave	k__Bacteria|p__Pseudomonadota|c__Alphaproteobacteria|o__Hyphomicrobiales|f__Xanthobacteraceae|g__Pseudolabrys	Dunn's Kruskal-Wallis Multiple Comparisons	WP-200	b	b	b
Picobella	k__Bacteria|p__Pseudomonadota|c__Gammaproteobacteria|o__Lysobacterales|f__Rhodanobacteraceae|g__Rhodanobacter	Dunn's Kruskal-Wallis Multiple Comparisons	PB-200	a	a	a
Picobella	k__Bacteria|p__Pseudomonadota|c__Gammaproteobacteria|o__Lysobacterales|f__Rhodanobacteraceae|g__Rhodanobacter	Dunn's Kruskal-Wallis Multiple Comparisons	PB-100	ab	ab	ab
Picobella	k__Bacteria|p__Pseudomonadota|c__Gammaproteobacteria|o__Lysobacterales|f__Rhodanobacteraceae|g__Rhodanobacter	Dunn's Kruskal-Wallis Multiple Comparisons	PB-25	b	b	b
Wave	k__Bacteria|p__Pseudomonadota|c__Gammaproteobacteria|o__Lysobacterales|f__Rhodanobacteraceae|g__Rhodanobacter	Dunn's Kruskal-Wallis Multiple Comparisons	WP-200	a	a	a
Wave	k__Bacteria|p__Pseudomonadota|c__Gammaproteobacteria|o__Lysobacterales|f__Rhodanobacteraceae|g__Rhodanobacter	Dunn's Kruskal-Wallis Multiple Comparisons	WP-100	b	b	b
Wave	k__Bacteria|p__Pseudomonadota|c__Gammaproteobacteria|o__Lysobacterales|f__Rhodanobacteraceae|g__Rhodanobacter	Dunn's Kruskal-Wallis Multiple Comparisons	WP-25	b	b	b
Picobella	k__Bacteria|p__Acidobacteriota|c__Acidobacteriae|o__Terriglobales|f__Acidobacteriaceae (Subgroup 1)|g__Terracidiphilus	Dunn's Kruskal-Wallis Multiple Comparisons	PB-25	a	a	a
Picobella	k__Bacteria|p__Acidobacteriota|c__Acidobacteriae|o__Terriglobales|f__Acidobacteriaceae (Subgroup 1)|g__Terracidiphilus	Dunn's Kruskal-Wallis Multiple Comparisons	PB-100	ab	ab	ab
Picobella	k__Bacteria|p__Acidobacteriota|c__Acidobacteriae|o__Terriglobales|f__Acidobacteriaceae (Subgroup 1)|g__Terracidiphilus	Dunn's Kruskal-Wallis Multiple Comparisons	PB-200	b	b	b
Wave	k__Bacteria|p__Acidobacteriota|c__Acidobacteriae|o__Terriglobales|f__Acidobacteriaceae (Subgroup 1)|g__Terracidiphilus	Dunn's Kruskal-Wallis Multiple Comparisons	WP-25	a	a	a
Wave	k__Bacteria|p__Acidobacteriota|c__Acidobacteriae|o__Terriglobales|f__Acidobacteriaceae (Subgroup 1)|g__Terracidiphilus	Dunn's Kruskal-Wallis Multiple Comparisons	WP-100	ab	ab	ab
Wave	k__Bacteria|p__Acidobacteriota|c__Acidobacteriae|o__Terriglobales|f__Acidobacteriaceae (Subgroup 1)|g__Terracidiphilus	Dunn's Kruskal-Wallis Multiple Comparisons	WP-200	b	b	b
Picobella	k__Bacteria|p__Planctomycetota|c__Phycisphaerae|o__Tepidisphaerales|f__WD2101 soil group|g__	Dunn's Kruskal-Wallis Multiple Comparisons	PB-100	a	a	a
Picobella	k__Bacteria|p__Planctomycetota|c__Phycisphaerae|o__Tepidisphaerales|f__WD2101 soil group|g__	Dunn's Kruskal-Wallis Multiple Comparisons	PB-200	a	a	a
Picobella	k__Bacteria|p__Planctomycetota|c__Phycisphaerae|o__Tepidisphaerales|f__WD2101 soil group|g__	Dunn's Kruskal-Wallis Multiple Comparisons	PB-25	a	a	a
Wave	k__Bacteria|p__Planctomycetota|c__Phycisphaerae|o__Tepidisphaerales|f__WD2101 soil group|g__	Dunn's Kruskal-Wallis Multiple Comparisons	WP-25	a	a	a
Wave	k__Bacteria|p__Planctomycetota|c__Phycisphaerae|o__Tepidisphaerales|f__WD2101 soil group|g__	Dunn's Kruskal-Wallis Multiple Comparisons	WP-100	a	a	a
Wave	k__Bacteria|p__Planctomycetota|c__Phycisphaerae|o__Tepidisphaerales|f__WD2101 soil group|g__	Dunn's Kruskal-Wallis Multiple Comparisons	WP-200	a	a	a
Picobella	k__Bacteria|p__Pseudomonadota|c__Gammaproteobacteria|o__Burkholderiales|f__Oxalobacteraceae|g__Herbaspirillum	Dunn's Kruskal-Wallis Multiple Comparisons	PB-100	a	a	a
Picobella	k__Bacteria|p__Pseudomonadota|c__Gammaproteobacteria|o__Burkholderiales|f__Oxalobacteraceae|g__Herbaspirillum	Dunn's Kruskal-Wallis Multiple Comparisons	PB-25	a	a	a
Picobella	k__Bacteria|p__Pseudomonadota|c__Gammaproteobacteria|o__Burkholderiales|f__Oxalobacteraceae|g__Herbaspirillum	Dunn's Kruskal-Wallis Multiple Comparisons	PB-200	a	a	a
Wave	k__Bacteria|p__Pseudomonadota|c__Gammaproteobacteria|o__Burkholderiales|f__Oxalobacteraceae|g__Herbaspirillum	Dunn's Kruskal-Wallis Multiple Comparisons	WP-25	a	a	a
Wave	k__Bacteria|p__Pseudomonadota|c__Gammaproteobacteria|o__Burkholderiales|f__Oxalobacteraceae|g__Herbaspirillum	Dunn's Kruskal-Wallis Multiple Comparisons	WP-200	a	a	a
Wave	k__Bacteria|p__Pseudomonadota|c__Gammaproteobacteria|o__Burkholderiales|f__Oxalobacteraceae|g__Herbaspirillum	Dunn's Kruskal-Wallis Multiple Comparisons	WP-100	a	a	a
Picobella	k__Bacteria|p__Pseudomonadota|c__Gammaproteobacteria|o__Lysobacterales|f__Rhodanobacteraceae|g__Dyella	Dunn's Kruskal-Wallis Multiple Comparisons	PB-200	a	a	a
Picobella	k__Bacteria|p__Pseudomonadota|c__Gammaproteobacteria|o__Lysobacterales|f__Rhodanobacteraceae|g__Dyella	Dunn's Kruskal-Wallis Multiple Comparisons	PB-25	a	a	a
Picobella	k__Bacteria|p__Pseudomonadota|c__Gammaproteobacteria|o__Lysobacterales|f__Rhodanobacteraceae|g__Dyella	Dunn's Kruskal-Wallis Multiple Comparisons	PB-100	a	a	a
Wave	k__Bacteria|p__Pseudomonadota|c__Gammaproteobacteria|o__Lysobacterales|f__Rhodanobacteraceae|g__Dyella	Dunn's Kruskal-Wallis Multiple Comparisons	WP-200	a	a	a
Wave	k__Bacteria|p__Pseudomonadota|c__Gammaproteobacteria|o__Lysobacterales|f__Rhodanobacteraceae|g__Dyella	Dunn's Kruskal-Wallis Multiple Comparisons	WP-100	b	b	b
Wave	k__Bacteria|p__Pseudomonadota|c__Gammaproteobacteria|o__Lysobacterales|f__Rhodanobacteraceae|g__Dyella	Dunn's Kruskal-Wallis Multiple Comparisons	WP-25	b	b	b
Picobella	k__Bacteria|p__Pseudomonadota|c__Alphaproteobacteria|o__Hyphomicrobiales|f__Xanthobacteraceae|g__Bradyrhizobium	Dunn's Kruskal-Wallis Multiple Comparisons	PB-100	a	a	a
Picobella	k__Bacteria|p__Pseudomonadota|c__Alphaproteobacteria|o__Hyphomicrobiales|f__Xanthobacteraceae|g__Bradyrhizobium	Dunn's Kruskal-Wallis Multiple Comparisons	PB-25	a	a	a
Picobella	k__Bacteria|p__Pseudomonadota|c__Alphaproteobacteria|o__Hyphomicrobiales|f__Xanthobacteraceae|g__Bradyrhizobium	Dunn's Kruskal-Wallis Multiple Comparisons	PB-200	a	a	a
Wave	k__Bacteria|p__Pseudomonadota|c__Alphaproteobacteria|o__Hyphomicrobiales|f__Xanthobacteraceae|g__Bradyrhizobium	Dunn's Kruskal-Wallis Multiple Comparisons	WP-25	a	a	a
Wave	k__Bacteria|p__Pseudomonadota|c__Alphaproteobacteria|o__Hyphomicrobiales|f__Xanthobacteraceae|g__Bradyrhizobium	Dunn's Kruskal-Wallis Multiple Comparisons	WP-100	a	a	a
Wave	k__Bacteria|p__Pseudomonadota|c__Alphaproteobacteria|o__Hyphomicrobiales|f__Xanthobacteraceae|g__Bradyrhizobium	Dunn's Kruskal-Wallis Multiple Comparisons	WP-200	a	a	a
Picobella	k__Bacteria|p__Verrucomicrobiota|c__Verrucomicrobiia|o__Methylacidiphilales|f__Methylacidiphilaceae|g__	Dunn's Kruskal-Wallis Multiple Comparisons	PB-200	a	a	a
Picobella	k__Bacteria|p__Verrucomicrobiota|c__Verrucomicrobiia|o__Methylacidiphilales|f__Methylacidiphilaceae|g__	Dunn's Kruskal-Wallis Multiple Comparisons	PB-100	a	a	a
Picobella	k__Bacteria|p__Verrucomicrobiota|c__Verrucomicrobiia|o__Methylacidiphilales|f__Methylacidiphilaceae|g__	Dunn's Kruskal-Wallis Multiple Comparisons	PB-25	a	a	a
Wave	k__Bacteria|p__Verrucomicrobiota|c__Verrucomicrobiia|o__Methylacidiphilales|f__Methylacidiphilaceae|g__	Dunn's Kruskal-Wallis Multiple Comparisons	WP-25	a	a	a
Wave	k__Bacteria|p__Verrucomicrobiota|c__Verrucomicrobiia|o__Methylacidiphilales|f__Methylacidiphilaceae|g__	Dunn's Kruskal-Wallis Multiple Comparisons	WP-100	a	a	a
Wave	k__Bacteria|p__Verrucomicrobiota|c__Verrucomicrobiia|o__Methylacidiphilales|f__Methylacidiphilaceae|g__	Dunn's Kruskal-Wallis Multiple Comparisons	WP-200	a	a	a
Picobella	k__Bacteria|p__Actinomycetota|c__Actinobacteria|o__Micrococcales|f__Microbacteriaceae|g__	Dunn's Kruskal-Wallis Multiple Comparisons	PB-200	a	a	a
Picobella	k__Bacteria|p__Actinomycetota|c__Actinobacteria|o__Micrococcales|f__Microbacteriaceae|g__	Dunn's Kruskal-Wallis Multiple Comparisons	PB-100	a	a	a
Picobella	k__Bacteria|p__Actinomycetota|c__Actinobacteria|o__Micrococcales|f__Microbacteriaceae|g__	Dunn's Kruskal-Wallis Multiple Comparisons	PB-25	a	a	a
Wave	k__Bacteria|p__Actinomycetota|c__Actinobacteria|o__Micrococcales|f__Microbacteriaceae|g__	Dunn's Kruskal-Wallis Multiple Comparisons	WP-200	a	a	a
Wave	k__Bacteria|p__Actinomycetota|c__Actinobacteria|o__Micrococcales|f__Microbacteriaceae|g__	Dunn's Kruskal-Wallis Multiple Comparisons	WP-100	b	b	b
Wave	k__Bacteria|p__Actinomycetota|c__Actinobacteria|o__Micrococcales|f__Microbacteriaceae|g__	Dunn's Kruskal-Wallis Multiple Comparisons	WP-25	b	b	b
Picobella	k__Bacteria|p__Actinomycetota|c__Acidimicrobiia|o__Acidimicrobiales|f__Acidimicrobiaceae|g__	Dunn's Kruskal-Wallis Multiple Comparisons	PB-100	a	a	a
Picobella	k__Bacteria|p__Actinomycetota|c__Acidimicrobiia|o__Acidimicrobiales|f__Acidimicrobiaceae|g__	Dunn's Kruskal-Wallis Multiple Comparisons	PB-25	a	a	a
Picobella	k__Bacteria|p__Actinomycetota|c__Acidimicrobiia|o__Acidimicrobiales|f__Acidimicrobiaceae|g__	Dunn's Kruskal-Wallis Multiple Comparisons	PB-200	a	a	a
Wave	k__Bacteria|p__Actinomycetota|c__Acidimicrobiia|o__Acidimicrobiales|f__Acidimicrobiaceae|g__	Dunn's Kruskal-Wallis Multiple Comparisons	WP-25	a	a	a
Wave	k__Bacteria|p__Actinomycetota|c__Acidimicrobiia|o__Acidimicrobiales|f__Acidimicrobiaceae|g__	Dunn's Kruskal-Wallis Multiple Comparisons	WP-100	a	a	a
Wave	k__Bacteria|p__Actinomycetota|c__Acidimicrobiia|o__Acidimicrobiales|f__Acidimicrobiaceae|g__	Dunn's Kruskal-Wallis Multiple Comparisons	WP-200	a	a	a
Picobella	k__Bacteria|p__Bacteroidota|c__Bacteroidia|o__Sphingobacteriales|f__env.OPS 17|g__	Dunn's Kruskal-Wallis Multiple Comparisons	PB-100	a	a	a
Picobella	k__Bacteria|p__Bacteroidota|c__Bacteroidia|o__Sphingobacteriales|f__env.OPS 17|g__	Dunn's Kruskal-Wallis Multiple Comparisons	PB-25	a	a	a
Picobella	k__Bacteria|p__Bacteroidota|c__Bacteroidia|o__Sphingobacteriales|f__env.OPS 17|g__	Dunn's Kruskal-Wallis Multiple Comparisons	PB-200	b	b	b
Wave	k__Bacteria|p__Bacteroidota|c__Bacteroidia|o__Sphingobacteriales|f__env.OPS 17|g__	Dunn's Kruskal-Wallis Multiple Comparisons	WP-100	a	a	a
Wave	k__Bacteria|p__Bacteroidota|c__Bacteroidia|o__Sphingobacteriales|f__env.OPS 17|g__	Dunn's Kruskal-Wallis Multiple Comparisons	WP-25	a	a	a
Wave	k__Bacteria|p__Bacteroidota|c__Bacteroidia|o__Sphingobacteriales|f__env.OPS 17|g__	Dunn's Kruskal-Wallis Multiple Comparisons	WP-200	a	a	a
Picobella	k__Bacteria|p__Acidobacteriota|c__Acidobacteriae|o__Terriglobales|f__Acidobacteriaceae (Subgroup 1)|g__Edaphobacter	Dunn's Kruskal-Wallis Multiple Comparisons	PB-200	a	a	a
Picobella	k__Bacteria|p__Acidobacteriota|c__Acidobacteriae|o__Terriglobales|f__Acidobacteriaceae (Subgroup 1)|g__Edaphobacter	Dunn's Kruskal-Wallis Multiple Comparisons	PB-100	a	a	a
Picobella	k__Bacteria|p__Acidobacteriota|c__Acidobacteriae|o__Terriglobales|f__Acidobacteriaceae (Subgroup 1)|g__Edaphobacter	Dunn's Kruskal-Wallis Multiple Comparisons	PB-25	a	a	a
Wave	k__Bacteria|p__Acidobacteriota|c__Acidobacteriae|o__Terriglobales|f__Acidobacteriaceae (Subgroup 1)|g__Edaphobacter	Dunn's Kruskal-Wallis Multiple Comparisons	WP-100	a	a	a
Wave	k__Bacteria|p__Acidobacteriota|c__Acidobacteriae|o__Terriglobales|f__Acidobacteriaceae (Subgroup 1)|g__Edaphobacter	Dunn's Kruskal-Wallis Multiple Comparisons	WP-25	a	a	a
Wave	k__Bacteria|p__Acidobacteriota|c__Acidobacteriae|o__Terriglobales|f__Acidobacteriaceae (Subgroup 1)|g__Edaphobacter	Dunn's Kruskal-Wallis Multiple Comparisons	WP-200	a	a	a
Picobella	k__Bacteria|p__Actinomycetota|c__Actinobacteria|o__Mycobacteriales|f__Nocardiaceae|g__Nocardia	Dunn's Kruskal-Wallis Multiple Comparisons	PB-200	a	a	a
Picobella	k__Bacteria|p__Actinomycetota|c__Actinobacteria|o__Mycobacteriales|f__Nocardiaceae|g__Nocardia	Dunn's Kruskal-Wallis Multiple Comparisons	PB-100	a	a	a
Picobella	k__Bacteria|p__Actinomycetota|c__Actinobacteria|o__Mycobacteriales|f__Nocardiaceae|g__Nocardia	Dunn's Kruskal-Wallis Multiple Comparisons	PB-25	a	a	a
Wave	k__Bacteria|p__Actinomycetota|c__Actinobacteria|o__Mycobacteriales|f__Nocardiaceae|g__Nocardia	Dunn's Kruskal-Wallis Multiple Comparisons	WP-25	a	a	a
Wave	k__Bacteria|p__Actinomycetota|c__Actinobacteria|o__Mycobacteriales|f__Nocardiaceae|g__Nocardia	Dunn's Kruskal-Wallis Multiple Comparisons	WP-100	a	a	a
Wave	k__Bacteria|p__Actinomycetota|c__Actinobacteria|o__Mycobacteriales|f__Nocardiaceae|g__Nocardia	Dunn's Kruskal-Wallis Multiple Comparisons	WP-200	a	a	a
Picobella	k__Bacteria|p__Actinomycetota|c__Actinobacteria|o__Micrococcales|f__Microbacteriaceae|g__Gryllotalpicola	Dunn's Kruskal-Wallis Multiple Comparisons	PB-200	a	a	a
Picobella	k__Bacteria|p__Actinomycetota|c__Actinobacteria|o__Micrococcales|f__Microbacteriaceae|g__Gryllotalpicola	Dunn's Kruskal-Wallis Multiple Comparisons	PB-100	a	a	a
Picobella	k__Bacteria|p__Actinomycetota|c__Actinobacteria|o__Micrococcales|f__Microbacteriaceae|g__Gryllotalpicola	Dunn's Kruskal-Wallis Multiple Comparisons	PB-25	a	a	a
Wave	k__Bacteria|p__Actinomycetota|c__Actinobacteria|o__Micrococcales|f__Microbacteriaceae|g__Gryllotalpicola	Dunn's Kruskal-Wallis Multiple Comparisons	WP-200	a	a	a
Wave	k__Bacteria|p__Actinomycetota|c__Actinobacteria|o__Micrococcales|f__Microbacteriaceae|g__Gryllotalpicola	Dunn's Kruskal-Wallis Multiple Comparisons	WP-100	ab	ab	ab
Wave	k__Bacteria|p__Actinomycetota|c__Actinobacteria|o__Micrococcales|f__Microbacteriaceae|g__Gryllotalpicola	Dunn's Kruskal-Wallis Multiple Comparisons	WP-25	b	b	b
Picobella	k__Bacteria|p__Actinomycetota|c__Actinobacteria|o__Frankiales|f__Frankiaceae|g__Jatrophihabitans	Dunn's Kruskal-Wallis Multiple Comparisons	PB-200	a	a	a
Picobella	k__Bacteria|p__Actinomycetota|c__Actinobacteria|o__Frankiales|f__Frankiaceae|g__Jatrophihabitans	Dunn's Kruskal-Wallis Multiple Comparisons	PB-100	a	a	a
Picobella	k__Bacteria|p__Actinomycetota|c__Actinobacteria|o__Frankiales|f__Frankiaceae|g__Jatrophihabitans	Dunn's Kruskal-Wallis Multiple Comparisons	PB-25	a	a	a
Wave	k__Bacteria|p__Actinomycetota|c__Actinobacteria|o__Frankiales|f__Frankiaceae|g__Jatrophihabitans	Dunn's Kruskal-Wallis Multiple Comparisons	WP-200	a	a	a
Wave	k__Bacteria|p__Actinomycetota|c__Actinobacteria|o__Frankiales|f__Frankiaceae|g__Jatrophihabitans	Dunn's Kruskal-Wallis Multiple Comparisons	WP-100	a	a	a
Wave	k__Bacteria|p__Actinomycetota|c__Actinobacteria|o__Frankiales|f__Frankiaceae|g__Jatrophihabitans	Dunn's Kruskal-Wallis Multiple Comparisons	WP-25	b	b	b
Picobella	k__Bacteria|p__Pseudomonadota|c__Gammaproteobacteria|o__WD260|f__|g__	Dunn's Kruskal-Wallis Multiple Comparisons	PB-100	a	a	a
Picobella	k__Bacteria|p__Pseudomonadota|c__Gammaproteobacteria|o__WD260|f__|g__	Dunn's Kruskal-Wallis Multiple Comparisons	PB-25	a	a	a
Picobella	k__Bacteria|p__Pseudomonadota|c__Gammaproteobacteria|o__WD260|f__|g__	Dunn's Kruskal-Wallis Multiple Comparisons	PB-200	a	a	a
Wave	k__Bacteria|p__Pseudomonadota|c__Gammaproteobacteria|o__WD260|f__|g__	Dunn's Kruskal-Wallis Multiple Comparisons	WP-25	a	a	a
Wave	k__Bacteria|p__Pseudomonadota|c__Gammaproteobacteria|o__WD260|f__|g__	Dunn's Kruskal-Wallis Multiple Comparisons	WP-100	ab	ab	ab
Wave	k__Bacteria|p__Pseudomonadota|c__Gammaproteobacteria|o__WD260|f__|g__	Dunn's Kruskal-Wallis Multiple Comparisons	WP-200	b	b	b
Picobella	k__Bacteria|p__Pseudomonadota|c__Alphaproteobacteria|o__Caulobacterales|f__Caulobacteraceae|g__	Dunn's Kruskal-Wallis Multiple Comparisons	PB-100	a	a	a
Picobella	k__Bacteria|p__Pseudomonadota|c__Alphaproteobacteria|o__Caulobacterales|f__Caulobacteraceae|g__	Dunn's Kruskal-Wallis Multiple Comparisons	PB-25	a	a	a
Picobella	k__Bacteria|p__Pseudomonadota|c__Alphaproteobacteria|o__Caulobacterales|f__Caulobacteraceae|g__	Dunn's Kruskal-Wallis Multiple Comparisons	PB-200	a	a	a
Wave	k__Bacteria|p__Pseudomonadota|c__Alphaproteobacteria|o__Caulobacterales|f__Caulobacteraceae|g__	Dunn's Kruskal-Wallis Multiple Comparisons	WP-25	a	a	a
Wave	k__Bacteria|p__Pseudomonadota|c__Alphaproteobacteria|o__Caulobacterales|f__Caulobacteraceae|g__	Dunn's Kruskal-Wallis Multiple Comparisons	WP-100	ab	ab	ab
Wave	k__Bacteria|p__Pseudomonadota|c__Alphaproteobacteria|o__Caulobacterales|f__Caulobacteraceae|g__	Dunn's Kruskal-Wallis Multiple Comparisons	WP-200	b	b	b
Picobella	k__Bacteria|p__Pseudomonadota|c__Alphaproteobacteria|o__Acetobacterales|f__Acetobacteraceae|g__Acidicaldus	Dunn's Kruskal-Wallis Multiple Comparisons	PB-100	a	a	a
Picobella	k__Bacteria|p__Pseudomonadota|c__Alphaproteobacteria|o__Acetobacterales|f__Acetobacteraceae|g__Acidicaldus	Dunn's Kruskal-Wallis Multiple Comparisons	PB-25	a	a	a
Picobella	k__Bacteria|p__Pseudomonadota|c__Alphaproteobacteria|o__Acetobacterales|f__Acetobacteraceae|g__Acidicaldus	Dunn's Kruskal-Wallis Multiple Comparisons	PB-200	a	a	a
Wave	k__Bacteria|p__Pseudomonadota|c__Alphaproteobacteria|o__Acetobacterales|f__Acetobacteraceae|g__Acidicaldus	Dunn's Kruskal-Wallis Multiple Comparisons	WP-25	a	a	a
Wave	k__Bacteria|p__Pseudomonadota|c__Alphaproteobacteria|o__Acetobacterales|f__Acetobacteraceae|g__Acidicaldus	Dunn's Kruskal-Wallis Multiple Comparisons	WP-100	a	a	a
Wave	k__Bacteria|p__Pseudomonadota|c__Alphaproteobacteria|o__Acetobacterales|f__Acetobacteraceae|g__Acidicaldus	Dunn's Kruskal-Wallis Multiple Comparisons	WP-200	a	a	a
Picobella	k__Bacteria|p__Pseudomonadota|c__Alphaproteobacteria|o__Rhodospirillales|f__|g__	Dunn's Kruskal-Wallis Multiple Comparisons	PB-25	a	a	a
Picobella	k__Bacteria|p__Pseudomonadota|c__Alphaproteobacteria|o__Rhodospirillales|f__|g__	Dunn's Kruskal-Wallis Multiple Comparisons	PB-100	a	a	a
Picobella	k__Bacteria|p__Pseudomonadota|c__Alphaproteobacteria|o__Rhodospirillales|f__|g__	Dunn's Kruskal-Wallis Multiple Comparisons	PB-200	a	a	a
Wave	k__Bacteria|p__Pseudomonadota|c__Alphaproteobacteria|o__Rhodospirillales|f__|g__	Dunn's Kruskal-Wallis Multiple Comparisons	WP-100	a	a	a
Wave	k__Bacteria|p__Pseudomonadota|c__Alphaproteobacteria|o__Rhodospirillales|f__|g__	Dunn's Kruskal-Wallis Multiple Comparisons	WP-25	a	a	a
Wave	k__Bacteria|p__Pseudomonadota|c__Alphaproteobacteria|o__Rhodospirillales|f__|g__	Dunn's Kruskal-Wallis Multiple Comparisons	WP-200	a	a	a
Picobella	k__Bacteria|p__Planctomycetota|c__Phycisphaerae|o__Tepidisphaerales|f__CPla-3 termite group|g__	Dunn's Kruskal-Wallis Multiple Comparisons	PB-100	a	a	a
Picobella	k__Bacteria|p__Planctomycetota|c__Phycisphaerae|o__Tepidisphaerales|f__CPla-3 termite group|g__	Dunn's Kruskal-Wallis Multiple Comparisons	PB-200	a	a	a
Picobella	k__Bacteria|p__Planctomycetota|c__Phycisphaerae|o__Tepidisphaerales|f__CPla-3 termite group|g__	Dunn's Kruskal-Wallis Multiple Comparisons	PB-25	a	a	a
Wave	k__Bacteria|p__Planctomycetota|c__Phycisphaerae|o__Tepidisphaerales|f__CPla-3 termite group|g__	Dunn's Kruskal-Wallis Multiple Comparisons	WP-100	a	a	a
Wave	k__Bacteria|p__Planctomycetota|c__Phycisphaerae|o__Tepidisphaerales|f__CPla-3 termite group|g__	Dunn's Kruskal-Wallis Multiple Comparisons	WP-25	a	a	a
Wave	k__Bacteria|p__Planctomycetota|c__Phycisphaerae|o__Tepidisphaerales|f__CPla-3 termite group|g__	Dunn's Kruskal-Wallis Multiple Comparisons	WP-200	a	a	a
Picobella	k__Bacteria|p__Actinomycetota|c__Acidimicrobiia|o__Acidimicrobiales|f__Acidimicrobiaceae|g__Acidiferrimicrobium	Dunn's Kruskal-Wallis Multiple Comparisons	PB-200	a	a	a
Picobella	k__Bacteria|p__Actinomycetota|c__Acidimicrobiia|o__Acidimicrobiales|f__Acidimicrobiaceae|g__Acidiferrimicrobium	Dunn's Kruskal-Wallis Multiple Comparisons	PB-25	a	a	a
Picobella	k__Bacteria|p__Actinomycetota|c__Acidimicrobiia|o__Acidimicrobiales|f__Acidimicrobiaceae|g__Acidiferrimicrobium	Dunn's Kruskal-Wallis Multiple Comparisons	PB-100	a	a	a
Wave	k__Bacteria|p__Actinomycetota|c__Acidimicrobiia|o__Acidimicrobiales|f__Acidimicrobiaceae|g__Acidiferrimicrobium	Dunn's Kruskal-Wallis Multiple Comparisons	WP-25	a	a	a
Wave	k__Bacteria|p__Actinomycetota|c__Acidimicrobiia|o__Acidimicrobiales|f__Acidimicrobiaceae|g__Acidiferrimicrobium	Dunn's Kruskal-Wallis Multiple Comparisons	WP-100	a	a	a
Wave	k__Bacteria|p__Actinomycetota|c__Acidimicrobiia|o__Acidimicrobiales|f__Acidimicrobiaceae|g__Acidiferrimicrobium	Dunn's Kruskal-Wallis Multiple Comparisons	WP-200	a	a	a
Picobella	k__Bacteria|p__Pseudomonadota|c__Alphaproteobacteria|o__Hyphomicrobiales|f__Rhizobiaceae|g__Rhizobium	Dunn's Kruskal-Wallis Multiple Comparisons	PB-100	a	a	a
Picobella	k__Bacteria|p__Pseudomonadota|c__Alphaproteobacteria|o__Hyphomicrobiales|f__Rhizobiaceae|g__Rhizobium	Dunn's Kruskal-Wallis Multiple Comparisons	PB-25	a	a	a
Picobella	k__Bacteria|p__Pseudomonadota|c__Alphaproteobacteria|o__Hyphomicrobiales|f__Rhizobiaceae|g__Rhizobium	Dunn's Kruskal-Wallis Multiple Comparisons	PB-200	a	a	a
Wave	k__Bacteria|p__Pseudomonadota|c__Alphaproteobacteria|o__Hyphomicrobiales|f__Rhizobiaceae|g__Rhizobium	Dunn's Kruskal-Wallis Multiple Comparisons	WP-25	a	a	a
Wave	k__Bacteria|p__Pseudomonadota|c__Alphaproteobacteria|o__Hyphomicrobiales|f__Rhizobiaceae|g__Rhizobium	Dunn's Kruskal-Wallis Multiple Comparisons	WP-200	a	a	a
Wave	k__Bacteria|p__Pseudomonadota|c__Alphaproteobacteria|o__Hyphomicrobiales|f__Rhizobiaceae|g__Rhizobium	Dunn's Kruskal-Wallis Multiple Comparisons	WP-100	a	a	a
Picobella	k__Bacteria|p__Actinomycetota|c__Actinobacteria|o__Propionibacteriales|f__Nocardioidaceae|g__Nocardioides	Dunn's Kruskal-Wallis Multiple Comparisons	PB-200	a	a	a
Picobella	k__Bacteria|p__Actinomycetota|c__Actinobacteria|o__Propionibacteriales|f__Nocardioidaceae|g__Nocardioides	Dunn's Kruskal-Wallis Multiple Comparisons	PB-100	a	a	a
Picobella	k__Bacteria|p__Actinomycetota|c__Actinobacteria|o__Propionibacteriales|f__Nocardioidaceae|g__Nocardioides	Dunn's Kruskal-Wallis Multiple Comparisons	PB-25	a	a	a
Wave	k__Bacteria|p__Actinomycetota|c__Actinobacteria|o__Propionibacteriales|f__Nocardioidaceae|g__Nocardioides	Dunn's Kruskal-Wallis Multiple Comparisons	WP-200	a	a	a
Wave	k__Bacteria|p__Actinomycetota|c__Actinobacteria|o__Propionibacteriales|f__Nocardioidaceae|g__Nocardioides	Dunn's Kruskal-Wallis Multiple Comparisons	WP-100	b	b	b
Wave	k__Bacteria|p__Actinomycetota|c__Actinobacteria|o__Propionibacteriales|f__Nocardioidaceae|g__Nocardioides	Dunn's Kruskal-Wallis Multiple Comparisons	WP-25	b	b	b
Picobella	k__Bacteria|p__Acidobacteriota|c__Acidobacteriae|o__Subgroup 2|f__|g__	Dunn's Kruskal-Wallis Multiple Comparisons	PB-25	a	a	a
Picobella	k__Bacteria|p__Acidobacteriota|c__Acidobacteriae|o__Subgroup 2|f__|g__	Dunn's Kruskal-Wallis Multiple Comparisons	PB-100	a	a	a
Picobella	k__Bacteria|p__Acidobacteriota|c__Acidobacteriae|o__Subgroup 2|f__|g__	Dunn's Kruskal-Wallis Multiple Comparisons	PB-200	a	a	a
Wave	k__Bacteria|p__Acidobacteriota|c__Acidobacteriae|o__Subgroup 2|f__|g__	Dunn's Kruskal-Wallis Multiple Comparisons	WP-25	a	a	a
Wave	k__Bacteria|p__Acidobacteriota|c__Acidobacteriae|o__Subgroup 2|f__|g__	Dunn's Kruskal-Wallis Multiple Comparisons	WP-100	ab	ab	ab
Wave	k__Bacteria|p__Acidobacteriota|c__Acidobacteriae|o__Subgroup 2|f__|g__	Dunn's Kruskal-Wallis Multiple Comparisons	WP-200	b	b	b
Picobella	k__Bacteria|p__Pseudomonadota|c__Alphaproteobacteria|o__Hyphomicrobiales|f__Xanthobacteraceae|g__Rhodoplanes	Dunn's Kruskal-Wallis Multiple Comparisons	PB-100	a	a	a
Picobella	k__Bacteria|p__Pseudomonadota|c__Alphaproteobacteria|o__Hyphomicrobiales|f__Xanthobacteraceae|g__Rhodoplanes	Dunn's Kruskal-Wallis Multiple Comparisons	PB-200	a	a	a
Picobella	k__Bacteria|p__Pseudomonadota|c__Alphaproteobacteria|o__Hyphomicrobiales|f__Xanthobacteraceae|g__Rhodoplanes	Dunn's Kruskal-Wallis Multiple Comparisons	PB-25	a	a	a
Wave	k__Bacteria|p__Pseudomonadota|c__Alphaproteobacteria|o__Hyphomicrobiales|f__Xanthobacteraceae|g__Rhodoplanes	Dunn's Kruskal-Wallis Multiple Comparisons	WP-25	a	a	a
Wave	k__Bacteria|p__Pseudomonadota|c__Alphaproteobacteria|o__Hyphomicrobiales|f__Xanthobacteraceae|g__Rhodoplanes	Dunn's Kruskal-Wallis Multiple Comparisons	WP-100	a	a	a
Wave	k__Bacteria|p__Pseudomonadota|c__Alphaproteobacteria|o__Hyphomicrobiales|f__Xanthobacteraceae|g__Rhodoplanes	Dunn's Kruskal-Wallis Multiple Comparisons	WP-200	a	a	a
Picobella	k__Bacteria|p__Pseudomonadota|c__Gammaproteobacteria|o__Legionellales|f__Legionellaceae|g__Legionella	Dunn's Kruskal-Wallis Multiple Comparisons	PB-200	ab	ab	ab
Picobella	k__Bacteria|p__Pseudomonadota|c__Gammaproteobacteria|o__Legionellales|f__Legionellaceae|g__Legionella	Dunn's Kruskal-Wallis Multiple Comparisons	PB-100	a	a	a
Picobella	k__Bacteria|p__Pseudomonadota|c__Gammaproteobacteria|o__Legionellales|f__Legionellaceae|g__Legionella	Dunn's Kruskal-Wallis Multiple Comparisons	PB-25	b	b	b
Wave	k__Bacteria|p__Pseudomonadota|c__Gammaproteobacteria|o__Legionellales|f__Legionellaceae|g__Legionella	Dunn's Kruskal-Wallis Multiple Comparisons	WP-100	a	a	a
Wave	k__Bacteria|p__Pseudomonadota|c__Gammaproteobacteria|o__Legionellales|f__Legionellaceae|g__Legionella	Dunn's Kruskal-Wallis Multiple Comparisons	WP-25	ab	ab	ab
Wave	k__Bacteria|p__Pseudomonadota|c__Gammaproteobacteria|o__Legionellales|f__Legionellaceae|g__Legionella	Dunn's Kruskal-Wallis Multiple Comparisons	WP-200	b	b	b
Picobella	k__Bacteria|p__Pseudomonadota|c__Gammaproteobacteria|o__Burkholderiales|f__Comamonadaceae|g__Sphaerotilus	Dunn's Kruskal-Wallis Multiple Comparisons	PB-25	a	a	a
Picobella	k__Bacteria|p__Pseudomonadota|c__Gammaproteobacteria|o__Burkholderiales|f__Comamonadaceae|g__Sphaerotilus	Dunn's Kruskal-Wallis Multiple Comparisons	PB-100	b	b	b
Picobella	k__Bacteria|p__Pseudomonadota|c__Gammaproteobacteria|o__Burkholderiales|f__Comamonadaceae|g__Sphaerotilus	Dunn's Kruskal-Wallis Multiple Comparisons	PB-200	b	b	b
Wave	k__Bacteria|p__Pseudomonadota|c__Gammaproteobacteria|o__Burkholderiales|f__Comamonadaceae|g__Sphaerotilus	Dunn's Kruskal-Wallis Multiple Comparisons	WP-25	a	a	a
Wave	k__Bacteria|p__Pseudomonadota|c__Gammaproteobacteria|o__Burkholderiales|f__Comamonadaceae|g__Sphaerotilus	Dunn's Kruskal-Wallis Multiple Comparisons	WP-100	ab	ab	ab
Wave	k__Bacteria|p__Pseudomonadota|c__Gammaproteobacteria|o__Burkholderiales|f__Comamonadaceae|g__Sphaerotilus	Dunn's Kruskal-Wallis Multiple Comparisons	WP-200	b	b	b
Picobella	k__Bacteria|p__Actinomycetota|c__Thermoleophilia|o__Solirubrobacterales|f__Solirubrobacteraceae|g__	Dunn's Kruskal-Wallis Multiple Comparisons	PB-100	a	a	a
Picobella	k__Bacteria|p__Actinomycetota|c__Thermoleophilia|o__Solirubrobacterales|f__Solirubrobacteraceae|g__	Dunn's Kruskal-Wallis Multiple Comparisons	PB-200	a	a	a
Picobella	k__Bacteria|p__Actinomycetota|c__Thermoleophilia|o__Solirubrobacterales|f__Solirubrobacteraceae|g__	Dunn's Kruskal-Wallis Multiple Comparisons	PB-25	a	a	a
Wave	k__Bacteria|p__Actinomycetota|c__Thermoleophilia|o__Solirubrobacterales|f__Solirubrobacteraceae|g__	Dunn's Kruskal-Wallis Multiple Comparisons	WP-100	a	a	a
Wave	k__Bacteria|p__Actinomycetota|c__Thermoleophilia|o__Solirubrobacterales|f__Solirubrobacteraceae|g__	Dunn's Kruskal-Wallis Multiple Comparisons	WP-25	a	a	a
Wave	k__Bacteria|p__Actinomycetota|c__Thermoleophilia|o__Solirubrobacterales|f__Solirubrobacteraceae|g__	Dunn's Kruskal-Wallis Multiple Comparisons	WP-200	a	a	a
Picobella	k__Bacteria|p__Candidatus Eremiobacterota|c__Eremiobacteria|o__|f__|g__	Dunn's Kruskal-Wallis Multiple Comparisons	PB-100	a	a	a
Picobella	k__Bacteria|p__Candidatus Eremiobacterota|c__Eremiobacteria|o__|f__|g__	Dunn's Kruskal-Wallis Multiple Comparisons	PB-200	a	a	a
Picobella	k__Bacteria|p__Candidatus Eremiobacterota|c__Eremiobacteria|o__|f__|g__	Dunn's Kruskal-Wallis Multiple Comparisons	PB-25	a	a	a
Wave	k__Bacteria|p__Candidatus Eremiobacterota|c__Eremiobacteria|o__|f__|g__	Dunn's Kruskal-Wallis Multiple Comparisons	WP-100	a	a	a
Wave	k__Bacteria|p__Candidatus Eremiobacterota|c__Eremiobacteria|o__|f__|g__	Dunn's Kruskal-Wallis Multiple Comparisons	WP-25	a	a	a
Wave	k__Bacteria|p__Candidatus Eremiobacterota|c__Eremiobacteria|o__|f__|g__	Dunn's Kruskal-Wallis Multiple Comparisons	WP-200	a	a	a
Picobella	k__Bacteria|p__Actinomycetota|c__Thermoleophilia|o__Solirubrobacterales|f__67-14|g__	Dunn's Kruskal-Wallis Multiple Comparisons	PB-200	a	a	a
Picobella	k__Bacteria|p__Actinomycetota|c__Thermoleophilia|o__Solirubrobacterales|f__67-14|g__	Dunn's Kruskal-Wallis Multiple Comparisons	PB-100	ab	ab	ab
Picobella	k__Bacteria|p__Actinomycetota|c__Thermoleophilia|o__Solirubrobacterales|f__67-14|g__	Dunn's Kruskal-Wallis Multiple Comparisons	PB-25	b	b	b
Wave	k__Bacteria|p__Actinomycetota|c__Thermoleophilia|o__Solirubrobacterales|f__67-14|g__	Dunn's Kruskal-Wallis Multiple Comparisons	WP-200	a	a	a
Wave	k__Bacteria|p__Actinomycetota|c__Thermoleophilia|o__Solirubrobacterales|f__67-14|g__	Dunn's Kruskal-Wallis Multiple Comparisons	WP-100	a	a	a
Wave	k__Bacteria|p__Actinomycetota|c__Thermoleophilia|o__Solirubrobacterales|f__67-14|g__	Dunn's Kruskal-Wallis Multiple Comparisons	WP-25	a	a	a
Picobella	k__Bacteria|p__Pseudomonadota|c__Gammaproteobacteria|o__Burkholderiales|f__Oxalobacteraceae|g__Massilia	Dunn's Kruskal-Wallis Multiple Comparisons	PB-25	a	a	a
Picobella	k__Bacteria|p__Pseudomonadota|c__Gammaproteobacteria|o__Burkholderiales|f__Oxalobacteraceae|g__Massilia	Dunn's Kruskal-Wallis Multiple Comparisons	PB-100	a	a	a
Picobella	k__Bacteria|p__Pseudomonadota|c__Gammaproteobacteria|o__Burkholderiales|f__Oxalobacteraceae|g__Massilia	Dunn's Kruskal-Wallis Multiple Comparisons	PB-200	a	a	a
Wave	k__Bacteria|p__Pseudomonadota|c__Gammaproteobacteria|o__Burkholderiales|f__Oxalobacteraceae|g__Massilia	Dunn's Kruskal-Wallis Multiple Comparisons	WP-200	a	a	a
Wave	k__Bacteria|p__Pseudomonadota|c__Gammaproteobacteria|o__Burkholderiales|f__Oxalobacteraceae|g__Massilia	Dunn's Kruskal-Wallis Multiple Comparisons	WP-25	a	a	a
Wave	k__Bacteria|p__Pseudomonadota|c__Gammaproteobacteria|o__Burkholderiales|f__Oxalobacteraceae|g__Massilia	Dunn's Kruskal-Wallis Multiple Comparisons	WP-100	a	a	a
Picobella	k__Bacteria|p__Pseudomonadota|c__Alphaproteobacteria|o__Sphingomonadales|f__Sphingomonadaceae|g__	Dunn's Kruskal-Wallis Multiple Comparisons	PB-200	a	a	a
Picobella	k__Bacteria|p__Pseudomonadota|c__Alphaproteobacteria|o__Sphingomonadales|f__Sphingomonadaceae|g__	Dunn's Kruskal-Wallis Multiple Comparisons	PB-25	a	a	a
Picobella	k__Bacteria|p__Pseudomonadota|c__Alphaproteobacteria|o__Sphingomonadales|f__Sphingomonadaceae|g__	Dunn's Kruskal-Wallis Multiple Comparisons	PB-100	a	a	a
Wave	k__Bacteria|p__Pseudomonadota|c__Alphaproteobacteria|o__Sphingomonadales|f__Sphingomonadaceae|g__	Dunn's Kruskal-Wallis Multiple Comparisons	WP-200	a	a	a
Wave	k__Bacteria|p__Pseudomonadota|c__Alphaproteobacteria|o__Sphingomonadales|f__Sphingomonadaceae|g__	Dunn's Kruskal-Wallis Multiple Comparisons	WP-100	b	b	b
Wave	k__Bacteria|p__Pseudomonadota|c__Alphaproteobacteria|o__Sphingomonadales|f__Sphingomonadaceae|g__	Dunn's Kruskal-Wallis Multiple Comparisons	WP-25	b	b	b
Picobella	k__Bacteria|p__Acidobacteriota|c__Acidobacteriae|o__Terriglobales|f__|g__	Dunn's Kruskal-Wallis Multiple Comparisons	PB-25	a	a	a
Picobella	k__Bacteria|p__Acidobacteriota|c__Acidobacteriae|o__Terriglobales|f__|g__	Dunn's Kruskal-Wallis Multiple Comparisons	PB-100	ab	ab	ab
Picobella	k__Bacteria|p__Acidobacteriota|c__Acidobacteriae|o__Terriglobales|f__|g__	Dunn's Kruskal-Wallis Multiple Comparisons	PB-200	b	b	b
Wave	k__Bacteria|p__Acidobacteriota|c__Acidobacteriae|o__Terriglobales|f__|g__	Dunn's Kruskal-Wallis Multiple Comparisons	WP-25	a	a	a
Wave	k__Bacteria|p__Acidobacteriota|c__Acidobacteriae|o__Terriglobales|f__|g__	Dunn's Kruskal-Wallis Multiple Comparisons	WP-100	ab	ab	ab
Wave	k__Bacteria|p__Acidobacteriota|c__Acidobacteriae|o__Terriglobales|f__|g__	Dunn's Kruskal-Wallis Multiple Comparisons	WP-200	b	b	b
Picobella	k__Bacteria|p__Pseudomonadota|c__Alphaproteobacteria|o__Hyphomicrobiales|f__Beijerinckiaceae|g__Methylovirgula	Dunn's Kruskal-Wallis Multiple Comparisons	PB-200	a	a	a
Picobella	k__Bacteria|p__Pseudomonadota|c__Alphaproteobacteria|o__Hyphomicrobiales|f__Beijerinckiaceae|g__Methylovirgula	Dunn's Kruskal-Wallis Multiple Comparisons	PB-100	a	a	a
Picobella	k__Bacteria|p__Pseudomonadota|c__Alphaproteobacteria|o__Hyphomicrobiales|f__Beijerinckiaceae|g__Methylovirgula	Dunn's Kruskal-Wallis Multiple Comparisons	PB-25	b	b	b
Wave	k__Bacteria|p__Pseudomonadota|c__Alphaproteobacteria|o__Hyphomicrobiales|f__Beijerinckiaceae|g__Methylovirgula	Dunn's Kruskal-Wallis Multiple Comparisons	WP-200	a	a	a
Wave	k__Bacteria|p__Pseudomonadota|c__Alphaproteobacteria|o__Hyphomicrobiales|f__Beijerinckiaceae|g__Methylovirgula	Dunn's Kruskal-Wallis Multiple Comparisons	WP-100	a	a	a
Wave	k__Bacteria|p__Pseudomonadota|c__Alphaproteobacteria|o__Hyphomicrobiales|f__Beijerinckiaceae|g__Methylovirgula	Dunn's Kruskal-Wallis Multiple Comparisons	WP-25	a	a	a
Picobella	k__Bacteria|p__Pseudomonadota|c__Alphaproteobacteria|o__Sphingomonadales|f__Sphingomonadaceae|g__Sphingomonas	Dunn's Kruskal-Wallis Multiple Comparisons	PB-25	a	a	a
Picobella	k__Bacteria|p__Pseudomonadota|c__Alphaproteobacteria|o__Sphingomonadales|f__Sphingomonadaceae|g__Sphingomonas	Dunn's Kruskal-Wallis Multiple Comparisons	PB-100	b	b	b
Picobella	k__Bacteria|p__Pseudomonadota|c__Alphaproteobacteria|o__Sphingomonadales|f__Sphingomonadaceae|g__Sphingomonas	Dunn's Kruskal-Wallis Multiple Comparisons	PB-200	b	b	b
Wave	k__Bacteria|p__Pseudomonadota|c__Alphaproteobacteria|o__Sphingomonadales|f__Sphingomonadaceae|g__Sphingomonas	Dunn's Kruskal-Wallis Multiple Comparisons	WP-200	a	a	a
Wave	k__Bacteria|p__Pseudomonadota|c__Alphaproteobacteria|o__Sphingomonadales|f__Sphingomonadaceae|g__Sphingomonas	Dunn's Kruskal-Wallis Multiple Comparisons	WP-100	a	a	a
Wave	k__Bacteria|p__Pseudomonadota|c__Alphaproteobacteria|o__Sphingomonadales|f__Sphingomonadaceae|g__Sphingomonas	Dunn's Kruskal-Wallis Multiple Comparisons	WP-25	a	a	a
Picobella	k__Bacteria|p__Verrucomicrobiota|c__Verrucomicrobiia|o__Chthoniobacterales|f__Chthoniobacteraceae|g__Chthoniobacter	Dunn's Kruskal-Wallis Multiple Comparisons	PB-200	a	a	a
Picobella	k__Bacteria|p__Verrucomicrobiota|c__Verrucomicrobiia|o__Chthoniobacterales|f__Chthoniobacteraceae|g__Chthoniobacter	Dunn's Kruskal-Wallis Multiple Comparisons	PB-25	a	a	a
Picobella	k__Bacteria|p__Verrucomicrobiota|c__Verrucomicrobiia|o__Chthoniobacterales|f__Chthoniobacteraceae|g__Chthoniobacter	Dunn's Kruskal-Wallis Multiple Comparisons	PB-100	a	a	a
Wave	k__Bacteria|p__Verrucomicrobiota|c__Verrucomicrobiia|o__Chthoniobacterales|f__Chthoniobacteraceae|g__Chthoniobacter	Dunn's Kruskal-Wallis Multiple Comparisons	WP-25	a	a	a
Wave	k__Bacteria|p__Verrucomicrobiota|c__Verrucomicrobiia|o__Chthoniobacterales|f__Chthoniobacteraceae|g__Chthoniobacter	Dunn's Kruskal-Wallis Multiple Comparisons	WP-100	ab	ab	ab
Wave	k__Bacteria|p__Verrucomicrobiota|c__Verrucomicrobiia|o__Chthoniobacterales|f__Chthoniobacteraceae|g__Chthoniobacter	Dunn's Kruskal-Wallis Multiple Comparisons	WP-200	b	b	b
Picobella	k__Bacteria|p__Pseudomonadota|c__Alphaproteobacteria|o__Caulobacterales|f__Caulobacteraceae|g__Phenylobacterium	Dunn's Kruskal-Wallis Multiple Comparisons	PB-200	a	a	a
Picobella	k__Bacteria|p__Pseudomonadota|c__Alphaproteobacteria|o__Caulobacterales|f__Caulobacteraceae|g__Phenylobacterium	Dunn's Kruskal-Wallis Multiple Comparisons	PB-100	a	a	a
Picobella	k__Bacteria|p__Pseudomonadota|c__Alphaproteobacteria|o__Caulobacterales|f__Caulobacteraceae|g__Phenylobacterium	Dunn's Kruskal-Wallis Multiple Comparisons	PB-25	a	a	a
Wave	k__Bacteria|p__Pseudomonadota|c__Alphaproteobacteria|o__Caulobacterales|f__Caulobacteraceae|g__Phenylobacterium	Dunn's Kruskal-Wallis Multiple Comparisons	WP-25	a	a	a
Wave	k__Bacteria|p__Pseudomonadota|c__Alphaproteobacteria|o__Caulobacterales|f__Caulobacteraceae|g__Phenylobacterium	Dunn's Kruskal-Wallis Multiple Comparisons	WP-100	a	a	a
Wave	k__Bacteria|p__Pseudomonadota|c__Alphaproteobacteria|o__Caulobacterales|f__Caulobacteraceae|g__Phenylobacterium	Dunn's Kruskal-Wallis Multiple Comparisons	WP-200	a	a	a
Picobella	k__Bacteria|p__Pseudomonadota|c__Alphaproteobacteria|o__Hyphomicrobiales|f__Devosiaceae|g__	Dunn's Kruskal-Wallis Multiple Comparisons	PB-100	a	a	a
Picobella	k__Bacteria|p__Pseudomonadota|c__Alphaproteobacteria|o__Hyphomicrobiales|f__Devosiaceae|g__	Dunn's Kruskal-Wallis Multiple Comparisons	PB-200	a	a	a
Picobella	k__Bacteria|p__Pseudomonadota|c__Alphaproteobacteria|o__Hyphomicrobiales|f__Devosiaceae|g__	Dunn's Kruskal-Wallis Multiple Comparisons	PB-25	a	a	a
Wave	k__Bacteria|p__Pseudomonadota|c__Alphaproteobacteria|o__Hyphomicrobiales|f__Devosiaceae|g__	Dunn's Kruskal-Wallis Multiple Comparisons	WP-200	a	a	a
Wave	k__Bacteria|p__Pseudomonadota|c__Alphaproteobacteria|o__Hyphomicrobiales|f__Devosiaceae|g__	Dunn's Kruskal-Wallis Multiple Comparisons	WP-25	a	a	a
Wave	k__Bacteria|p__Pseudomonadota|c__Alphaproteobacteria|o__Hyphomicrobiales|f__Devosiaceae|g__	Dunn's Kruskal-Wallis Multiple Comparisons	WP-100	a	a	a
Picobella	k__Bacteria|p__Pseudomonadota|c__Alphaproteobacteria|o__Hyphomicrobiales|f__Xanthobacteraceae|g__	Dunn's Kruskal-Wallis Multiple Comparisons	PB-100	a	a	a
Picobella	k__Bacteria|p__Pseudomonadota|c__Alphaproteobacteria|o__Hyphomicrobiales|f__Xanthobacteraceae|g__	Dunn's Kruskal-Wallis Multiple Comparisons	PB-200	a	a	a
Picobella	k__Bacteria|p__Pseudomonadota|c__Alphaproteobacteria|o__Hyphomicrobiales|f__Xanthobacteraceae|g__	Dunn's Kruskal-Wallis Multiple Comparisons	PB-25	a	a	a
Wave	k__Bacteria|p__Pseudomonadota|c__Alphaproteobacteria|o__Hyphomicrobiales|f__Xanthobacteraceae|g__	Dunn's Kruskal-Wallis Multiple Comparisons	WP-25	a	a	a
Wave	k__Bacteria|p__Pseudomonadota|c__Alphaproteobacteria|o__Hyphomicrobiales|f__Xanthobacteraceae|g__	Dunn's Kruskal-Wallis Multiple Comparisons	WP-100	a	a	a
Wave	k__Bacteria|p__Pseudomonadota|c__Alphaproteobacteria|o__Hyphomicrobiales|f__Xanthobacteraceae|g__	Dunn's Kruskal-Wallis Multiple Comparisons	WP-200	a	a	a
Picobella	k__Bacteria|p__Planctomycetota|c__Planctomycetes|o__Isosphaerales|f__Isosphaeraceae|g__	Dunn's Kruskal-Wallis Multiple Comparisons	PB-100	a	a	a
Picobella	k__Bacteria|p__Planctomycetota|c__Planctomycetes|o__Isosphaerales|f__Isosphaeraceae|g__	Dunn's Kruskal-Wallis Multiple Comparisons	PB-25	a	a	a
Picobella	k__Bacteria|p__Planctomycetota|c__Planctomycetes|o__Isosphaerales|f__Isosphaeraceae|g__	Dunn's Kruskal-Wallis Multiple Comparisons	PB-200	a	a	a
Wave	k__Bacteria|p__Planctomycetota|c__Planctomycetes|o__Isosphaerales|f__Isosphaeraceae|g__	Dunn's Kruskal-Wallis Multiple Comparisons	WP-25	a	a	a
Wave	k__Bacteria|p__Planctomycetota|c__Planctomycetes|o__Isosphaerales|f__Isosphaeraceae|g__	Dunn's Kruskal-Wallis Multiple Comparisons	WP-100	a	a	a
Wave	k__Bacteria|p__Planctomycetota|c__Planctomycetes|o__Isosphaerales|f__Isosphaeraceae|g__	Dunn's Kruskal-Wallis Multiple Comparisons	WP-200	a	a	a
Picobella	k__Bacteria|p__Acidobacteriota|c__Acidobacteriae|o__Terriglobales|f__Acidobacteriaceae (Subgroup 1)|g__Bryocella	Dunn's Kruskal-Wallis Multiple Comparisons	PB-100	a	a	a
Picobella	k__Bacteria|p__Acidobacteriota|c__Acidobacteriae|o__Terriglobales|f__Acidobacteriaceae (Subgroup 1)|g__Bryocella	Dunn's Kruskal-Wallis Multiple Comparisons	PB-200	a	a	a
Picobella	k__Bacteria|p__Acidobacteriota|c__Acidobacteriae|o__Terriglobales|f__Acidobacteriaceae (Subgroup 1)|g__Bryocella	Dunn's Kruskal-Wallis Multiple Comparisons	PB-25	a	a	a
Wave	k__Bacteria|p__Acidobacteriota|c__Acidobacteriae|o__Terriglobales|f__Acidobacteriaceae (Subgroup 1)|g__Bryocella	Dunn's Kruskal-Wallis Multiple Comparisons	WP-100	a	a	a
Wave	k__Bacteria|p__Acidobacteriota|c__Acidobacteriae|o__Terriglobales|f__Acidobacteriaceae (Subgroup 1)|g__Bryocella	Dunn's Kruskal-Wallis Multiple Comparisons	WP-25	a	a	a
Wave	k__Bacteria|p__Acidobacteriota|c__Acidobacteriae|o__Terriglobales|f__Acidobacteriaceae (Subgroup 1)|g__Bryocella	Dunn's Kruskal-Wallis Multiple Comparisons	WP-200	a	a	a
Picobella	k__Bacteria|p__Pseudomonadota|c__Gammaproteobacteria|o__|f__|g__Acidibacter	Dunn's Kruskal-Wallis Multiple Comparisons	PB-100	a	a	a
Picobella	k__Bacteria|p__Pseudomonadota|c__Gammaproteobacteria|o__|f__|g__Acidibacter	Dunn's Kruskal-Wallis Multiple Comparisons	PB-200	a	a	a
Picobella	k__Bacteria|p__Pseudomonadota|c__Gammaproteobacteria|o__|f__|g__Acidibacter	Dunn's Kruskal-Wallis Multiple Comparisons	PB-25	a	a	a
Wave	k__Bacteria|p__Pseudomonadota|c__Gammaproteobacteria|o__|f__|g__Acidibacter	Dunn's Kruskal-Wallis Multiple Comparisons	WP-25	a	a	a
Wave	k__Bacteria|p__Pseudomonadota|c__Gammaproteobacteria|o__|f__|g__Acidibacter	Dunn's Kruskal-Wallis Multiple Comparisons	WP-100	a	a	a
Wave	k__Bacteria|p__Pseudomonadota|c__Gammaproteobacteria|o__|f__|g__Acidibacter	Dunn's Kruskal-Wallis Multiple Comparisons	WP-200	a	a	a
Picobella	k__Bacteria|p__Myxococcota|c__Myxococcia|o__Myxococcales|f__Anaeromyxobacteraceae|g__Anaeromyxobacter	Dunn's Kruskal-Wallis Multiple Comparisons	PB-100	a	a	a
Picobella	k__Bacteria|p__Myxococcota|c__Myxococcia|o__Myxococcales|f__Anaeromyxobacteraceae|g__Anaeromyxobacter	Dunn's Kruskal-Wallis Multiple Comparisons	PB-25	a	a	a
Picobella	k__Bacteria|p__Myxococcota|c__Myxococcia|o__Myxococcales|f__Anaeromyxobacteraceae|g__Anaeromyxobacter	Dunn's Kruskal-Wallis Multiple Comparisons	PB-200	a	a	a
Wave	k__Bacteria|p__Myxococcota|c__Myxococcia|o__Myxococcales|f__Anaeromyxobacteraceae|g__Anaeromyxobacter	Dunn's Kruskal-Wallis Multiple Comparisons	WP-25	a	a	a
Wave	k__Bacteria|p__Myxococcota|c__Myxococcia|o__Myxococcales|f__Anaeromyxobacteraceae|g__Anaeromyxobacter	Dunn's Kruskal-Wallis Multiple Comparisons	WP-100	ab	ab	ab
Wave	k__Bacteria|p__Myxococcota|c__Myxococcia|o__Myxococcales|f__Anaeromyxobacteraceae|g__Anaeromyxobacter	Dunn's Kruskal-Wallis Multiple Comparisons	WP-200	b	b	b
Picobella	k__Bacteria|p__Pseudomonadota|c__Gammaproteobacteria|o__Burkholderiales|f__Alcaligenaceae|g__	Dunn's Kruskal-Wallis Multiple Comparisons	PB-200	a	a	a
Picobella	k__Bacteria|p__Pseudomonadota|c__Gammaproteobacteria|o__Burkholderiales|f__Alcaligenaceae|g__	Dunn's Kruskal-Wallis Multiple Comparisons	PB-100	a	a	a
Picobella	k__Bacteria|p__Pseudomonadota|c__Gammaproteobacteria|o__Burkholderiales|f__Alcaligenaceae|g__	Dunn's Kruskal-Wallis Multiple Comparisons	PB-25	a	a	a
Wave	k__Bacteria|p__Pseudomonadota|c__Gammaproteobacteria|o__Burkholderiales|f__Alcaligenaceae|g__	Dunn's Kruskal-Wallis Multiple Comparisons	WP-200	a	a	a
Wave	k__Bacteria|p__Pseudomonadota|c__Gammaproteobacteria|o__Burkholderiales|f__Alcaligenaceae|g__	Dunn's Kruskal-Wallis Multiple Comparisons	WP-25	a	a	a
Wave	k__Bacteria|p__Pseudomonadota|c__Gammaproteobacteria|o__Burkholderiales|f__Alcaligenaceae|g__	Dunn's Kruskal-Wallis Multiple Comparisons	WP-100	a	a	a
Picobella	k__Bacteria|p__Pseudomonadota|c__Alphaproteobacteria|o__Hyphomicrobiales|f__Devosiaceae|g__Arsenicitalea	Dunn's Kruskal-Wallis Multiple Comparisons	PB-100	a	a	a
Picobella	k__Bacteria|p__Pseudomonadota|c__Alphaproteobacteria|o__Hyphomicrobiales|f__Devosiaceae|g__Arsenicitalea	Dunn's Kruskal-Wallis Multiple Comparisons	PB-200	a	a	a
Picobella	k__Bacteria|p__Pseudomonadota|c__Alphaproteobacteria|o__Hyphomicrobiales|f__Devosiaceae|g__Arsenicitalea	Dunn's Kruskal-Wallis Multiple Comparisons	PB-25	a	a	a
Wave	k__Bacteria|p__Pseudomonadota|c__Alphaproteobacteria|o__Hyphomicrobiales|f__Devosiaceae|g__Arsenicitalea	Dunn's Kruskal-Wallis Multiple Comparisons	WP-25	a	a	a
Wave	k__Bacteria|p__Pseudomonadota|c__Alphaproteobacteria|o__Hyphomicrobiales|f__Devosiaceae|g__Arsenicitalea	Dunn's Kruskal-Wallis Multiple Comparisons	WP-100	a	a	a
Wave	k__Bacteria|p__Pseudomonadota|c__Alphaproteobacteria|o__Hyphomicrobiales|f__Devosiaceae|g__Arsenicitalea	Dunn's Kruskal-Wallis Multiple Comparisons	WP-200	a	a	a
Picobella	k__Bacteria|p__Planctomycetota|c__Planctomycetes|o__Isosphaerales|f__Isosphaeraceae|g__Singulisphaera	Dunn's Kruskal-Wallis Multiple Comparisons	PB-100	a	a	a
Picobella	k__Bacteria|p__Planctomycetota|c__Planctomycetes|o__Isosphaerales|f__Isosphaeraceae|g__Singulisphaera	Dunn's Kruskal-Wallis Multiple Comparisons	PB-200	a	a	a
Picobella	k__Bacteria|p__Planctomycetota|c__Planctomycetes|o__Isosphaerales|f__Isosphaeraceae|g__Singulisphaera	Dunn's Kruskal-Wallis Multiple Comparisons	PB-25	a	a	a
Wave	k__Bacteria|p__Planctomycetota|c__Planctomycetes|o__Isosphaerales|f__Isosphaeraceae|g__Singulisphaera	Dunn's Kruskal-Wallis Multiple Comparisons	WP-25	a	a	a
Wave	k__Bacteria|p__Planctomycetota|c__Planctomycetes|o__Isosphaerales|f__Isosphaeraceae|g__Singulisphaera	Dunn's Kruskal-Wallis Multiple Comparisons	WP-100	a	a	a
Wave	k__Bacteria|p__Planctomycetota|c__Planctomycetes|o__Isosphaerales|f__Isosphaeraceae|g__Singulisphaera	Dunn's Kruskal-Wallis Multiple Comparisons	WP-200	a	a	a
Picobella	k__Bacteria|p__Planctomycetota|c__Planctomycetes|o__Gemmatales|f__Gemmataceae|g__	Dunn's Kruskal-Wallis Multiple Comparisons	PB-25	a	a	a
Picobella	k__Bacteria|p__Planctomycetota|c__Planctomycetes|o__Gemmatales|f__Gemmataceae|g__	Dunn's Kruskal-Wallis Multiple Comparisons	PB-100	ab	ab	ab
Picobella	k__Bacteria|p__Planctomycetota|c__Planctomycetes|o__Gemmatales|f__Gemmataceae|g__	Dunn's Kruskal-Wallis Multiple Comparisons	PB-200	b	b	b
Wave	k__Bacteria|p__Planctomycetota|c__Planctomycetes|o__Gemmatales|f__Gemmataceae|g__	Dunn's Kruskal-Wallis Multiple Comparisons	WP-25	a	a	a
Wave	k__Bacteria|p__Planctomycetota|c__Planctomycetes|o__Gemmatales|f__Gemmataceae|g__	Dunn's Kruskal-Wallis Multiple Comparisons	WP-100	ab	ab	ab
Wave	k__Bacteria|p__Planctomycetota|c__Planctomycetes|o__Gemmatales|f__Gemmataceae|g__	Dunn's Kruskal-Wallis Multiple Comparisons	WP-200	b	b	b
Picobella	k__Bacteria|p__Pseudomonadota|c__Gammaproteobacteria|o__Rickettsiellales|f__Rickettsiellaceae|g__	Dunn's Kruskal-Wallis Multiple Comparisons	PB-100	a	a	a
Picobella	k__Bacteria|p__Pseudomonadota|c__Gammaproteobacteria|o__Rickettsiellales|f__Rickettsiellaceae|g__	Dunn's Kruskal-Wallis Multiple Comparisons	PB-200	a	a	a
Picobella	k__Bacteria|p__Pseudomonadota|c__Gammaproteobacteria|o__Rickettsiellales|f__Rickettsiellaceae|g__	Dunn's Kruskal-Wallis Multiple Comparisons	PB-25	a	a	a
Wave	k__Bacteria|p__Pseudomonadota|c__Gammaproteobacteria|o__Rickettsiellales|f__Rickettsiellaceae|g__	Dunn's Kruskal-Wallis Multiple Comparisons	WP-100	a	a	a
Wave	k__Bacteria|p__Pseudomonadota|c__Gammaproteobacteria|o__Rickettsiellales|f__Rickettsiellaceae|g__	Dunn's Kruskal-Wallis Multiple Comparisons	WP-25	b	b	b
Wave	k__Bacteria|p__Pseudomonadota|c__Gammaproteobacteria|o__Rickettsiellales|f__Rickettsiellaceae|g__	Dunn's Kruskal-Wallis Multiple Comparisons	WP-200	b	b	b
Picobella	k__Bacteria|p__Gemmatimonadota|c__Gemmatimonadia|o__Gemmatimonadales|f__Gemmatimonadaceae|g__	Dunn's Kruskal-Wallis Multiple Comparisons	PB-25	a	a	a
Picobella	k__Bacteria|p__Gemmatimonadota|c__Gemmatimonadia|o__Gemmatimonadales|f__Gemmatimonadaceae|g__	Dunn's Kruskal-Wallis Multiple Comparisons	PB-100	ab	ab	ab
Picobella	k__Bacteria|p__Gemmatimonadota|c__Gemmatimonadia|o__Gemmatimonadales|f__Gemmatimonadaceae|g__	Dunn's Kruskal-Wallis Multiple Comparisons	PB-200	b	b	b
Wave	k__Bacteria|p__Gemmatimonadota|c__Gemmatimonadia|o__Gemmatimonadales|f__Gemmatimonadaceae|g__	Dunn's Kruskal-Wallis Multiple Comparisons	WP-25	a	a	a
Wave	k__Bacteria|p__Gemmatimonadota|c__Gemmatimonadia|o__Gemmatimonadales|f__Gemmatimonadaceae|g__	Dunn's Kruskal-Wallis Multiple Comparisons	WP-100	ab	ab	ab
Wave	k__Bacteria|p__Gemmatimonadota|c__Gemmatimonadia|o__Gemmatimonadales|f__Gemmatimonadaceae|g__	Dunn's Kruskal-Wallis Multiple Comparisons	WP-200	b	b	b
Picobella	k__Bacteria|p__Verrucomicrobiota|c__Verrucomicrobiia|o__Verrucomicrobiales|f__Verrucomicrobiaceae|g__Roseimicrobium	Dunn's Kruskal-Wallis Multiple Comparisons	PB-25	a	a	a
Picobella	k__Bacteria|p__Verrucomicrobiota|c__Verrucomicrobiia|o__Verrucomicrobiales|f__Verrucomicrobiaceae|g__Roseimicrobium	Dunn's Kruskal-Wallis Multiple Comparisons	PB-100	b	b	b
Picobella	k__Bacteria|p__Verrucomicrobiota|c__Verrucomicrobiia|o__Verrucomicrobiales|f__Verrucomicrobiaceae|g__Roseimicrobium	Dunn's Kruskal-Wallis Multiple Comparisons	PB-200	b	b	b
Wave	k__Bacteria|p__Verrucomicrobiota|c__Verrucomicrobiia|o__Verrucomicrobiales|f__Verrucomicrobiaceae|g__Roseimicrobium	Dunn's Kruskal-Wallis Multiple Comparisons	WP-25	a	a	a
Wave	k__Bacteria|p__Verrucomicrobiota|c__Verrucomicrobiia|o__Verrucomicrobiales|f__Verrucomicrobiaceae|g__Roseimicrobium	Dunn's Kruskal-Wallis Multiple Comparisons	WP-100	b	b	b
Wave	k__Bacteria|p__Verrucomicrobiota|c__Verrucomicrobiia|o__Verrucomicrobiales|f__Verrucomicrobiaceae|g__Roseimicrobium	Dunn's Kruskal-Wallis Multiple Comparisons	WP-200	b	b	b
Picobella	k__Bacteria|p__Actinomycetota|c__Actinobacteria|o__Catenulisporales|f__Actinospicaceae|g__Actinospica	Dunn's Kruskal-Wallis Multiple Comparisons	PB-200	a	a	a
Picobella	k__Bacteria|p__Actinomycetota|c__Actinobacteria|o__Catenulisporales|f__Actinospicaceae|g__Actinospica	Dunn's Kruskal-Wallis Multiple Comparisons	PB-100	ab	ab	ab
Picobella	k__Bacteria|p__Actinomycetota|c__Actinobacteria|o__Catenulisporales|f__Actinospicaceae|g__Actinospica	Dunn's Kruskal-Wallis Multiple Comparisons	PB-25	b	b	b
Wave	k__Bacteria|p__Actinomycetota|c__Actinobacteria|o__Catenulisporales|f__Actinospicaceae|g__Actinospica	Dunn's Kruskal-Wallis Multiple Comparisons	WP-200	a	a	a
Wave	k__Bacteria|p__Actinomycetota|c__Actinobacteria|o__Catenulisporales|f__Actinospicaceae|g__Actinospica	Dunn's Kruskal-Wallis Multiple Comparisons	WP-100	ab	ab	ab
Wave	k__Bacteria|p__Actinomycetota|c__Actinobacteria|o__Catenulisporales|f__Actinospicaceae|g__Actinospica	Dunn's Kruskal-Wallis Multiple Comparisons	WP-25	b	b	b
Picobella	k__Bacteria|p__Pseudomonadota|c__Alphaproteobacteria|o__Rhodospirillales|f__Magnetospirillaceae|g__	Dunn's Kruskal-Wallis Multiple Comparisons	PB-25	a	a	a
Picobella	k__Bacteria|p__Pseudomonadota|c__Alphaproteobacteria|o__Rhodospirillales|f__Magnetospirillaceae|g__	Dunn's Kruskal-Wallis Multiple Comparisons	PB-100	a	a	a
Picobella	k__Bacteria|p__Pseudomonadota|c__Alphaproteobacteria|o__Rhodospirillales|f__Magnetospirillaceae|g__	Dunn's Kruskal-Wallis Multiple Comparisons	PB-200	b	b	b
Wave	k__Bacteria|p__Pseudomonadota|c__Alphaproteobacteria|o__Rhodospirillales|f__Magnetospirillaceae|g__	Dunn's Kruskal-Wallis Multiple Comparisons	WP-25	a	a	a
Wave	k__Bacteria|p__Pseudomonadota|c__Alphaproteobacteria|o__Rhodospirillales|f__Magnetospirillaceae|g__	Dunn's Kruskal-Wallis Multiple Comparisons	WP-100	ab	ab	ab
Wave	k__Bacteria|p__Pseudomonadota|c__Alphaproteobacteria|o__Rhodospirillales|f__Magnetospirillaceae|g__	Dunn's Kruskal-Wallis Multiple Comparisons	WP-200	b	b	b
Picobella	k__Bacteria|p__Armatimonadota|c__Armatimonadia|o__Armatimonadales|f__Armatimonadaceae|g__	Dunn's Kruskal-Wallis Multiple Comparisons	PB-100	a	a	a
Picobella	k__Bacteria|p__Armatimonadota|c__Armatimonadia|o__Armatimonadales|f__Armatimonadaceae|g__	Dunn's Kruskal-Wallis Multiple Comparisons	PB-25	a	a	a
Picobella	k__Bacteria|p__Armatimonadota|c__Armatimonadia|o__Armatimonadales|f__Armatimonadaceae|g__	Dunn's Kruskal-Wallis Multiple Comparisons	PB-200	a	a	a
Wave	k__Bacteria|p__Armatimonadota|c__Armatimonadia|o__Armatimonadales|f__Armatimonadaceae|g__	Dunn's Kruskal-Wallis Multiple Comparisons	WP-100	a	a	a
Wave	k__Bacteria|p__Armatimonadota|c__Armatimonadia|o__Armatimonadales|f__Armatimonadaceae|g__	Dunn's Kruskal-Wallis Multiple Comparisons	WP-200	ab	ab	ab
Wave	k__Bacteria|p__Armatimonadota|c__Armatimonadia|o__Armatimonadales|f__Armatimonadaceae|g__	Dunn's Kruskal-Wallis Multiple Comparisons	WP-25	b	b	b
Picobella	k__Bacteria|p__Actinomycetota|c__Actinobacteria|o__Micrococcales|f__Microbacteriaceae|g__Leifsonia	Dunn's Kruskal-Wallis Multiple Comparisons	PB-200	a	a	a
Picobella	k__Bacteria|p__Actinomycetota|c__Actinobacteria|o__Micrococcales|f__Microbacteriaceae|g__Leifsonia	Dunn's Kruskal-Wallis Multiple Comparisons	PB-100	a	a	a
Picobella	k__Bacteria|p__Actinomycetota|c__Actinobacteria|o__Micrococcales|f__Microbacteriaceae|g__Leifsonia	Dunn's Kruskal-Wallis Multiple Comparisons	PB-25	b	b	b
Wave	k__Bacteria|p__Actinomycetota|c__Actinobacteria|o__Micrococcales|f__Microbacteriaceae|g__Leifsonia	Dunn's Kruskal-Wallis Multiple Comparisons	WP-200	a	a	a
Wave	k__Bacteria|p__Actinomycetota|c__Actinobacteria|o__Micrococcales|f__Microbacteriaceae|g__Leifsonia	Dunn's Kruskal-Wallis Multiple Comparisons	WP-100	a	a	a
Wave	k__Bacteria|p__Actinomycetota|c__Actinobacteria|o__Micrococcales|f__Microbacteriaceae|g__Leifsonia	Dunn's Kruskal-Wallis Multiple Comparisons	WP-25	b	b	b
Picobella	k__Bacteria|p__Gemmatimonadota|c__Gemmatimonadia|o__Gemmatimonadales|f__Gemmatimonadaceae|g__Gemmatimonas	Dunn's Kruskal-Wallis Multiple Comparisons	PB-25	a	a	a
Picobella	k__Bacteria|p__Gemmatimonadota|c__Gemmatimonadia|o__Gemmatimonadales|f__Gemmatimonadaceae|g__Gemmatimonas	Dunn's Kruskal-Wallis Multiple Comparisons	PB-100	b	b	b
Picobella	k__Bacteria|p__Gemmatimonadota|c__Gemmatimonadia|o__Gemmatimonadales|f__Gemmatimonadaceae|g__Gemmatimonas	Dunn's Kruskal-Wallis Multiple Comparisons	PB-200	b	b	b
Wave	k__Bacteria|p__Gemmatimonadota|c__Gemmatimonadia|o__Gemmatimonadales|f__Gemmatimonadaceae|g__Gemmatimonas	Dunn's Kruskal-Wallis Multiple Comparisons	WP-25	a	a	a
Wave	k__Bacteria|p__Gemmatimonadota|c__Gemmatimonadia|o__Gemmatimonadales|f__Gemmatimonadaceae|g__Gemmatimonas	Dunn's Kruskal-Wallis Multiple Comparisons	WP-100	ab	ab	ab
Wave	k__Bacteria|p__Gemmatimonadota|c__Gemmatimonadia|o__Gemmatimonadales|f__Gemmatimonadaceae|g__Gemmatimonas	Dunn's Kruskal-Wallis Multiple Comparisons	WP-200	b	b	b
Picobella	k__Bacteria|p__Pseudomonadota|c__Gammaproteobacteria|o__|f__|g__	Dunn's Kruskal-Wallis Multiple Comparisons	PB-25	a	a	a
Picobella	k__Bacteria|p__Pseudomonadota|c__Gammaproteobacteria|o__|f__|g__	Dunn's Kruskal-Wallis Multiple Comparisons	PB-100	a	a	a
Picobella	k__Bacteria|p__Pseudomonadota|c__Gammaproteobacteria|o__|f__|g__	Dunn's Kruskal-Wallis Multiple Comparisons	PB-200	a	a	a
Wave	k__Bacteria|p__Pseudomonadota|c__Gammaproteobacteria|o__|f__|g__	Dunn's Kruskal-Wallis Multiple Comparisons	WP-25	a	a	a
Wave	k__Bacteria|p__Pseudomonadota|c__Gammaproteobacteria|o__|f__|g__	Dunn's Kruskal-Wallis Multiple Comparisons	WP-100	a	a	a
Wave	k__Bacteria|p__Pseudomonadota|c__Gammaproteobacteria|o__|f__|g__	Dunn's Kruskal-Wallis Multiple Comparisons	WP-200	b	b	b
Picobella	k__Bacteria|p__Pseudomonadota|c__Alphaproteobacteria|o__|f__|g__	Dunn's Kruskal-Wallis Multiple Comparisons	PB-100	a	a	a
Picobella	k__Bacteria|p__Pseudomonadota|c__Alphaproteobacteria|o__|f__|g__	Dunn's Kruskal-Wallis Multiple Comparisons	PB-25	ab	ab	ab
Picobella	k__Bacteria|p__Pseudomonadota|c__Alphaproteobacteria|o__|f__|g__	Dunn's Kruskal-Wallis Multiple Comparisons	PB-200	b	b	b
Wave	k__Bacteria|p__Pseudomonadota|c__Alphaproteobacteria|o__|f__|g__	Dunn's Kruskal-Wallis Multiple Comparisons	WP-25	a	a	a
Wave	k__Bacteria|p__Pseudomonadota|c__Alphaproteobacteria|o__|f__|g__	Dunn's Kruskal-Wallis Multiple Comparisons	WP-100	ab	ab	ab
Wave	k__Bacteria|p__Pseudomonadota|c__Alphaproteobacteria|o__|f__|g__	Dunn's Kruskal-Wallis Multiple Comparisons	WP-200	b	b	b
Picobella	k__Bacteria|p__Cyanobacteriota|c__Sericytochromatia|o__|f__|g__	Dunn's Kruskal-Wallis Multiple Comparisons	PB-100	a	a	a
Picobella	k__Bacteria|p__Cyanobacteriota|c__Sericytochromatia|o__|f__|g__	Dunn's Kruskal-Wallis Multiple Comparisons	PB-200	a	a	a
Picobella	k__Bacteria|p__Cyanobacteriota|c__Sericytochromatia|o__|f__|g__	Dunn's Kruskal-Wallis Multiple Comparisons	PB-25	a	a	a
Wave	k__Bacteria|p__Cyanobacteriota|c__Sericytochromatia|o__|f__|g__	Dunn's Kruskal-Wallis Multiple Comparisons	WP-100	a	a	a
Wave	k__Bacteria|p__Cyanobacteriota|c__Sericytochromatia|o__|f__|g__	Dunn's Kruskal-Wallis Multiple Comparisons	WP-25	a	a	a
Wave	k__Bacteria|p__Cyanobacteriota|c__Sericytochromatia|o__|f__|g__	Dunn's Kruskal-Wallis Multiple Comparisons	WP-200	a	a	a
Picobella	k__Bacteria|p__Armatimonadota|c__Fimbriimonadia|o__Fimbriimonadales|f__Fimbriimonadaceae|g__Fimbriimonas	Dunn's Kruskal-Wallis Multiple Comparisons	PB-25	a	a	a
Picobella	k__Bacteria|p__Armatimonadota|c__Fimbriimonadia|o__Fimbriimonadales|f__Fimbriimonadaceae|g__Fimbriimonas	Dunn's Kruskal-Wallis Multiple Comparisons	PB-100	ab	ab	ab
Picobella	k__Bacteria|p__Armatimonadota|c__Fimbriimonadia|o__Fimbriimonadales|f__Fimbriimonadaceae|g__Fimbriimonas	Dunn's Kruskal-Wallis Multiple Comparisons	PB-200	b	b	b
Wave	k__Bacteria|p__Armatimonadota|c__Fimbriimonadia|o__Fimbriimonadales|f__Fimbriimonadaceae|g__Fimbriimonas	Dunn's Kruskal-Wallis Multiple Comparisons	WP-25	a	a	a
Wave	k__Bacteria|p__Armatimonadota|c__Fimbriimonadia|o__Fimbriimonadales|f__Fimbriimonadaceae|g__Fimbriimonas	Dunn's Kruskal-Wallis Multiple Comparisons	WP-100	b	b	b
Wave	k__Bacteria|p__Armatimonadota|c__Fimbriimonadia|o__Fimbriimonadales|f__Fimbriimonadaceae|g__Fimbriimonas	Dunn's Kruskal-Wallis Multiple Comparisons	WP-200	b	b	b
Picobella	k__Bacteria|p__Verrucomicrobiota|c__Verrucomicrobiia|o__Opitutales|f__Puniceicoccaceae|g__	Dunn's Kruskal-Wallis Multiple Comparisons	PB-25	a	a	a
Picobella	k__Bacteria|p__Verrucomicrobiota|c__Verrucomicrobiia|o__Opitutales|f__Puniceicoccaceae|g__	Dunn's Kruskal-Wallis Multiple Comparisons	PB-100	ab	ab	ab
Picobella	k__Bacteria|p__Verrucomicrobiota|c__Verrucomicrobiia|o__Opitutales|f__Puniceicoccaceae|g__	Dunn's Kruskal-Wallis Multiple Comparisons	PB-200	b	b	b
Wave	k__Bacteria|p__Verrucomicrobiota|c__Verrucomicrobiia|o__Opitutales|f__Puniceicoccaceae|g__	Dunn's Kruskal-Wallis Multiple Comparisons	WP-25	a	a	a
Wave	k__Bacteria|p__Verrucomicrobiota|c__Verrucomicrobiia|o__Opitutales|f__Puniceicoccaceae|g__	Dunn's Kruskal-Wallis Multiple Comparisons	WP-100	ab	ab	ab
Wave	k__Bacteria|p__Verrucomicrobiota|c__Verrucomicrobiia|o__Opitutales|f__Puniceicoccaceae|g__	Dunn's Kruskal-Wallis Multiple Comparisons	WP-200	b	b	b
Picobella	k__Bacteria|p__Pseudomonadota|c__Gammaproteobacteria|o__Rickettsiellales|f__Rickettsiellaceae|g__Aquicella	Dunn's Kruskal-Wallis Multiple Comparisons	PB-100	a	a	a
Picobella	k__Bacteria|p__Pseudomonadota|c__Gammaproteobacteria|o__Rickettsiellales|f__Rickettsiellaceae|g__Aquicella	Dunn's Kruskal-Wallis Multiple Comparisons	PB-25	a	a	a
Picobella	k__Bacteria|p__Pseudomonadota|c__Gammaproteobacteria|o__Rickettsiellales|f__Rickettsiellaceae|g__Aquicella	Dunn's Kruskal-Wallis Multiple Comparisons	PB-200	a	a	a
Wave	k__Bacteria|p__Pseudomonadota|c__Gammaproteobacteria|o__Rickettsiellales|f__Rickettsiellaceae|g__Aquicella	Dunn's Kruskal-Wallis Multiple Comparisons	WP-25	a	a	a
Wave	k__Bacteria|p__Pseudomonadota|c__Gammaproteobacteria|o__Rickettsiellales|f__Rickettsiellaceae|g__Aquicella	Dunn's Kruskal-Wallis Multiple Comparisons	WP-100	a	a	a
Wave	k__Bacteria|p__Pseudomonadota|c__Gammaproteobacteria|o__Rickettsiellales|f__Rickettsiellaceae|g__Aquicella	Dunn's Kruskal-Wallis Multiple Comparisons	WP-200	a	a	a
Picobella	k__Bacteria|p__Bacteroidota|c__Bacteroidia|o__Chitinophagales|f__Chitinophagaceae|g__Nemorincola	Dunn's Kruskal-Wallis Multiple Comparisons	PB-25	a	a	a
Picobella	k__Bacteria|p__Bacteroidota|c__Bacteroidia|o__Chitinophagales|f__Chitinophagaceae|g__Nemorincola	Dunn's Kruskal-Wallis Multiple Comparisons	PB-100	a	a	a
Picobella	k__Bacteria|p__Bacteroidota|c__Bacteroidia|o__Chitinophagales|f__Chitinophagaceae|g__Nemorincola	Dunn's Kruskal-Wallis Multiple Comparisons	PB-200	b	b	b
Wave	k__Bacteria|p__Bacteroidota|c__Bacteroidia|o__Chitinophagales|f__Chitinophagaceae|g__Nemorincola	Dunn's Kruskal-Wallis Multiple Comparisons	WP-25	a	a	a
Wave	k__Bacteria|p__Bacteroidota|c__Bacteroidia|o__Chitinophagales|f__Chitinophagaceae|g__Nemorincola	Dunn's Kruskal-Wallis Multiple Comparisons	WP-100	a	a	a
Wave	k__Bacteria|p__Bacteroidota|c__Bacteroidia|o__Chitinophagales|f__Chitinophagaceae|g__Nemorincola	Dunn's Kruskal-Wallis Multiple Comparisons	WP-200	b	b	b
Picobella	k__Bacteria|p__Pseudomonadota|c__Alphaproteobacteria|o__Acetobacterales|f__Acetobacteraceae|g__Acidisoma	Dunn's Kruskal-Wallis Multiple Comparisons	PB-100	a	a	a
Picobella	k__Bacteria|p__Pseudomonadota|c__Alphaproteobacteria|o__Acetobacterales|f__Acetobacteraceae|g__Acidisoma	Dunn's Kruskal-Wallis Multiple Comparisons	PB-25	a	a	a
Picobella	k__Bacteria|p__Pseudomonadota|c__Alphaproteobacteria|o__Acetobacterales|f__Acetobacteraceae|g__Acidisoma	Dunn's Kruskal-Wallis Multiple Comparisons	PB-200	a	a	a
Wave	k__Bacteria|p__Pseudomonadota|c__Alphaproteobacteria|o__Acetobacterales|f__Acetobacteraceae|g__Acidisoma	Dunn's Kruskal-Wallis Multiple Comparisons	WP-25	a	a	a
Wave	k__Bacteria|p__Pseudomonadota|c__Alphaproteobacteria|o__Acetobacterales|f__Acetobacteraceae|g__Acidisoma	Dunn's Kruskal-Wallis Multiple Comparisons	WP-100	a	a	a
Wave	k__Bacteria|p__Pseudomonadota|c__Alphaproteobacteria|o__Acetobacterales|f__Acetobacteraceae|g__Acidisoma	Dunn's Kruskal-Wallis Multiple Comparisons	WP-200	a	a	a
Picobella	k__Bacteria|p__Acidobacteriota|c__Acidobacteriae|o__Terriglobales|f__Acidobacteriaceae (Subgroup 1)|g__Telmatobacter	Dunn's Kruskal-Wallis Multiple Comparisons	PB-100	a	a	a
Picobella	k__Bacteria|p__Acidobacteriota|c__Acidobacteriae|o__Terriglobales|f__Acidobacteriaceae (Subgroup 1)|g__Telmatobacter	Dunn's Kruskal-Wallis Multiple Comparisons	PB-25	a	a	a
Picobella	k__Bacteria|p__Acidobacteriota|c__Acidobacteriae|o__Terriglobales|f__Acidobacteriaceae (Subgroup 1)|g__Telmatobacter	Dunn's Kruskal-Wallis Multiple Comparisons	PB-200	a	a	a
Wave	k__Bacteria|p__Acidobacteriota|c__Acidobacteriae|o__Terriglobales|f__Acidobacteriaceae (Subgroup 1)|g__Telmatobacter	Dunn's Kruskal-Wallis Multiple Comparisons	WP-100	a	a	a
Wave	k__Bacteria|p__Acidobacteriota|c__Acidobacteriae|o__Terriglobales|f__Acidobacteriaceae (Subgroup 1)|g__Telmatobacter	Dunn's Kruskal-Wallis Multiple Comparisons	WP-25	a	a	a
Wave	k__Bacteria|p__Acidobacteriota|c__Acidobacteriae|o__Terriglobales|f__Acidobacteriaceae (Subgroup 1)|g__Telmatobacter	Dunn's Kruskal-Wallis Multiple Comparisons	WP-200	a	a	a
Picobella	k__Bacteria|p__Pseudomonadota|c__Gammaproteobacteria|o__JG36-TzT-191|f__|g__	Dunn's Kruskal-Wallis Multiple Comparisons	PB-100	a	a	a
Picobella	k__Bacteria|p__Pseudomonadota|c__Gammaproteobacteria|o__JG36-TzT-191|f__|g__	Dunn's Kruskal-Wallis Multiple Comparisons	PB-200	a	a	a
Picobella	k__Bacteria|p__Pseudomonadota|c__Gammaproteobacteria|o__JG36-TzT-191|f__|g__	Dunn's Kruskal-Wallis Multiple Comparisons	PB-25	a	a	a
Wave	k__Bacteria|p__Pseudomonadota|c__Gammaproteobacteria|o__JG36-TzT-191|f__|g__	Dunn's Kruskal-Wallis Multiple Comparisons	WP-25	a	a	a
Wave	k__Bacteria|p__Pseudomonadota|c__Gammaproteobacteria|o__JG36-TzT-191|f__|g__	Dunn's Kruskal-Wallis Multiple Comparisons	WP-100	a	a	a
Wave	k__Bacteria|p__Pseudomonadota|c__Gammaproteobacteria|o__JG36-TzT-191|f__|g__	Dunn's Kruskal-Wallis Multiple Comparisons	WP-200	a	a	a
Picobella	k__Bacteria|p__Bacteroidota|c__Bacteroidia|o__Chitinophagales|f__Chitinophagaceae|g__	Dunn's Kruskal-Wallis Multiple Comparisons	PB-25	a	a	a
Picobella	k__Bacteria|p__Bacteroidota|c__Bacteroidia|o__Chitinophagales|f__Chitinophagaceae|g__	Dunn's Kruskal-Wallis Multiple Comparisons	PB-100	ab	ab	ab
Picobella	k__Bacteria|p__Bacteroidota|c__Bacteroidia|o__Chitinophagales|f__Chitinophagaceae|g__	Dunn's Kruskal-Wallis Multiple Comparisons	PB-200	b	b	b
Wave	k__Bacteria|p__Bacteroidota|c__Bacteroidia|o__Chitinophagales|f__Chitinophagaceae|g__	Dunn's Kruskal-Wallis Multiple Comparisons	WP-25	a	a	a
Wave	k__Bacteria|p__Bacteroidota|c__Bacteroidia|o__Chitinophagales|f__Chitinophagaceae|g__	Dunn's Kruskal-Wallis Multiple Comparisons	WP-100	ab	ab	ab
Wave	k__Bacteria|p__Bacteroidota|c__Bacteroidia|o__Chitinophagales|f__Chitinophagaceae|g__	Dunn's Kruskal-Wallis Multiple Comparisons	WP-200	b	b	b
Picobella	k__Bacteria|p__Pseudomonadota|c__Gammaproteobacteria|o__Lysobacterales|f__Rhodanobacteraceae|g__Frateuria	Dunn's Kruskal-Wallis Multiple Comparisons	PB-200	a	a	a
Picobella	k__Bacteria|p__Pseudomonadota|c__Gammaproteobacteria|o__Lysobacterales|f__Rhodanobacteraceae|g__Frateuria	Dunn's Kruskal-Wallis Multiple Comparisons	PB-100	b	b	b
Picobella	k__Bacteria|p__Pseudomonadota|c__Gammaproteobacteria|o__Lysobacterales|f__Rhodanobacteraceae|g__Frateuria	Dunn's Kruskal-Wallis Multiple Comparisons	PB-25	b	b	b
Wave	k__Bacteria|p__Pseudomonadota|c__Gammaproteobacteria|o__Lysobacterales|f__Rhodanobacteraceae|g__Frateuria	Dunn's Kruskal-Wallis Multiple Comparisons	WP-200	a	a	a
Wave	k__Bacteria|p__Pseudomonadota|c__Gammaproteobacteria|o__Lysobacterales|f__Rhodanobacteraceae|g__Frateuria	Dunn's Kruskal-Wallis Multiple Comparisons	WP-100	a	a	a
Wave	k__Bacteria|p__Pseudomonadota|c__Gammaproteobacteria|o__Lysobacterales|f__Rhodanobacteraceae|g__Frateuria	Dunn's Kruskal-Wallis Multiple Comparisons	WP-25	b	b	b
Picobella	k__Bacteria|p__Armatimonadota|c__Fimbriimonadia|o__Fimbriimonadales|f__Fimbriimonadaceae|g__	Dunn's Kruskal-Wallis Multiple Comparisons	PB-25	a	a	a
Picobella	k__Bacteria|p__Armatimonadota|c__Fimbriimonadia|o__Fimbriimonadales|f__Fimbriimonadaceae|g__	Dunn's Kruskal-Wallis Multiple Comparisons	PB-100	a	a	a
Picobella	k__Bacteria|p__Armatimonadota|c__Fimbriimonadia|o__Fimbriimonadales|f__Fimbriimonadaceae|g__	Dunn's Kruskal-Wallis Multiple Comparisons	PB-200	b	b	b
Wave	k__Bacteria|p__Armatimonadota|c__Fimbriimonadia|o__Fimbriimonadales|f__Fimbriimonadaceae|g__	Dunn's Kruskal-Wallis Multiple Comparisons	WP-25	a	a	a
Wave	k__Bacteria|p__Armatimonadota|c__Fimbriimonadia|o__Fimbriimonadales|f__Fimbriimonadaceae|g__	Dunn's Kruskal-Wallis Multiple Comparisons	WP-100	a	a	a
Wave	k__Bacteria|p__Armatimonadota|c__Fimbriimonadia|o__Fimbriimonadales|f__Fimbriimonadaceae|g__	Dunn's Kruskal-Wallis Multiple Comparisons	WP-200	b	b	b
Picobella	k__Bacteria|p__Bdellovibrionota|c__Bdellovibrionia|o__Bdellovibrionales|f__Pseudobdellovibrionaceae|g__	Dunn's Kruskal-Wallis Multiple Comparisons	PB-25	a	a	a
Picobella	k__Bacteria|p__Bdellovibrionota|c__Bdellovibrionia|o__Bdellovibrionales|f__Pseudobdellovibrionaceae|g__	Dunn's Kruskal-Wallis Multiple Comparisons	PB-100	b	b	b
Picobella	k__Bacteria|p__Bdellovibrionota|c__Bdellovibrionia|o__Bdellovibrionales|f__Pseudobdellovibrionaceae|g__	Dunn's Kruskal-Wallis Multiple Comparisons	PB-200	b	b	b
Wave	k__Bacteria|p__Bdellovibrionota|c__Bdellovibrionia|o__Bdellovibrionales|f__Pseudobdellovibrionaceae|g__	Dunn's Kruskal-Wallis Multiple Comparisons	WP-25	a	a	a
Wave	k__Bacteria|p__Bdellovibrionota|c__Bdellovibrionia|o__Bdellovibrionales|f__Pseudobdellovibrionaceae|g__	Dunn's Kruskal-Wallis Multiple Comparisons	WP-100	ab	ab	ab
Wave	k__Bacteria|p__Bdellovibrionota|c__Bdellovibrionia|o__Bdellovibrionales|f__Pseudobdellovibrionaceae|g__	Dunn's Kruskal-Wallis Multiple Comparisons	WP-200	b	b	b
Picobella	k__Bacteria|p__Planctomycetota|c__Planctomycetes|o__Planctomycetales|f__Schlesneriaceae|g__Schlesneria	Dunn's Kruskal-Wallis Multiple Comparisons	PB-100	a	a	a
Picobella	k__Bacteria|p__Planctomycetota|c__Planctomycetes|o__Planctomycetales|f__Schlesneriaceae|g__Schlesneria	Dunn's Kruskal-Wallis Multiple Comparisons	PB-25	a	a	a
Picobella	k__Bacteria|p__Planctomycetota|c__Planctomycetes|o__Planctomycetales|f__Schlesneriaceae|g__Schlesneria	Dunn's Kruskal-Wallis Multiple Comparisons	PB-200	a	a	a
Wave	k__Bacteria|p__Planctomycetota|c__Planctomycetes|o__Planctomycetales|f__Schlesneriaceae|g__Schlesneria	Dunn's Kruskal-Wallis Multiple Comparisons	WP-25	a	a	a
Wave	k__Bacteria|p__Planctomycetota|c__Planctomycetes|o__Planctomycetales|f__Schlesneriaceae|g__Schlesneria	Dunn's Kruskal-Wallis Multiple Comparisons	WP-100	ab	ab	ab
Wave	k__Bacteria|p__Planctomycetota|c__Planctomycetes|o__Planctomycetales|f__Schlesneriaceae|g__Schlesneria	Dunn's Kruskal-Wallis Multiple Comparisons	WP-200	b	b	b
Picobella	k__Bacteria|p__Actinomycetota|c__Actinobacteria|o__Micrococcales|f__Microbacteriaceae|g__Rathayibacter	Dunn's Kruskal-Wallis Multiple Comparisons	PB-100	a	a	a
Picobella	k__Bacteria|p__Actinomycetota|c__Actinobacteria|o__Micrococcales|f__Microbacteriaceae|g__Rathayibacter	Dunn's Kruskal-Wallis Multiple Comparisons	PB-200	ab	ab	ab
Picobella	k__Bacteria|p__Actinomycetota|c__Actinobacteria|o__Micrococcales|f__Microbacteriaceae|g__Rathayibacter	Dunn's Kruskal-Wallis Multiple Comparisons	PB-25	b	b	b
Wave	k__Bacteria|p__Actinomycetota|c__Actinobacteria|o__Micrococcales|f__Microbacteriaceae|g__Rathayibacter	Dunn's Kruskal-Wallis Multiple Comparisons	WP-200	a	a	a
Wave	k__Bacteria|p__Actinomycetota|c__Actinobacteria|o__Micrococcales|f__Microbacteriaceae|g__Rathayibacter	Dunn's Kruskal-Wallis Multiple Comparisons	WP-100	ab	ab	ab
Wave	k__Bacteria|p__Actinomycetota|c__Actinobacteria|o__Micrococcales|f__Microbacteriaceae|g__Rathayibacter	Dunn's Kruskal-Wallis Multiple Comparisons	WP-25	b	b	b
Picobella	k__Bacteria|p__Verrucomicrobiota|c__Verrucomicrobiia|o__Opitutales|f__Opitutaceae|g__	Dunn's Kruskal-Wallis Multiple Comparisons	PB-25	a	a	a
Picobella	k__Bacteria|p__Verrucomicrobiota|c__Verrucomicrobiia|o__Opitutales|f__Opitutaceae|g__	Dunn's Kruskal-Wallis Multiple Comparisons	PB-100	ab	ab	ab
Picobella	k__Bacteria|p__Verrucomicrobiota|c__Verrucomicrobiia|o__Opitutales|f__Opitutaceae|g__	Dunn's Kruskal-Wallis Multiple Comparisons	PB-200	b	b	b
Wave	k__Bacteria|p__Verrucomicrobiota|c__Verrucomicrobiia|o__Opitutales|f__Opitutaceae|g__	Dunn's Kruskal-Wallis Multiple Comparisons	WP-25	a	a	a
Wave	k__Bacteria|p__Verrucomicrobiota|c__Verrucomicrobiia|o__Opitutales|f__Opitutaceae|g__	Dunn's Kruskal-Wallis Multiple Comparisons	WP-100	a	a	a
Wave	k__Bacteria|p__Verrucomicrobiota|c__Verrucomicrobiia|o__Opitutales|f__Opitutaceae|g__	Dunn's Kruskal-Wallis Multiple Comparisons	WP-200	b	b	b
Picobella	k__Bacteria|p__Pseudomonadota|c__Alphaproteobacteria|o__Acetobacterales|f__Acetobacteraceae|g__Rhodopila	Dunn's Kruskal-Wallis Multiple Comparisons	PB-200	a	a	a
Picobella	k__Bacteria|p__Pseudomonadota|c__Alphaproteobacteria|o__Acetobacterales|f__Acetobacteraceae|g__Rhodopila	Dunn's Kruskal-Wallis Multiple Comparisons	PB-100	a	a	a
Picobella	k__Bacteria|p__Pseudomonadota|c__Alphaproteobacteria|o__Acetobacterales|f__Acetobacteraceae|g__Rhodopila	Dunn's Kruskal-Wallis Multiple Comparisons	PB-25	a	a	a
Wave	k__Bacteria|p__Pseudomonadota|c__Alphaproteobacteria|o__Acetobacterales|f__Acetobacteraceae|g__Rhodopila	Dunn's Kruskal-Wallis Multiple Comparisons	WP-25	a	a	a
Wave	k__Bacteria|p__Pseudomonadota|c__Alphaproteobacteria|o__Acetobacterales|f__Acetobacteraceae|g__Rhodopila	Dunn's Kruskal-Wallis Multiple Comparisons	WP-100	a	a	a
Wave	k__Bacteria|p__Pseudomonadota|c__Alphaproteobacteria|o__Acetobacterales|f__Acetobacteraceae|g__Rhodopila	Dunn's Kruskal-Wallis Multiple Comparisons	WP-200	a	a	a
Picobella	k__Bacteria|p__Planctomycetota|c__Planctomycetes|o__Gemmatales|f__Gemmataceae|g__Fimbriiglobus	Dunn's Kruskal-Wallis Multiple Comparisons	PB-25	a	a	a
Picobella	k__Bacteria|p__Planctomycetota|c__Planctomycetes|o__Gemmatales|f__Gemmataceae|g__Fimbriiglobus	Dunn's Kruskal-Wallis Multiple Comparisons	PB-100	a	a	a
Picobella	k__Bacteria|p__Planctomycetota|c__Planctomycetes|o__Gemmatales|f__Gemmataceae|g__Fimbriiglobus	Dunn's Kruskal-Wallis Multiple Comparisons	PB-200	b	b	b
Wave	k__Bacteria|p__Planctomycetota|c__Planctomycetes|o__Gemmatales|f__Gemmataceae|g__Fimbriiglobus	Dunn's Kruskal-Wallis Multiple Comparisons	WP-25	a	a	a
Wave	k__Bacteria|p__Planctomycetota|c__Planctomycetes|o__Gemmatales|f__Gemmataceae|g__Fimbriiglobus	Dunn's Kruskal-Wallis Multiple Comparisons	WP-100	a	a	a
Wave	k__Bacteria|p__Planctomycetota|c__Planctomycetes|o__Gemmatales|f__Gemmataceae|g__Fimbriiglobus	Dunn's Kruskal-Wallis Multiple Comparisons	WP-200	b	b	b
Picobella	k__Bacteria|p__Pseudomonadota|c__Gammaproteobacteria|o__Burkholderiales|f__Burkholderiaceae|g__Pandoraea	Dunn's Kruskal-Wallis Multiple Comparisons	PB-200	a	a	a
Picobella	k__Bacteria|p__Pseudomonadota|c__Gammaproteobacteria|o__Burkholderiales|f__Burkholderiaceae|g__Pandoraea	Dunn's Kruskal-Wallis Multiple Comparisons	PB-100	a	a	a
Picobella	k__Bacteria|p__Pseudomonadota|c__Gammaproteobacteria|o__Burkholderiales|f__Burkholderiaceae|g__Pandoraea	Dunn's Kruskal-Wallis Multiple Comparisons	PB-25	a	a	a
Wave	k__Bacteria|p__Pseudomonadota|c__Gammaproteobacteria|o__Burkholderiales|f__Burkholderiaceae|g__Pandoraea	Dunn's Kruskal-Wallis Multiple Comparisons	WP-25	a	a	a
Wave	k__Bacteria|p__Pseudomonadota|c__Gammaproteobacteria|o__Burkholderiales|f__Burkholderiaceae|g__Pandoraea	Dunn's Kruskal-Wallis Multiple Comparisons	WP-200	a	a	a
Wave	k__Bacteria|p__Pseudomonadota|c__Gammaproteobacteria|o__Burkholderiales|f__Burkholderiaceae|g__Pandoraea	Dunn's Kruskal-Wallis Multiple Comparisons	WP-100	a	a	a
Picobella	k__Bacteria|p__Bacteroidota|c__Bacteroidia|o__Chitinophagales|f__37-13|g__	Dunn's Kruskal-Wallis Multiple Comparisons	PB-100	a	a	a
Picobella	k__Bacteria|p__Bacteroidota|c__Bacteroidia|o__Chitinophagales|f__37-13|g__	Dunn's Kruskal-Wallis Multiple Comparisons	PB-25	a	a	a
Picobella	k__Bacteria|p__Bacteroidota|c__Bacteroidia|o__Chitinophagales|f__37-13|g__	Dunn's Kruskal-Wallis Multiple Comparisons	PB-200	b	b	b
Wave	k__Bacteria|p__Bacteroidota|c__Bacteroidia|o__Chitinophagales|f__37-13|g__	Dunn's Kruskal-Wallis Multiple Comparisons	WP-25	a	a	a
Wave	k__Bacteria|p__Bacteroidota|c__Bacteroidia|o__Chitinophagales|f__37-13|g__	Dunn's Kruskal-Wallis Multiple Comparisons	WP-100	a	a	a
Wave	k__Bacteria|p__Bacteroidota|c__Bacteroidia|o__Chitinophagales|f__37-13|g__	Dunn's Kruskal-Wallis Multiple Comparisons	WP-200	b	b	b
Picobella	k__Bacteria|p__Pseudomonadota|c__Alphaproteobacteria|o__Hyphomicrobiales|f__Beijerinckiaceae|g__	Dunn's Kruskal-Wallis Multiple Comparisons	PB-100	a	a	a
Picobella	k__Bacteria|p__Pseudomonadota|c__Alphaproteobacteria|o__Hyphomicrobiales|f__Beijerinckiaceae|g__	Dunn's Kruskal-Wallis Multiple Comparisons	PB-200	a	a	a
Picobella	k__Bacteria|p__Pseudomonadota|c__Alphaproteobacteria|o__Hyphomicrobiales|f__Beijerinckiaceae|g__	Dunn's Kruskal-Wallis Multiple Comparisons	PB-25	a	a	a
Wave	k__Bacteria|p__Pseudomonadota|c__Alphaproteobacteria|o__Hyphomicrobiales|f__Beijerinckiaceae|g__	Dunn's Kruskal-Wallis Multiple Comparisons	WP-25	a	a	a
Wave	k__Bacteria|p__Pseudomonadota|c__Alphaproteobacteria|o__Hyphomicrobiales|f__Beijerinckiaceae|g__	Dunn's Kruskal-Wallis Multiple Comparisons	WP-100	a	a	a
Wave	k__Bacteria|p__Pseudomonadota|c__Alphaproteobacteria|o__Hyphomicrobiales|f__Beijerinckiaceae|g__	Dunn's Kruskal-Wallis Multiple Comparisons	WP-200	a	a	a
Picobella	k__Bacteria|p__Bdellovibrionota|c__Oligoflexia|o__Oligoflexales|f__Oligoflexaceae|g__	Dunn's Kruskal-Wallis Multiple Comparisons	PB-100	a	a	a
Picobella	k__Bacteria|p__Bdellovibrionota|c__Oligoflexia|o__Oligoflexales|f__Oligoflexaceae|g__	Dunn's Kruskal-Wallis Multiple Comparisons	PB-25	a	a	a
Picobella	k__Bacteria|p__Bdellovibrionota|c__Oligoflexia|o__Oligoflexales|f__Oligoflexaceae|g__	Dunn's Kruskal-Wallis Multiple Comparisons	PB-200	a	a	a
Wave	k__Bacteria|p__Bdellovibrionota|c__Oligoflexia|o__Oligoflexales|f__Oligoflexaceae|g__	Dunn's Kruskal-Wallis Multiple Comparisons	WP-25	a	a	a
Wave	k__Bacteria|p__Bdellovibrionota|c__Oligoflexia|o__Oligoflexales|f__Oligoflexaceae|g__	Dunn's Kruskal-Wallis Multiple Comparisons	WP-100	a	a	a
Wave	k__Bacteria|p__Bdellovibrionota|c__Oligoflexia|o__Oligoflexales|f__Oligoflexaceae|g__	Dunn's Kruskal-Wallis Multiple Comparisons	WP-200	a	a	a
Picobella	k__Bacteria|p__Pseudomonadota|c__Alphaproteobacteria|o__Hyphomicrobiales|f__Xanthobacteraceae|g__Afipia	Dunn's Kruskal-Wallis Multiple Comparisons	PB-100	a	a	a
Picobella	k__Bacteria|p__Pseudomonadota|c__Alphaproteobacteria|o__Hyphomicrobiales|f__Xanthobacteraceae|g__Afipia	Dunn's Kruskal-Wallis Multiple Comparisons	PB-25	a	a	a
Picobella	k__Bacteria|p__Pseudomonadota|c__Alphaproteobacteria|o__Hyphomicrobiales|f__Xanthobacteraceae|g__Afipia	Dunn's Kruskal-Wallis Multiple Comparisons	PB-200	a	a	a
Wave	k__Bacteria|p__Pseudomonadota|c__Alphaproteobacteria|o__Hyphomicrobiales|f__Xanthobacteraceae|g__Afipia	Dunn's Kruskal-Wallis Multiple Comparisons	WP-25	a	a	a
Wave	k__Bacteria|p__Pseudomonadota|c__Alphaproteobacteria|o__Hyphomicrobiales|f__Xanthobacteraceae|g__Afipia	Dunn's Kruskal-Wallis Multiple Comparisons	WP-100	a	a	a
Wave	k__Bacteria|p__Pseudomonadota|c__Alphaproteobacteria|o__Hyphomicrobiales|f__Xanthobacteraceae|g__Afipia	Dunn's Kruskal-Wallis Multiple Comparisons	WP-200	a	a	a
Picobella	k__Bacteria|p__Verrucomicrobiota|c__Verrucomicrobiia|o__Opitutales|f__Opitutaceae|g__Opitutus	Dunn's Kruskal-Wallis Multiple Comparisons	PB-25	a	a	a
Picobella	k__Bacteria|p__Verrucomicrobiota|c__Verrucomicrobiia|o__Opitutales|f__Opitutaceae|g__Opitutus	Dunn's Kruskal-Wallis Multiple Comparisons	PB-100	b	b	b
Picobella	k__Bacteria|p__Verrucomicrobiota|c__Verrucomicrobiia|o__Opitutales|f__Opitutaceae|g__Opitutus	Dunn's Kruskal-Wallis Multiple Comparisons	PB-200	b	b	b
Wave	k__Bacteria|p__Verrucomicrobiota|c__Verrucomicrobiia|o__Opitutales|f__Opitutaceae|g__Opitutus	Dunn's Kruskal-Wallis Multiple Comparisons	WP-25	a	a	a
Wave	k__Bacteria|p__Verrucomicrobiota|c__Verrucomicrobiia|o__Opitutales|f__Opitutaceae|g__Opitutus	Dunn's Kruskal-Wallis Multiple Comparisons	WP-100	a	a	a
Wave	k__Bacteria|p__Verrucomicrobiota|c__Verrucomicrobiia|o__Opitutales|f__Opitutaceae|g__Opitutus	Dunn's Kruskal-Wallis Multiple Comparisons	WP-200	b	b	b
Picobella	k__Bacteria|p__Cyanobacteriota|c__Vampirivibrionia|o__Obscuribacterales|f__Obscuribacteraceae|g__	Dunn's Kruskal-Wallis Multiple Comparisons	PB-25	a	a	a
Picobella	k__Bacteria|p__Cyanobacteriota|c__Vampirivibrionia|o__Obscuribacterales|f__Obscuribacteraceae|g__	Dunn's Kruskal-Wallis Multiple Comparisons	PB-100	a	a	a
Picobella	k__Bacteria|p__Cyanobacteriota|c__Vampirivibrionia|o__Obscuribacterales|f__Obscuribacteraceae|g__	Dunn's Kruskal-Wallis Multiple Comparisons	PB-200	a	a	a
Wave	k__Bacteria|p__Cyanobacteriota|c__Vampirivibrionia|o__Obscuribacterales|f__Obscuribacteraceae|g__	Dunn's Kruskal-Wallis Multiple Comparisons	WP-25	a	a	a
Wave	k__Bacteria|p__Cyanobacteriota|c__Vampirivibrionia|o__Obscuribacterales|f__Obscuribacteraceae|g__	Dunn's Kruskal-Wallis Multiple Comparisons	WP-100	ab	ab	ab
Wave	k__Bacteria|p__Cyanobacteriota|c__Vampirivibrionia|o__Obscuribacterales|f__Obscuribacteraceae|g__	Dunn's Kruskal-Wallis Multiple Comparisons	WP-200	b	b	b
Picobella	k__Bacteria|p__Pseudomonadota|c__Alphaproteobacteria|o__Rickettsiales|f__SM2D12|g__	Dunn's Kruskal-Wallis Multiple Comparisons	PB-25	a	a	a
Picobella	k__Bacteria|p__Pseudomonadota|c__Alphaproteobacteria|o__Rickettsiales|f__SM2D12|g__	Dunn's Kruskal-Wallis Multiple Comparisons	PB-100	a	a	a
Picobella	k__Bacteria|p__Pseudomonadota|c__Alphaproteobacteria|o__Rickettsiales|f__SM2D12|g__	Dunn's Kruskal-Wallis Multiple Comparisons	PB-200	b	b	b
Wave	k__Bacteria|p__Pseudomonadota|c__Alphaproteobacteria|o__Rickettsiales|f__SM2D12|g__	Dunn's Kruskal-Wallis Multiple Comparisons	WP-25	a	a	a
Wave	k__Bacteria|p__Pseudomonadota|c__Alphaproteobacteria|o__Rickettsiales|f__SM2D12|g__	Dunn's Kruskal-Wallis Multiple Comparisons	WP-100	a	a	a
Wave	k__Bacteria|p__Pseudomonadota|c__Alphaproteobacteria|o__Rickettsiales|f__SM2D12|g__	Dunn's Kruskal-Wallis Multiple Comparisons	WP-200	b	b	b
Picobella	k__Bacteria|p__Pseudomonadota|c__Gammaproteobacteria|o__KF-JG30-C25|f__|g__	Dunn's Kruskal-Wallis Multiple Comparisons	PB-25	a	a	a
Picobella	k__Bacteria|p__Pseudomonadota|c__Gammaproteobacteria|o__KF-JG30-C25|f__|g__	Dunn's Kruskal-Wallis Multiple Comparisons	PB-100	b	b	b
Picobella	k__Bacteria|p__Pseudomonadota|c__Gammaproteobacteria|o__KF-JG30-C25|f__|g__	Dunn's Kruskal-Wallis Multiple Comparisons	PB-200	b	b	b
Wave	k__Bacteria|p__Pseudomonadota|c__Gammaproteobacteria|o__KF-JG30-C25|f__|g__	Dunn's Kruskal-Wallis Multiple Comparisons	WP-25	a	a	a
Wave	k__Bacteria|p__Pseudomonadota|c__Gammaproteobacteria|o__KF-JG30-C25|f__|g__	Dunn's Kruskal-Wallis Multiple Comparisons	WP-100	ab	ab	ab
Wave	k__Bacteria|p__Pseudomonadota|c__Gammaproteobacteria|o__KF-JG30-C25|f__|g__	Dunn's Kruskal-Wallis Multiple Comparisons	WP-200	b	b	b
Picobella	k__Bacteria|p__Myxococcota|c__Myxococcia|o__Myxococcales|f__Myxococcaceae|g__P3OB-42	Dunn's Kruskal-Wallis Multiple Comparisons	PB-25	a	a	a
Picobella	k__Bacteria|p__Myxococcota|c__Myxococcia|o__Myxococcales|f__Myxococcaceae|g__P3OB-42	Dunn's Kruskal-Wallis Multiple Comparisons	PB-100	ab	ab	ab
Picobella	k__Bacteria|p__Myxococcota|c__Myxococcia|o__Myxococcales|f__Myxococcaceae|g__P3OB-42	Dunn's Kruskal-Wallis Multiple Comparisons	PB-200	b	b	b
Wave	k__Bacteria|p__Myxococcota|c__Myxococcia|o__Myxococcales|f__Myxococcaceae|g__P3OB-42	Dunn's Kruskal-Wallis Multiple Comparisons	WP-25	a	a	a
Wave	k__Bacteria|p__Myxococcota|c__Myxococcia|o__Myxococcales|f__Myxococcaceae|g__P3OB-42	Dunn's Kruskal-Wallis Multiple Comparisons	WP-100	ab	ab	ab
Wave	k__Bacteria|p__Myxococcota|c__Myxococcia|o__Myxococcales|f__Myxococcaceae|g__P3OB-42	Dunn's Kruskal-Wallis Multiple Comparisons	WP-200	b	b	b
Picobella	k__Bacteria|p__Dependentiae|c__Babeliae|o__Babeliales|f__Vermiphilaceae|g__	Dunn's Kruskal-Wallis Multiple Comparisons	PB-100	a	a	a
Picobella	k__Bacteria|p__Dependentiae|c__Babeliae|o__Babeliales|f__Vermiphilaceae|g__	Dunn's Kruskal-Wallis Multiple Comparisons	PB-25	a	a	a
Picobella	k__Bacteria|p__Dependentiae|c__Babeliae|o__Babeliales|f__Vermiphilaceae|g__	Dunn's Kruskal-Wallis Multiple Comparisons	PB-200	a	a	a
Wave	k__Bacteria|p__Dependentiae|c__Babeliae|o__Babeliales|f__Vermiphilaceae|g__	Dunn's Kruskal-Wallis Multiple Comparisons	WP-25	a	a	a
Wave	k__Bacteria|p__Dependentiae|c__Babeliae|o__Babeliales|f__Vermiphilaceae|g__	Dunn's Kruskal-Wallis Multiple Comparisons	WP-100	a	a	a
Wave	k__Bacteria|p__Dependentiae|c__Babeliae|o__Babeliales|f__Vermiphilaceae|g__	Dunn's Kruskal-Wallis Multiple Comparisons	WP-200	b	b	b
Picobella	k__Bacteria|p__Pseudomonadota|c__Alphaproteobacteria|o__Reyranellales|f__Reyranellaceae|g__Reyranella	Dunn's Kruskal-Wallis Multiple Comparisons	PB-25	a	a	a
Picobella	k__Bacteria|p__Pseudomonadota|c__Alphaproteobacteria|o__Reyranellales|f__Reyranellaceae|g__Reyranella	Dunn's Kruskal-Wallis Multiple Comparisons	PB-100	b	b	b
Picobella	k__Bacteria|p__Pseudomonadota|c__Alphaproteobacteria|o__Reyranellales|f__Reyranellaceae|g__Reyranella	Dunn's Kruskal-Wallis Multiple Comparisons	PB-200	b	b	b
Wave	k__Bacteria|p__Pseudomonadota|c__Alphaproteobacteria|o__Reyranellales|f__Reyranellaceae|g__Reyranella	Dunn's Kruskal-Wallis Multiple Comparisons	WP-25	a	a	a
Wave	k__Bacteria|p__Pseudomonadota|c__Alphaproteobacteria|o__Reyranellales|f__Reyranellaceae|g__Reyranella	Dunn's Kruskal-Wallis Multiple Comparisons	WP-100	ab	ab	ab
Wave	k__Bacteria|p__Pseudomonadota|c__Alphaproteobacteria|o__Reyranellales|f__Reyranellaceae|g__Reyranella	Dunn's Kruskal-Wallis Multiple Comparisons	WP-200	b	b	b
Picobella	k__Bacteria|p__Actinomycetota|c__Actinobacteria|o__Propionibacteriales|f__Nocardioidaceae|g__Marmoricola	Dunn's Kruskal-Wallis Multiple Comparisons	PB-200	a	a	a
Picobella	k__Bacteria|p__Actinomycetota|c__Actinobacteria|o__Propionibacteriales|f__Nocardioidaceae|g__Marmoricola	Dunn's Kruskal-Wallis Multiple Comparisons	PB-100	ab	ab	ab
Picobella	k__Bacteria|p__Actinomycetota|c__Actinobacteria|o__Propionibacteriales|f__Nocardioidaceae|g__Marmoricola	Dunn's Kruskal-Wallis Multiple Comparisons	PB-25	b	b	b
Wave	k__Bacteria|p__Actinomycetota|c__Actinobacteria|o__Propionibacteriales|f__Nocardioidaceae|g__Marmoricola	Dunn's Kruskal-Wallis Multiple Comparisons	WP-200	a	a	a
Wave	k__Bacteria|p__Actinomycetota|c__Actinobacteria|o__Propionibacteriales|f__Nocardioidaceae|g__Marmoricola	Dunn's Kruskal-Wallis Multiple Comparisons	WP-100	a	a	a
Wave	k__Bacteria|p__Actinomycetota|c__Actinobacteria|o__Propionibacteriales|f__Nocardioidaceae|g__Marmoricola	Dunn's Kruskal-Wallis Multiple Comparisons	WP-25	b	b	b
Picobella	k__Bacteria|p__Myxococcota|c__Polyangiia|o__Polyangiales|f__Polyangiaceae|g__Pajaroellobacter	Dunn's Kruskal-Wallis Multiple Comparisons	PB-25	a	a	a
Picobella	k__Bacteria|p__Myxococcota|c__Polyangiia|o__Polyangiales|f__Polyangiaceae|g__Pajaroellobacter	Dunn's Kruskal-Wallis Multiple Comparisons	PB-100	ab	ab	ab
Picobella	k__Bacteria|p__Myxococcota|c__Polyangiia|o__Polyangiales|f__Polyangiaceae|g__Pajaroellobacter	Dunn's Kruskal-Wallis Multiple Comparisons	PB-200	b	b	b
Wave	k__Bacteria|p__Myxococcota|c__Polyangiia|o__Polyangiales|f__Polyangiaceae|g__Pajaroellobacter	Dunn's Kruskal-Wallis Multiple Comparisons	WP-25	a	a	a
Wave	k__Bacteria|p__Myxococcota|c__Polyangiia|o__Polyangiales|f__Polyangiaceae|g__Pajaroellobacter	Dunn's Kruskal-Wallis Multiple Comparisons	WP-100	b	b	b
Wave	k__Bacteria|p__Myxococcota|c__Polyangiia|o__Polyangiales|f__Polyangiaceae|g__Pajaroellobacter	Dunn's Kruskal-Wallis Multiple Comparisons	WP-200	b	b	b
Picobella	k__Bacteria|p__Actinomycetota|c__Actinobacteria|o__Pseudonocardiales|f__Pseudonocardiaceae|g__	Dunn's Kruskal-Wallis Multiple Comparisons	PB-200	a	a	a
Picobella	k__Bacteria|p__Actinomycetota|c__Actinobacteria|o__Pseudonocardiales|f__Pseudonocardiaceae|g__	Dunn's Kruskal-Wallis Multiple Comparisons	PB-100	a	a	a
Picobella	k__Bacteria|p__Actinomycetota|c__Actinobacteria|o__Pseudonocardiales|f__Pseudonocardiaceae|g__	Dunn's Kruskal-Wallis Multiple Comparisons	PB-25	a	a	a
Wave	k__Bacteria|p__Actinomycetota|c__Actinobacteria|o__Pseudonocardiales|f__Pseudonocardiaceae|g__	Dunn's Kruskal-Wallis Multiple Comparisons	WP-25	a	a	a
Wave	k__Bacteria|p__Actinomycetota|c__Actinobacteria|o__Pseudonocardiales|f__Pseudonocardiaceae|g__	Dunn's Kruskal-Wallis Multiple Comparisons	WP-100	a	a	a
Wave	k__Bacteria|p__Actinomycetota|c__Actinobacteria|o__Pseudonocardiales|f__Pseudonocardiaceae|g__	Dunn's Kruskal-Wallis Multiple Comparisons	WP-200	a	a	a
Picobella	k__Bacteria|p__Elusimicrobiota|c__Elusimicrobia|o__Lineage IV|f__|g__	Dunn's Kruskal-Wallis Multiple Comparisons	PB-25	a	a	a
Picobella	k__Bacteria|p__Elusimicrobiota|c__Elusimicrobia|o__Lineage IV|f__|g__	Dunn's Kruskal-Wallis Multiple Comparisons	PB-100	a	a	a
Picobella	k__Bacteria|p__Elusimicrobiota|c__Elusimicrobia|o__Lineage IV|f__|g__	Dunn's Kruskal-Wallis Multiple Comparisons	PB-200	b	b	b
Wave	k__Bacteria|p__Elusimicrobiota|c__Elusimicrobia|o__Lineage IV|f__|g__	Dunn's Kruskal-Wallis Multiple Comparisons	WP-100	a	a	a
Wave	k__Bacteria|p__Elusimicrobiota|c__Elusimicrobia|o__Lineage IV|f__|g__	Dunn's Kruskal-Wallis Multiple Comparisons	WP-25	a	a	a
Wave	k__Bacteria|p__Elusimicrobiota|c__Elusimicrobia|o__Lineage IV|f__|g__	Dunn's Kruskal-Wallis Multiple Comparisons	WP-200	b	b	b
Picobella	k__Bacteria|p__Pseudomonadota|c__Gammaproteobacteria|o__Burkholderiales|f__Oxalobacteraceae|g__Oxalicibacterium	Dunn's Kruskal-Wallis Multiple Comparisons	PB-200	a	a	a
Picobella	k__Bacteria|p__Pseudomonadota|c__Gammaproteobacteria|o__Burkholderiales|f__Oxalobacteraceae|g__Oxalicibacterium	Dunn's Kruskal-Wallis Multiple Comparisons	PB-100	a	a	a
Picobella	k__Bacteria|p__Pseudomonadota|c__Gammaproteobacteria|o__Burkholderiales|f__Oxalobacteraceae|g__Oxalicibacterium	Dunn's Kruskal-Wallis Multiple Comparisons	PB-25	a	a	a
Wave	k__Bacteria|p__Pseudomonadota|c__Gammaproteobacteria|o__Burkholderiales|f__Oxalobacteraceae|g__Oxalicibacterium	Dunn's Kruskal-Wallis Multiple Comparisons	WP-100	a	a	a
Wave	k__Bacteria|p__Pseudomonadota|c__Gammaproteobacteria|o__Burkholderiales|f__Oxalobacteraceae|g__Oxalicibacterium	Dunn's Kruskal-Wallis Multiple Comparisons	WP-25	a	a	a
Wave	k__Bacteria|p__Pseudomonadota|c__Gammaproteobacteria|o__Burkholderiales|f__Oxalobacteraceae|g__Oxalicibacterium	Dunn's Kruskal-Wallis Multiple Comparisons	WP-200	a	a	a
Picobella	k__Bacteria|p__Patescibacteria|c__Parcubacteria|o__|f__|g__	Dunn's Kruskal-Wallis Multiple Comparisons	PB-25	a	a	a
Picobella	k__Bacteria|p__Patescibacteria|c__Parcubacteria|o__|f__|g__	Dunn's Kruskal-Wallis Multiple Comparisons	PB-100	a	a	a
Picobella	k__Bacteria|p__Patescibacteria|c__Parcubacteria|o__|f__|g__	Dunn's Kruskal-Wallis Multiple Comparisons	PB-200	b	b	b
Wave	k__Bacteria|p__Patescibacteria|c__Parcubacteria|o__|f__|g__	Dunn's Kruskal-Wallis Multiple Comparisons	WP-25	a	a	a
Wave	k__Bacteria|p__Patescibacteria|c__Parcubacteria|o__|f__|g__	Dunn's Kruskal-Wallis Multiple Comparisons	WP-100	ab	ab	ab
Wave	k__Bacteria|p__Patescibacteria|c__Parcubacteria|o__|f__|g__	Dunn's Kruskal-Wallis Multiple Comparisons	WP-200	b	b	b
Picobella	k__Bacteria|p__Pseudomonadota|c__Alphaproteobacteria|o__Micavibrionales|f__Micavibrionaceae|g__	Dunn's Kruskal-Wallis Multiple Comparisons	PB-25	a	a	a
Picobella	k__Bacteria|p__Pseudomonadota|c__Alphaproteobacteria|o__Micavibrionales|f__Micavibrionaceae|g__	Dunn's Kruskal-Wallis Multiple Comparisons	PB-100	ab	ab	ab
Picobella	k__Bacteria|p__Pseudomonadota|c__Alphaproteobacteria|o__Micavibrionales|f__Micavibrionaceae|g__	Dunn's Kruskal-Wallis Multiple Comparisons	PB-200	b	b	b
Wave	k__Bacteria|p__Pseudomonadota|c__Alphaproteobacteria|o__Micavibrionales|f__Micavibrionaceae|g__	Dunn's Kruskal-Wallis Multiple Comparisons	WP-25	a	a	a
Wave	k__Bacteria|p__Pseudomonadota|c__Alphaproteobacteria|o__Micavibrionales|f__Micavibrionaceae|g__	Dunn's Kruskal-Wallis Multiple Comparisons	WP-100	a	a	a
Wave	k__Bacteria|p__Pseudomonadota|c__Alphaproteobacteria|o__Micavibrionales|f__Micavibrionaceae|g__	Dunn's Kruskal-Wallis Multiple Comparisons	WP-200	b	b	b
Picobella	k__Bacteria|p__Bacteroidota|c__Bacteroidia|o__Chitinophagales|f__Chitinophagaceae|g__Chitinophaga	Dunn's Kruskal-Wallis Multiple Comparisons	PB-25	a	a	a
Picobella	k__Bacteria|p__Bacteroidota|c__Bacteroidia|o__Chitinophagales|f__Chitinophagaceae|g__Chitinophaga	Dunn's Kruskal-Wallis Multiple Comparisons	PB-200	a	a	a
Picobella	k__Bacteria|p__Bacteroidota|c__Bacteroidia|o__Chitinophagales|f__Chitinophagaceae|g__Chitinophaga	Dunn's Kruskal-Wallis Multiple Comparisons	PB-100	a	a	a
Wave	k__Bacteria|p__Bacteroidota|c__Bacteroidia|o__Chitinophagales|f__Chitinophagaceae|g__Chitinophaga	Dunn's Kruskal-Wallis Multiple Comparisons	WP-200	a	a	a
Wave	k__Bacteria|p__Bacteroidota|c__Bacteroidia|o__Chitinophagales|f__Chitinophagaceae|g__Chitinophaga	Dunn's Kruskal-Wallis Multiple Comparisons	WP-25	a	a	a
Wave	k__Bacteria|p__Bacteroidota|c__Bacteroidia|o__Chitinophagales|f__Chitinophagaceae|g__Chitinophaga	Dunn's Kruskal-Wallis Multiple Comparisons	WP-100	a	a	a
Picobella	k__Bacteria|p__Pseudomonadota|c__Gammaproteobacteria|o__|f__|g__Candidatus Ovatusbacter	Dunn's Kruskal-Wallis Multiple Comparisons	PB-25	a	a	a
Picobella	k__Bacteria|p__Pseudomonadota|c__Gammaproteobacteria|o__|f__|g__Candidatus Ovatusbacter	Dunn's Kruskal-Wallis Multiple Comparisons	PB-100	a	a	a
Picobella	k__Bacteria|p__Pseudomonadota|c__Gammaproteobacteria|o__|f__|g__Candidatus Ovatusbacter	Dunn's Kruskal-Wallis Multiple Comparisons	PB-200	a	a	a
Wave	k__Bacteria|p__Pseudomonadota|c__Gammaproteobacteria|o__|f__|g__Candidatus Ovatusbacter	Dunn's Kruskal-Wallis Multiple Comparisons	WP-25	a	a	a
Wave	k__Bacteria|p__Pseudomonadota|c__Gammaproteobacteria|o__|f__|g__Candidatus Ovatusbacter	Dunn's Kruskal-Wallis Multiple Comparisons	WP-100	ab	ab	ab
Wave	k__Bacteria|p__Pseudomonadota|c__Gammaproteobacteria|o__|f__|g__Candidatus Ovatusbacter	Dunn's Kruskal-Wallis Multiple Comparisons	WP-200	b	b	b
Picobella	k__Bacteria|p__Pseudomonadota|c__Gammaproteobacteria|o__Burkholderiales|f__Comamonadaceae|g__	Dunn's Kruskal-Wallis Multiple Comparisons	PB-25	a	a	a
Picobella	k__Bacteria|p__Pseudomonadota|c__Gammaproteobacteria|o__Burkholderiales|f__Comamonadaceae|g__	Dunn's Kruskal-Wallis Multiple Comparisons	PB-100	b	b	b
Picobella	k__Bacteria|p__Pseudomonadota|c__Gammaproteobacteria|o__Burkholderiales|f__Comamonadaceae|g__	Dunn's Kruskal-Wallis Multiple Comparisons	PB-200	b	b	b
Wave	k__Bacteria|p__Pseudomonadota|c__Gammaproteobacteria|o__Burkholderiales|f__Comamonadaceae|g__	Dunn's Kruskal-Wallis Multiple Comparisons	WP-25	a	a	a
Wave	k__Bacteria|p__Pseudomonadota|c__Gammaproteobacteria|o__Burkholderiales|f__Comamonadaceae|g__	Dunn's Kruskal-Wallis Multiple Comparisons	WP-100	b	b	b
Wave	k__Bacteria|p__Pseudomonadota|c__Gammaproteobacteria|o__Burkholderiales|f__Comamonadaceae|g__	Dunn's Kruskal-Wallis Multiple Comparisons	WP-200	b	b	b
Picobella	k__Bacteria|p__Pseudomonadota|c__Alphaproteobacteria|o__Azospirillales|f__Inquilinaceae|g__Inquilinus	Dunn's Kruskal-Wallis Multiple Comparisons	PB-100	a	a	a
Picobella	k__Bacteria|p__Pseudomonadota|c__Alphaproteobacteria|o__Azospirillales|f__Inquilinaceae|g__Inquilinus	Dunn's Kruskal-Wallis Multiple Comparisons	PB-25	a	a	a
Picobella	k__Bacteria|p__Pseudomonadota|c__Alphaproteobacteria|o__Azospirillales|f__Inquilinaceae|g__Inquilinus	Dunn's Kruskal-Wallis Multiple Comparisons	PB-200	b	b	b
Wave	k__Bacteria|p__Pseudomonadota|c__Alphaproteobacteria|o__Azospirillales|f__Inquilinaceae|g__Inquilinus	Dunn's Kruskal-Wallis Multiple Comparisons	WP-100	a	a	a
Wave	k__Bacteria|p__Pseudomonadota|c__Alphaproteobacteria|o__Azospirillales|f__Inquilinaceae|g__Inquilinus	Dunn's Kruskal-Wallis Multiple Comparisons	WP-25	a	a	a
Wave	k__Bacteria|p__Pseudomonadota|c__Alphaproteobacteria|o__Azospirillales|f__Inquilinaceae|g__Inquilinus	Dunn's Kruskal-Wallis Multiple Comparisons	WP-200	a	a	a
Picobella	k__Bacteria|p__Pseudomonadota|c__Alphaproteobacteria|o__Paracaedibacterales|f__Paracaedibacteraceae|g__Candidatus Paracaedibacter	Dunn's Kruskal-Wallis Multiple Comparisons	PB-25	a	a	a
Picobella	k__Bacteria|p__Pseudomonadota|c__Alphaproteobacteria|o__Paracaedibacterales|f__Paracaedibacteraceae|g__Candidatus Paracaedibacter	Dunn's Kruskal-Wallis Multiple Comparisons	PB-100	a	a	a
Picobella	k__Bacteria|p__Pseudomonadota|c__Alphaproteobacteria|o__Paracaedibacterales|f__Paracaedibacteraceae|g__Candidatus Paracaedibacter	Dunn's Kruskal-Wallis Multiple Comparisons	PB-200	a	a	a
Wave	k__Bacteria|p__Pseudomonadota|c__Alphaproteobacteria|o__Paracaedibacterales|f__Paracaedibacteraceae|g__Candidatus Paracaedibacter	Dunn's Kruskal-Wallis Multiple Comparisons	WP-25	a	a	a
Wave	k__Bacteria|p__Pseudomonadota|c__Alphaproteobacteria|o__Paracaedibacterales|f__Paracaedibacteraceae|g__Candidatus Paracaedibacter	Dunn's Kruskal-Wallis Multiple Comparisons	WP-100	ab	ab	ab
Wave	k__Bacteria|p__Pseudomonadota|c__Alphaproteobacteria|o__Paracaedibacterales|f__Paracaedibacteraceae|g__Candidatus Paracaedibacter	Dunn's Kruskal-Wallis Multiple Comparisons	WP-200	b	b	b
Picobella	k__Bacteria|p__Pseudomonadota|c__Gammaproteobacteria|o__Burkholderiales|f__Oxalobacteraceae|g__Duganella	Dunn's Kruskal-Wallis Multiple Comparisons	PB-100	a	a	a
Picobella	k__Bacteria|p__Pseudomonadota|c__Gammaproteobacteria|o__Burkholderiales|f__Oxalobacteraceae|g__Duganella	Dunn's Kruskal-Wallis Multiple Comparisons	PB-200	a	a	a
Picobella	k__Bacteria|p__Pseudomonadota|c__Gammaproteobacteria|o__Burkholderiales|f__Oxalobacteraceae|g__Duganella	Dunn's Kruskal-Wallis Multiple Comparisons	PB-25	a	a	a
Wave	k__Bacteria|p__Pseudomonadota|c__Gammaproteobacteria|o__Burkholderiales|f__Oxalobacteraceae|g__Duganella	Dunn's Kruskal-Wallis Multiple Comparisons	WP-100	a	a	a
Wave	k__Bacteria|p__Pseudomonadota|c__Gammaproteobacteria|o__Burkholderiales|f__Oxalobacteraceae|g__Duganella	Dunn's Kruskal-Wallis Multiple Comparisons	WP-25	a	a	a
Wave	k__Bacteria|p__Pseudomonadota|c__Gammaproteobacteria|o__Burkholderiales|f__Oxalobacteraceae|g__Duganella	Dunn's Kruskal-Wallis Multiple Comparisons	WP-200	a	a	a
Picobella	k__Bacteria|p__Pseudomonadota|c__Alphaproteobacteria|o__Hyphomicrobiales|f__Beijerinckiaceae|g__Methylocella	Dunn's Kruskal-Wallis Multiple Comparisons	PB-25	a	a	a
Picobella	k__Bacteria|p__Pseudomonadota|c__Alphaproteobacteria|o__Hyphomicrobiales|f__Beijerinckiaceae|g__Methylocella	Dunn's Kruskal-Wallis Multiple Comparisons	PB-200	a	a	a
Picobella	k__Bacteria|p__Pseudomonadota|c__Alphaproteobacteria|o__Hyphomicrobiales|f__Beijerinckiaceae|g__Methylocella	Dunn's Kruskal-Wallis Multiple Comparisons	PB-100	a	a	a
Wave	k__Bacteria|p__Pseudomonadota|c__Alphaproteobacteria|o__Hyphomicrobiales|f__Beijerinckiaceae|g__Methylocella	Dunn's Kruskal-Wallis Multiple Comparisons	WP-100	a	a	a
Wave	k__Bacteria|p__Pseudomonadota|c__Alphaproteobacteria|o__Hyphomicrobiales|f__Beijerinckiaceae|g__Methylocella	Dunn's Kruskal-Wallis Multiple Comparisons	WP-25	a	a	a
Wave	k__Bacteria|p__Pseudomonadota|c__Alphaproteobacteria|o__Hyphomicrobiales|f__Beijerinckiaceae|g__Methylocella	Dunn's Kruskal-Wallis Multiple Comparisons	WP-200	a	a	a
Picobella	k__Bacteria|p__Chlamydiota|c__Chlamydiia|o__Chlamydiales|f__Simkaniaceae|g__	Dunn's Kruskal-Wallis Multiple Comparisons	PB-25	a	a	a
Picobella	k__Bacteria|p__Chlamydiota|c__Chlamydiia|o__Chlamydiales|f__Simkaniaceae|g__	Dunn's Kruskal-Wallis Multiple Comparisons	PB-100	b	b	b
Picobella	k__Bacteria|p__Chlamydiota|c__Chlamydiia|o__Chlamydiales|f__Simkaniaceae|g__	Dunn's Kruskal-Wallis Multiple Comparisons	PB-200	b	b	b
Wave	k__Bacteria|p__Chlamydiota|c__Chlamydiia|o__Chlamydiales|f__Simkaniaceae|g__	Dunn's Kruskal-Wallis Multiple Comparisons	WP-25	a	a	a
Wave	k__Bacteria|p__Chlamydiota|c__Chlamydiia|o__Chlamydiales|f__Simkaniaceae|g__	Dunn's Kruskal-Wallis Multiple Comparisons	WP-100	ab	ab	ab
Wave	k__Bacteria|p__Chlamydiota|c__Chlamydiia|o__Chlamydiales|f__Simkaniaceae|g__	Dunn's Kruskal-Wallis Multiple Comparisons	WP-200	b	b	b
Picobella	k__Bacteria|p__Actinomycetota|c__Actinobacteria|o__Micrococcales|f__Microbacteriaceae|g__Curtobacterium	Dunn's Kruskal-Wallis Multiple Comparisons	PB-200	a	a	a
Picobella	k__Bacteria|p__Actinomycetota|c__Actinobacteria|o__Micrococcales|f__Microbacteriaceae|g__Curtobacterium	Dunn's Kruskal-Wallis Multiple Comparisons	PB-100	ab	ab	ab
Picobella	k__Bacteria|p__Actinomycetota|c__Actinobacteria|o__Micrococcales|f__Microbacteriaceae|g__Curtobacterium	Dunn's Kruskal-Wallis Multiple Comparisons	PB-25	b	b	b
Wave	k__Bacteria|p__Actinomycetota|c__Actinobacteria|o__Micrococcales|f__Microbacteriaceae|g__Curtobacterium	Dunn's Kruskal-Wallis Multiple Comparisons	WP-200	a	a	a
Wave	k__Bacteria|p__Actinomycetota|c__Actinobacteria|o__Micrococcales|f__Microbacteriaceae|g__Curtobacterium	Dunn's Kruskal-Wallis Multiple Comparisons	WP-100	ab	ab	ab
Wave	k__Bacteria|p__Actinomycetota|c__Actinobacteria|o__Micrococcales|f__Microbacteriaceae|g__Curtobacterium	Dunn's Kruskal-Wallis Multiple Comparisons	WP-25	b	b	b
Picobella	k__Bacteria|p__Pseudomonadota|c__Gammaproteobacteria|o__Coxiellales|f__Coxiellaceae|g__Coxiella	Dunn's Kruskal-Wallis Multiple Comparisons	PB-200	a	a	a
Picobella	k__Bacteria|p__Pseudomonadota|c__Gammaproteobacteria|o__Coxiellales|f__Coxiellaceae|g__Coxiella	Dunn's Kruskal-Wallis Multiple Comparisons	PB-100	a	a	a
Picobella	k__Bacteria|p__Pseudomonadota|c__Gammaproteobacteria|o__Coxiellales|f__Coxiellaceae|g__Coxiella	Dunn's Kruskal-Wallis Multiple Comparisons	PB-25	a	a	a
Wave	k__Bacteria|p__Pseudomonadota|c__Gammaproteobacteria|o__Coxiellales|f__Coxiellaceae|g__Coxiella	Dunn's Kruskal-Wallis Multiple Comparisons	WP-25	a	a	a
Wave	k__Bacteria|p__Pseudomonadota|c__Gammaproteobacteria|o__Coxiellales|f__Coxiellaceae|g__Coxiella	Dunn's Kruskal-Wallis Multiple Comparisons	WP-100	a	a	a
Wave	k__Bacteria|p__Pseudomonadota|c__Gammaproteobacteria|o__Coxiellales|f__Coxiellaceae|g__Coxiella	Dunn's Kruskal-Wallis Multiple Comparisons	WP-200	a	a	a
Picobella	k__Bacteria|p__Myxococcota|c__Polyangiia|o__Polyangiales|f__Polyangiaceae|g__Aetherobacter	Dunn's Kruskal-Wallis Multiple Comparisons	PB-25	a	a	a
Picobella	k__Bacteria|p__Myxococcota|c__Polyangiia|o__Polyangiales|f__Polyangiaceae|g__Aetherobacter	Dunn's Kruskal-Wallis Multiple Comparisons	PB-100	a	a	a
Picobella	k__Bacteria|p__Myxococcota|c__Polyangiia|o__Polyangiales|f__Polyangiaceae|g__Aetherobacter	Dunn's Kruskal-Wallis Multiple Comparisons	PB-200	b	b	b
Wave	k__Bacteria|p__Myxococcota|c__Polyangiia|o__Polyangiales|f__Polyangiaceae|g__Aetherobacter	Dunn's Kruskal-Wallis Multiple Comparisons	WP-25	a	a	a
Wave	k__Bacteria|p__Myxococcota|c__Polyangiia|o__Polyangiales|f__Polyangiaceae|g__Aetherobacter	Dunn's Kruskal-Wallis Multiple Comparisons	WP-100	ab	ab	ab
Wave	k__Bacteria|p__Myxococcota|c__Polyangiia|o__Polyangiales|f__Polyangiaceae|g__Aetherobacter	Dunn's Kruskal-Wallis Multiple Comparisons	WP-200	b	b	b
Picobella	k__Bacteria|p__Bacteroidota|c__Bacteroidia|o__Flavobacteriales|f__Crocinitomicaceae|g__Fluviicola	Dunn's Kruskal-Wallis Multiple Comparisons	PB-100	a	a	a
Picobella	k__Bacteria|p__Bacteroidota|c__Bacteroidia|o__Flavobacteriales|f__Crocinitomicaceae|g__Fluviicola	Dunn's Kruskal-Wallis Multiple Comparisons	PB-25	a	a	a
Picobella	k__Bacteria|p__Bacteroidota|c__Bacteroidia|o__Flavobacteriales|f__Crocinitomicaceae|g__Fluviicola	Dunn's Kruskal-Wallis Multiple Comparisons	PB-200	b	b	b
Wave	k__Bacteria|p__Bacteroidota|c__Bacteroidia|o__Flavobacteriales|f__Crocinitomicaceae|g__Fluviicola	Dunn's Kruskal-Wallis Multiple Comparisons	WP-25	a	a	a
Wave	k__Bacteria|p__Bacteroidota|c__Bacteroidia|o__Flavobacteriales|f__Crocinitomicaceae|g__Fluviicola	Dunn's Kruskal-Wallis Multiple Comparisons	WP-100	a	a	a
Wave	k__Bacteria|p__Bacteroidota|c__Bacteroidia|o__Flavobacteriales|f__Crocinitomicaceae|g__Fluviicola	Dunn's Kruskal-Wallis Multiple Comparisons	WP-200	b	b	b
Picobella	k__Bacteria|p__Planctomycetota|c__Planctomycetes|o__Isosphaerales|f__Isosphaeraceae|g__Tundrisphaera	Dunn's Kruskal-Wallis Multiple Comparisons	PB-200	a	a	a
Picobella	k__Bacteria|p__Planctomycetota|c__Planctomycetes|o__Isosphaerales|f__Isosphaeraceae|g__Tundrisphaera	Dunn's Kruskal-Wallis Multiple Comparisons	PB-100	a	a	a
Picobella	k__Bacteria|p__Planctomycetota|c__Planctomycetes|o__Isosphaerales|f__Isosphaeraceae|g__Tundrisphaera	Dunn's Kruskal-Wallis Multiple Comparisons	PB-25	a	a	a
Wave	k__Bacteria|p__Planctomycetota|c__Planctomycetes|o__Isosphaerales|f__Isosphaeraceae|g__Tundrisphaera	Dunn's Kruskal-Wallis Multiple Comparisons	WP-100	a	a	a
Wave	k__Bacteria|p__Planctomycetota|c__Planctomycetes|o__Isosphaerales|f__Isosphaeraceae|g__Tundrisphaera	Dunn's Kruskal-Wallis Multiple Comparisons	WP-200	a	a	a
Wave	k__Bacteria|p__Planctomycetota|c__Planctomycetes|o__Isosphaerales|f__Isosphaeraceae|g__Tundrisphaera	Dunn's Kruskal-Wallis Multiple Comparisons	WP-25	a	a	a
Picobella	k__Bacteria|p__Pseudomonadota|c__Alphaproteobacteria|o__Hyphomicrobiales|f__|g__	Dunn's Kruskal-Wallis Multiple Comparisons	PB-100	a	a	a
Picobella	k__Bacteria|p__Pseudomonadota|c__Alphaproteobacteria|o__Hyphomicrobiales|f__|g__	Dunn's Kruskal-Wallis Multiple Comparisons	PB-25	a	a	a
Picobella	k__Bacteria|p__Pseudomonadota|c__Alphaproteobacteria|o__Hyphomicrobiales|f__|g__	Dunn's Kruskal-Wallis Multiple Comparisons	PB-200	b	b	b
Wave	k__Bacteria|p__Pseudomonadota|c__Alphaproteobacteria|o__Hyphomicrobiales|f__|g__	Dunn's Kruskal-Wallis Multiple Comparisons	WP-25	a	a	a
Wave	k__Bacteria|p__Pseudomonadota|c__Alphaproteobacteria|o__Hyphomicrobiales|f__|g__	Dunn's Kruskal-Wallis Multiple Comparisons	WP-100	ab	ab	ab
Wave	k__Bacteria|p__Pseudomonadota|c__Alphaproteobacteria|o__Hyphomicrobiales|f__|g__	Dunn's Kruskal-Wallis Multiple Comparisons	WP-200	b	b	b
Picobella	k__Bacteria|p__Acidobacteriota|c__Acidobacteriae|o__Terriglobales|f__Koribacteraceae|g__Candidatus Koribacter	Dunn's Kruskal-Wallis Multiple Comparisons	PB-25	a	a	a
Picobella	k__Bacteria|p__Acidobacteriota|c__Acidobacteriae|o__Terriglobales|f__Koribacteraceae|g__Candidatus Koribacter	Dunn's Kruskal-Wallis Multiple Comparisons	PB-100	a	a	a
Picobella	k__Bacteria|p__Acidobacteriota|c__Acidobacteriae|o__Terriglobales|f__Koribacteraceae|g__Candidatus Koribacter	Dunn's Kruskal-Wallis Multiple Comparisons	PB-200	b	b	b
Wave	k__Bacteria|p__Acidobacteriota|c__Acidobacteriae|o__Terriglobales|f__Koribacteraceae|g__Candidatus Koribacter	Dunn's Kruskal-Wallis Multiple Comparisons	WP-25	a	a	a
Wave	k__Bacteria|p__Acidobacteriota|c__Acidobacteriae|o__Terriglobales|f__Koribacteraceae|g__Candidatus Koribacter	Dunn's Kruskal-Wallis Multiple Comparisons	WP-100	ab	ab	ab
Wave	k__Bacteria|p__Acidobacteriota|c__Acidobacteriae|o__Terriglobales|f__Koribacteraceae|g__Candidatus Koribacter	Dunn's Kruskal-Wallis Multiple Comparisons	WP-200	b	b	b
Picobella	k__Bacteria|p__Abditibacteriota|c__Abditibacteriia|o__Abditibacteriales|f__Abditibacteriaceae|g__Abditibacterium	Dunn's Kruskal-Wallis Multiple Comparisons	PB-25	a	a	a
Picobella	k__Bacteria|p__Abditibacteriota|c__Abditibacteriia|o__Abditibacteriales|f__Abditibacteriaceae|g__Abditibacterium	Dunn's Kruskal-Wallis Multiple Comparisons	PB-100	a	a	a
Picobella	k__Bacteria|p__Abditibacteriota|c__Abditibacteriia|o__Abditibacteriales|f__Abditibacteriaceae|g__Abditibacterium	Dunn's Kruskal-Wallis Multiple Comparisons	PB-200	a	a	a
Wave	k__Bacteria|p__Abditibacteriota|c__Abditibacteriia|o__Abditibacteriales|f__Abditibacteriaceae|g__Abditibacterium	Dunn's Kruskal-Wallis Multiple Comparisons	WP-25	a	a	a
Wave	k__Bacteria|p__Abditibacteriota|c__Abditibacteriia|o__Abditibacteriales|f__Abditibacteriaceae|g__Abditibacterium	Dunn's Kruskal-Wallis Multiple Comparisons	WP-100	a	a	a
Wave	k__Bacteria|p__Abditibacteriota|c__Abditibacteriia|o__Abditibacteriales|f__Abditibacteriaceae|g__Abditibacterium	Dunn's Kruskal-Wallis Multiple Comparisons	WP-200	a	a	a
Picobella	k__Bacteria|p__Bacteroidota|c__Bacteroidia|o__Sphingobacteriales|f__CWT CU03-E12|g__	Dunn's Kruskal-Wallis Multiple Comparisons	PB-25	a	a	a
Picobella	k__Bacteria|p__Bacteroidota|c__Bacteroidia|o__Sphingobacteriales|f__CWT CU03-E12|g__	Dunn's Kruskal-Wallis Multiple Comparisons	PB-100	a	a	a
Picobella	k__Bacteria|p__Bacteroidota|c__Bacteroidia|o__Sphingobacteriales|f__CWT CU03-E12|g__	Dunn's Kruskal-Wallis Multiple Comparisons	PB-200	a	a	a
Wave	k__Bacteria|p__Bacteroidota|c__Bacteroidia|o__Sphingobacteriales|f__CWT CU03-E12|g__	Dunn's Kruskal-Wallis Multiple Comparisons	WP-25	a	a	a
Wave	k__Bacteria|p__Bacteroidota|c__Bacteroidia|o__Sphingobacteriales|f__CWT CU03-E12|g__	Dunn's Kruskal-Wallis Multiple Comparisons	WP-100	ab	ab	ab
Wave	k__Bacteria|p__Bacteroidota|c__Bacteroidia|o__Sphingobacteriales|f__CWT CU03-E12|g__	Dunn's Kruskal-Wallis Multiple Comparisons	WP-200	b	b	b
Picobella	k__Bacteria|p__Planctomycetota|c__Planctomycetes|o__Isosphaerales|f__Isosphaeraceae|g__Tautonia	Dunn's Kruskal-Wallis Multiple Comparisons	PB-200	a	a	a
Picobella	k__Bacteria|p__Planctomycetota|c__Planctomycetes|o__Isosphaerales|f__Isosphaeraceae|g__Tautonia	Dunn's Kruskal-Wallis Multiple Comparisons	PB-100	a	a	a
Picobella	k__Bacteria|p__Planctomycetota|c__Planctomycetes|o__Isosphaerales|f__Isosphaeraceae|g__Tautonia	Dunn's Kruskal-Wallis Multiple Comparisons	PB-25	a	a	a
Wave	k__Bacteria|p__Planctomycetota|c__Planctomycetes|o__Isosphaerales|f__Isosphaeraceae|g__Tautonia	Dunn's Kruskal-Wallis Multiple Comparisons	WP-100	a	a	a
Wave	k__Bacteria|p__Planctomycetota|c__Planctomycetes|o__Isosphaerales|f__Isosphaeraceae|g__Tautonia	Dunn's Kruskal-Wallis Multiple Comparisons	WP-25	a	a	a
Wave	k__Bacteria|p__Planctomycetota|c__Planctomycetes|o__Isosphaerales|f__Isosphaeraceae|g__Tautonia	Dunn's Kruskal-Wallis Multiple Comparisons	WP-200	a	a	a
Picobella	k__Bacteria|p__Bacteroidota|c__Bacteroidia|o__Cytophagales|f__Cytophagaceae|g__Sporocytophaga	Dunn's Kruskal-Wallis Multiple Comparisons	PB-25	a	a	a
Picobella	k__Bacteria|p__Bacteroidota|c__Bacteroidia|o__Cytophagales|f__Cytophagaceae|g__Sporocytophaga	Dunn's Kruskal-Wallis Multiple Comparisons	PB-200	a	a	a
Picobella	k__Bacteria|p__Bacteroidota|c__Bacteroidia|o__Cytophagales|f__Cytophagaceae|g__Sporocytophaga	Dunn's Kruskal-Wallis Multiple Comparisons	PB-100	a	a	a
Wave	k__Bacteria|p__Bacteroidota|c__Bacteroidia|o__Cytophagales|f__Cytophagaceae|g__Sporocytophaga	Dunn's Kruskal-Wallis Multiple Comparisons	WP-25	a	a	a
Wave	k__Bacteria|p__Bacteroidota|c__Bacteroidia|o__Cytophagales|f__Cytophagaceae|g__Sporocytophaga	Dunn's Kruskal-Wallis Multiple Comparisons	WP-100	ab	ab	ab
Wave	k__Bacteria|p__Bacteroidota|c__Bacteroidia|o__Cytophagales|f__Cytophagaceae|g__Sporocytophaga	Dunn's Kruskal-Wallis Multiple Comparisons	WP-200	b	b	b
Picobella	k__Bacteria|p__Patescibacteria|c__Saccharimonadia|o__Saccharimonadales|f__|g__	Dunn's Kruskal-Wallis Multiple Comparisons	PB-200	a	a	a
Picobella	k__Bacteria|p__Patescibacteria|c__Saccharimonadia|o__Saccharimonadales|f__|g__	Dunn's Kruskal-Wallis Multiple Comparisons	PB-100	a	a	a
Picobella	k__Bacteria|p__Patescibacteria|c__Saccharimonadia|o__Saccharimonadales|f__|g__	Dunn's Kruskal-Wallis Multiple Comparisons	PB-25	a	a	a
Wave	k__Bacteria|p__Patescibacteria|c__Saccharimonadia|o__Saccharimonadales|f__|g__	Dunn's Kruskal-Wallis Multiple Comparisons	WP-200	a	a	a
Wave	k__Bacteria|p__Patescibacteria|c__Saccharimonadia|o__Saccharimonadales|f__|g__	Dunn's Kruskal-Wallis Multiple Comparisons	WP-100	a	a	a
Wave	k__Bacteria|p__Patescibacteria|c__Saccharimonadia|o__Saccharimonadales|f__|g__	Dunn's Kruskal-Wallis Multiple Comparisons	WP-25	a	a	a
Picobella	k__Bacteria|p__Verrucomicrobiota|c__Verrucomicrobiia|o__Pedosphaerales|f__Pedosphaeraceae|g__Pedosphaera	Dunn's Kruskal-Wallis Multiple Comparisons	PB-25	a	a	a
Picobella	k__Bacteria|p__Verrucomicrobiota|c__Verrucomicrobiia|o__Pedosphaerales|f__Pedosphaeraceae|g__Pedosphaera	Dunn's Kruskal-Wallis Multiple Comparisons	PB-100	b	b	b
Picobella	k__Bacteria|p__Verrucomicrobiota|c__Verrucomicrobiia|o__Pedosphaerales|f__Pedosphaeraceae|g__Pedosphaera	Dunn's Kruskal-Wallis Multiple Comparisons	PB-200	b	b	b
Wave	k__Bacteria|p__Verrucomicrobiota|c__Verrucomicrobiia|o__Pedosphaerales|f__Pedosphaeraceae|g__Pedosphaera	Dunn's Kruskal-Wallis Multiple Comparisons	WP-25	a	a	a
Wave	k__Bacteria|p__Verrucomicrobiota|c__Verrucomicrobiia|o__Pedosphaerales|f__Pedosphaeraceae|g__Pedosphaera	Dunn's Kruskal-Wallis Multiple Comparisons	WP-100	ab	ab	ab
Wave	k__Bacteria|p__Verrucomicrobiota|c__Verrucomicrobiia|o__Pedosphaerales|f__Pedosphaeraceae|g__Pedosphaera	Dunn's Kruskal-Wallis Multiple Comparisons	WP-200	b	b	b
Picobella	k__Bacteria|p__Myxococcota|c__Myxococcia|o__Myxococcales|f__Myxococcaceae|g__	Dunn's Kruskal-Wallis Multiple Comparisons	PB-25	a	a	a
Picobella	k__Bacteria|p__Myxococcota|c__Myxococcia|o__Myxococcales|f__Myxococcaceae|g__	Dunn's Kruskal-Wallis Multiple Comparisons	PB-100	b	b	b
Picobella	k__Bacteria|p__Myxococcota|c__Myxococcia|o__Myxococcales|f__Myxococcaceae|g__	Dunn's Kruskal-Wallis Multiple Comparisons	PB-200	b	b	b
Wave	k__Bacteria|p__Myxococcota|c__Myxococcia|o__Myxococcales|f__Myxococcaceae|g__	Dunn's Kruskal-Wallis Multiple Comparisons	WP-25	a	a	a
Wave	k__Bacteria|p__Myxococcota|c__Myxococcia|o__Myxococcales|f__Myxococcaceae|g__	Dunn's Kruskal-Wallis Multiple Comparisons	WP-100	b	b	b
Wave	k__Bacteria|p__Myxococcota|c__Myxococcia|o__Myxococcales|f__Myxococcaceae|g__	Dunn's Kruskal-Wallis Multiple Comparisons	WP-200	b	b	b
Picobella	k__Bacteria|p__Actinomycetota|c__Actinobacteria|o__Micrococcales|f__Microbacteriaceae|g__Parafrigoribacterium	Dunn's Kruskal-Wallis Multiple Comparisons	PB-100	a	a	a
Picobella	k__Bacteria|p__Actinomycetota|c__Actinobacteria|o__Micrococcales|f__Microbacteriaceae|g__Parafrigoribacterium	Dunn's Kruskal-Wallis Multiple Comparisons	PB-200	a	a	a
Picobella	k__Bacteria|p__Actinomycetota|c__Actinobacteria|o__Micrococcales|f__Microbacteriaceae|g__Parafrigoribacterium	Dunn's Kruskal-Wallis Multiple Comparisons	PB-25	a	a	a
Wave	k__Bacteria|p__Actinomycetota|c__Actinobacteria|o__Micrococcales|f__Microbacteriaceae|g__Parafrigoribacterium	Dunn's Kruskal-Wallis Multiple Comparisons	WP-200	a	a	a
Wave	k__Bacteria|p__Actinomycetota|c__Actinobacteria|o__Micrococcales|f__Microbacteriaceae|g__Parafrigoribacterium	Dunn's Kruskal-Wallis Multiple Comparisons	WP-100	a	a	a
Wave	k__Bacteria|p__Actinomycetota|c__Actinobacteria|o__Micrococcales|f__Microbacteriaceae|g__Parafrigoribacterium	Dunn's Kruskal-Wallis Multiple Comparisons	WP-25	a	a	a
Picobella	k__Bacteria|p__Pseudomonadota|c__Alphaproteobacteria|o__Dongiales|f__Dongiaceae|g__Dongia	Dunn's Kruskal-Wallis Multiple Comparisons	PB-25	a	a	a
Picobella	k__Bacteria|p__Pseudomonadota|c__Alphaproteobacteria|o__Dongiales|f__Dongiaceae|g__Dongia	Dunn's Kruskal-Wallis Multiple Comparisons	PB-100	a	a	a
Picobella	k__Bacteria|p__Pseudomonadota|c__Alphaproteobacteria|o__Dongiales|f__Dongiaceae|g__Dongia	Dunn's Kruskal-Wallis Multiple Comparisons	PB-200	b	b	b
Wave	k__Bacteria|p__Pseudomonadota|c__Alphaproteobacteria|o__Dongiales|f__Dongiaceae|g__Dongia	Dunn's Kruskal-Wallis Multiple Comparisons	WP-25	a	a	a
Wave	k__Bacteria|p__Pseudomonadota|c__Alphaproteobacteria|o__Dongiales|f__Dongiaceae|g__Dongia	Dunn's Kruskal-Wallis Multiple Comparisons	WP-100	a	a	a
Wave	k__Bacteria|p__Pseudomonadota|c__Alphaproteobacteria|o__Dongiales|f__Dongiaceae|g__Dongia	Dunn's Kruskal-Wallis Multiple Comparisons	WP-200	a	a	a
Picobella	k__Bacteria|p__Pseudomonadota|c__Alphaproteobacteria|o__Elsterales|f__URHD0088|g__	Dunn's Kruskal-Wallis Multiple Comparisons	PB-200	a	a	a
Picobella	k__Bacteria|p__Pseudomonadota|c__Alphaproteobacteria|o__Elsterales|f__URHD0088|g__	Dunn's Kruskal-Wallis Multiple Comparisons	PB-100	a	a	a
Picobella	k__Bacteria|p__Pseudomonadota|c__Alphaproteobacteria|o__Elsterales|f__URHD0088|g__	Dunn's Kruskal-Wallis Multiple Comparisons	PB-25	a	a	a
Wave	k__Bacteria|p__Pseudomonadota|c__Alphaproteobacteria|o__Elsterales|f__URHD0088|g__	Dunn's Kruskal-Wallis Multiple Comparisons	WP-25	a	a	a
Wave	k__Bacteria|p__Pseudomonadota|c__Alphaproteobacteria|o__Elsterales|f__URHD0088|g__	Dunn's Kruskal-Wallis Multiple Comparisons	WP-100	ab	ab	ab
Wave	k__Bacteria|p__Pseudomonadota|c__Alphaproteobacteria|o__Elsterales|f__URHD0088|g__	Dunn's Kruskal-Wallis Multiple Comparisons	WP-200	b	b	b
Picobella	k__Bacteria|p__Verrucomicrobiota|c__Verrucomicrobiia|o__Opitutales|f__Opitutaceae|g__Oleiharenicola	Dunn's Kruskal-Wallis Multiple Comparisons	PB-25	a	a	a
Picobella	k__Bacteria|p__Verrucomicrobiota|c__Verrucomicrobiia|o__Opitutales|f__Opitutaceae|g__Oleiharenicola	Dunn's Kruskal-Wallis Multiple Comparisons	PB-100	a	a	a
Picobella	k__Bacteria|p__Verrucomicrobiota|c__Verrucomicrobiia|o__Opitutales|f__Opitutaceae|g__Oleiharenicola	Dunn's Kruskal-Wallis Multiple Comparisons	PB-200	a	a	a
Wave	k__Bacteria|p__Verrucomicrobiota|c__Verrucomicrobiia|o__Opitutales|f__Opitutaceae|g__Oleiharenicola	Dunn's Kruskal-Wallis Multiple Comparisons	WP-25	a	a	a
Wave	k__Bacteria|p__Verrucomicrobiota|c__Verrucomicrobiia|o__Opitutales|f__Opitutaceae|g__Oleiharenicola	Dunn's Kruskal-Wallis Multiple Comparisons	WP-100	a	a	a
Wave	k__Bacteria|p__Verrucomicrobiota|c__Verrucomicrobiia|o__Opitutales|f__Opitutaceae|g__Oleiharenicola	Dunn's Kruskal-Wallis Multiple Comparisons	WP-200	a	a	a
Picobella	k__Bacteria|p__Pseudomonadota|c__Gammaproteobacteria|o__Nitrosococcales|f__Nitrosococcaceae|g__Cm1-21	Dunn's Kruskal-Wallis Multiple Comparisons	PB-200	a	a	a
Picobella	k__Bacteria|p__Pseudomonadota|c__Gammaproteobacteria|o__Nitrosococcales|f__Nitrosococcaceae|g__Cm1-21	Dunn's Kruskal-Wallis Multiple Comparisons	PB-100	ab	ab	ab
Picobella	k__Bacteria|p__Pseudomonadota|c__Gammaproteobacteria|o__Nitrosococcales|f__Nitrosococcaceae|g__Cm1-21	Dunn's Kruskal-Wallis Multiple Comparisons	PB-25	b	b	b
Wave	k__Bacteria|p__Pseudomonadota|c__Gammaproteobacteria|o__Nitrosococcales|f__Nitrosococcaceae|g__Cm1-21	Dunn's Kruskal-Wallis Multiple Comparisons	WP-25	a	a	a
Wave	k__Bacteria|p__Pseudomonadota|c__Gammaproteobacteria|o__Nitrosococcales|f__Nitrosococcaceae|g__Cm1-21	Dunn's Kruskal-Wallis Multiple Comparisons	WP-100	a	a	a
Wave	k__Bacteria|p__Pseudomonadota|c__Gammaproteobacteria|o__Nitrosococcales|f__Nitrosococcaceae|g__Cm1-21	Dunn's Kruskal-Wallis Multiple Comparisons	WP-200	a	a	a
Picobella	k__Bacteria|p__Planctomycetota|c__vadinHA49|o__|f__|g__	Dunn's Kruskal-Wallis Multiple Comparisons	PB-25	a	a	a
Picobella	k__Bacteria|p__Planctomycetota|c__vadinHA49|o__|f__|g__	Dunn's Kruskal-Wallis Multiple Comparisons	PB-100	b	b	b
Picobella	k__Bacteria|p__Planctomycetota|c__vadinHA49|o__|f__|g__	Dunn's Kruskal-Wallis Multiple Comparisons	PB-200	c	c	c
Wave	k__Bacteria|p__Planctomycetota|c__vadinHA49|o__|f__|g__	Dunn's Kruskal-Wallis Multiple Comparisons	WP-25	a	a	a
Wave	k__Bacteria|p__Planctomycetota|c__vadinHA49|o__|f__|g__	Dunn's Kruskal-Wallis Multiple Comparisons	WP-100	b	b	b
Wave	k__Bacteria|p__Planctomycetota|c__vadinHA49|o__|f__|g__	Dunn's Kruskal-Wallis Multiple Comparisons	WP-200	b	b	b
Picobella	k__Bacteria|p__Pseudomonadota|c__Alphaproteobacteria|o__Sphingomonadales|f__Sphingomonadaceae|g__Hephaestia	Dunn's Kruskal-Wallis Multiple Comparisons	PB-200	a	a	a
Picobella	k__Bacteria|p__Pseudomonadota|c__Alphaproteobacteria|o__Sphingomonadales|f__Sphingomonadaceae|g__Hephaestia	Dunn's Kruskal-Wallis Multiple Comparisons	PB-100	a	a	a
Picobella	k__Bacteria|p__Pseudomonadota|c__Alphaproteobacteria|o__Sphingomonadales|f__Sphingomonadaceae|g__Hephaestia	Dunn's Kruskal-Wallis Multiple Comparisons	PB-25	a	a	a
Wave	k__Bacteria|p__Pseudomonadota|c__Alphaproteobacteria|o__Sphingomonadales|f__Sphingomonadaceae|g__Hephaestia	Dunn's Kruskal-Wallis Multiple Comparisons	WP-100	a	a	a
Wave	k__Bacteria|p__Pseudomonadota|c__Alphaproteobacteria|o__Sphingomonadales|f__Sphingomonadaceae|g__Hephaestia	Dunn's Kruskal-Wallis Multiple Comparisons	WP-200	a	a	a
Wave	k__Bacteria|p__Pseudomonadota|c__Alphaproteobacteria|o__Sphingomonadales|f__Sphingomonadaceae|g__Hephaestia	Dunn's Kruskal-Wallis Multiple Comparisons	WP-25	a	a	a
Picobella	k__Bacteria|p__Pseudomonadota|c__Alphaproteobacteria|o__Micavibrionales|f__|g__	Dunn's Kruskal-Wallis Multiple Comparisons	PB-100	a	a	a
Picobella	k__Bacteria|p__Pseudomonadota|c__Alphaproteobacteria|o__Micavibrionales|f__|g__	Dunn's Kruskal-Wallis Multiple Comparisons	PB-25	a	a	a
Picobella	k__Bacteria|p__Pseudomonadota|c__Alphaproteobacteria|o__Micavibrionales|f__|g__	Dunn's Kruskal-Wallis Multiple Comparisons	PB-200	a	a	a
Wave	k__Bacteria|p__Pseudomonadota|c__Alphaproteobacteria|o__Micavibrionales|f__|g__	Dunn's Kruskal-Wallis Multiple Comparisons	WP-100	a	a	a
Wave	k__Bacteria|p__Pseudomonadota|c__Alphaproteobacteria|o__Micavibrionales|f__|g__	Dunn's Kruskal-Wallis Multiple Comparisons	WP-200	b	b	b
Wave	k__Bacteria|p__Pseudomonadota|c__Alphaproteobacteria|o__Micavibrionales|f__|g__	Dunn's Kruskal-Wallis Multiple Comparisons	WP-25	b	b	b
Picobella	k__Bacteria|p__Pseudomonadota|c__Alphaproteobacteria|o__Rhodospirillales|f__Rhodospirillaceae|g__	Dunn's Kruskal-Wallis Multiple Comparisons	PB-25	a	a	a
Picobella	k__Bacteria|p__Pseudomonadota|c__Alphaproteobacteria|o__Rhodospirillales|f__Rhodospirillaceae|g__	Dunn's Kruskal-Wallis Multiple Comparisons	PB-100	a	a	a
Picobella	k__Bacteria|p__Pseudomonadota|c__Alphaproteobacteria|o__Rhodospirillales|f__Rhodospirillaceae|g__	Dunn's Kruskal-Wallis Multiple Comparisons	PB-200	a	a	a
Wave	k__Bacteria|p__Pseudomonadota|c__Alphaproteobacteria|o__Rhodospirillales|f__Rhodospirillaceae|g__	Dunn's Kruskal-Wallis Multiple Comparisons	WP-25	a	a	a
Wave	k__Bacteria|p__Pseudomonadota|c__Alphaproteobacteria|o__Rhodospirillales|f__Rhodospirillaceae|g__	Dunn's Kruskal-Wallis Multiple Comparisons	WP-100	ab	ab	ab
Wave	k__Bacteria|p__Pseudomonadota|c__Alphaproteobacteria|o__Rhodospirillales|f__Rhodospirillaceae|g__	Dunn's Kruskal-Wallis Multiple Comparisons	WP-200	b	b	b
Picobella	k__Bacteria|p__Pseudomonadota|c__Gammaproteobacteria|o__Salinisphaerales|f__Nevskiaceae|g__Nevskia	Dunn's Kruskal-Wallis Multiple Comparisons	PB-25	a	a	a
Picobella	k__Bacteria|p__Pseudomonadota|c__Gammaproteobacteria|o__Salinisphaerales|f__Nevskiaceae|g__Nevskia	Dunn's Kruskal-Wallis Multiple Comparisons	PB-100	a	a	a
Picobella	k__Bacteria|p__Pseudomonadota|c__Gammaproteobacteria|o__Salinisphaerales|f__Nevskiaceae|g__Nevskia	Dunn's Kruskal-Wallis Multiple Comparisons	PB-200	b	b	b
Wave	k__Bacteria|p__Pseudomonadota|c__Gammaproteobacteria|o__Salinisphaerales|f__Nevskiaceae|g__Nevskia	Dunn's Kruskal-Wallis Multiple Comparisons	WP-25	a	a	a
Wave	k__Bacteria|p__Pseudomonadota|c__Gammaproteobacteria|o__Salinisphaerales|f__Nevskiaceae|g__Nevskia	Dunn's Kruskal-Wallis Multiple Comparisons	WP-100	a	a	a
Wave	k__Bacteria|p__Pseudomonadota|c__Gammaproteobacteria|o__Salinisphaerales|f__Nevskiaceae|g__Nevskia	Dunn's Kruskal-Wallis Multiple Comparisons	WP-200	b	b	b
Picobella	k__Bacteria|p__Verrucomicrobiota|c__Verrucomicrobiia|o__Verrucomicrobiales|f__Verrucomicrobiaceae|g__	Dunn's Kruskal-Wallis Multiple Comparisons	PB-25	a	a	a
Picobella	k__Bacteria|p__Verrucomicrobiota|c__Verrucomicrobiia|o__Verrucomicrobiales|f__Verrucomicrobiaceae|g__	Dunn's Kruskal-Wallis Multiple Comparisons	PB-200	a	a	a
Picobella	k__Bacteria|p__Verrucomicrobiota|c__Verrucomicrobiia|o__Verrucomicrobiales|f__Verrucomicrobiaceae|g__	Dunn's Kruskal-Wallis Multiple Comparisons	PB-100	a	a	a
Wave	k__Bacteria|p__Verrucomicrobiota|c__Verrucomicrobiia|o__Verrucomicrobiales|f__Verrucomicrobiaceae|g__	Dunn's Kruskal-Wallis Multiple Comparisons	WP-100	a	a	a
Wave	k__Bacteria|p__Verrucomicrobiota|c__Verrucomicrobiia|o__Verrucomicrobiales|f__Verrucomicrobiaceae|g__	Dunn's Kruskal-Wallis Multiple Comparisons	WP-25	a	a	a
Wave	k__Bacteria|p__Verrucomicrobiota|c__Verrucomicrobiia|o__Verrucomicrobiales|f__Verrucomicrobiaceae|g__	Dunn's Kruskal-Wallis Multiple Comparisons	WP-200	a	a	a
Picobella	k__Bacteria|p__Cyanobacteriota|c__Vampirivibrionia|o__Vampirovibrionales|f__Vampirovibrionaceae|g__	Dunn's Kruskal-Wallis Multiple Comparisons	PB-100	a	a	a
Picobella	k__Bacteria|p__Cyanobacteriota|c__Vampirivibrionia|o__Vampirovibrionales|f__Vampirovibrionaceae|g__	Dunn's Kruskal-Wallis Multiple Comparisons	PB-200	ab	ab	ab
Picobella	k__Bacteria|p__Cyanobacteriota|c__Vampirivibrionia|o__Vampirovibrionales|f__Vampirovibrionaceae|g__	Dunn's Kruskal-Wallis Multiple Comparisons	PB-25	b	b	b
Wave	k__Bacteria|p__Cyanobacteriota|c__Vampirivibrionia|o__Vampirovibrionales|f__Vampirovibrionaceae|g__	Dunn's Kruskal-Wallis Multiple Comparisons	WP-100	a	a	a
Wave	k__Bacteria|p__Cyanobacteriota|c__Vampirivibrionia|o__Vampirovibrionales|f__Vampirovibrionaceae|g__	Dunn's Kruskal-Wallis Multiple Comparisons	WP-25	a	a	a
Wave	k__Bacteria|p__Cyanobacteriota|c__Vampirivibrionia|o__Vampirovibrionales|f__Vampirovibrionaceae|g__	Dunn's Kruskal-Wallis Multiple Comparisons	WP-200	a	a	a
Picobella	k__Bacteria|p__Pseudomonadota|c__Alphaproteobacteria|o__|f__|g__Hypericibacter	Dunn's Kruskal-Wallis Multiple Comparisons	PB-100	a	a	a
Picobella	k__Bacteria|p__Pseudomonadota|c__Alphaproteobacteria|o__|f__|g__Hypericibacter	Dunn's Kruskal-Wallis Multiple Comparisons	PB-25	a	a	a
Picobella	k__Bacteria|p__Pseudomonadota|c__Alphaproteobacteria|o__|f__|g__Hypericibacter	Dunn's Kruskal-Wallis Multiple Comparisons	PB-200	b	b	b
Wave	k__Bacteria|p__Pseudomonadota|c__Alphaproteobacteria|o__|f__|g__Hypericibacter	Dunn's Kruskal-Wallis Multiple Comparisons	WP-25	a	a	a
Wave	k__Bacteria|p__Pseudomonadota|c__Alphaproteobacteria|o__|f__|g__Hypericibacter	Dunn's Kruskal-Wallis Multiple Comparisons	WP-100	a	a	a
Wave	k__Bacteria|p__Pseudomonadota|c__Alphaproteobacteria|o__|f__|g__Hypericibacter	Dunn's Kruskal-Wallis Multiple Comparisons	WP-200	b	b	b
Picobella	k__Bacteria|p__Bacteroidota|c__Bacteroidia|o__Sphingobacteriales|f__Sphingobacteriaceae|g__	Dunn's Kruskal-Wallis Multiple Comparisons	PB-25	a	a	a
Picobella	k__Bacteria|p__Bacteroidota|c__Bacteroidia|o__Sphingobacteriales|f__Sphingobacteriaceae|g__	Dunn's Kruskal-Wallis Multiple Comparisons	PB-100	ab	ab	ab
Picobella	k__Bacteria|p__Bacteroidota|c__Bacteroidia|o__Sphingobacteriales|f__Sphingobacteriaceae|g__	Dunn's Kruskal-Wallis Multiple Comparisons	PB-200	b	b	b
Wave	k__Bacteria|p__Bacteroidota|c__Bacteroidia|o__Sphingobacteriales|f__Sphingobacteriaceae|g__	Dunn's Kruskal-Wallis Multiple Comparisons	WP-25	a	a	a
Wave	k__Bacteria|p__Bacteroidota|c__Bacteroidia|o__Sphingobacteriales|f__Sphingobacteriaceae|g__	Dunn's Kruskal-Wallis Multiple Comparisons	WP-200	ab	ab	ab
Wave	k__Bacteria|p__Bacteroidota|c__Bacteroidia|o__Sphingobacteriales|f__Sphingobacteriaceae|g__	Dunn's Kruskal-Wallis Multiple Comparisons	WP-100	b	b	b
Picobella	k__Bacteria|p__Verrucomicrobiota|c__Verrucomicrobiia|o__Pedosphaerales|f__Pedosphaeraceae|g__Ellin516	Dunn's Kruskal-Wallis Multiple Comparisons	PB-100	a	a	a
Picobella	k__Bacteria|p__Verrucomicrobiota|c__Verrucomicrobiia|o__Pedosphaerales|f__Pedosphaeraceae|g__Ellin516	Dunn's Kruskal-Wallis Multiple Comparisons	PB-25	a	a	a
Picobella	k__Bacteria|p__Verrucomicrobiota|c__Verrucomicrobiia|o__Pedosphaerales|f__Pedosphaeraceae|g__Ellin516	Dunn's Kruskal-Wallis Multiple Comparisons	PB-200	b	b	b
Wave	k__Bacteria|p__Verrucomicrobiota|c__Verrucomicrobiia|o__Pedosphaerales|f__Pedosphaeraceae|g__Ellin516	Dunn's Kruskal-Wallis Multiple Comparisons	WP-25	a	a	a
Wave	k__Bacteria|p__Verrucomicrobiota|c__Verrucomicrobiia|o__Pedosphaerales|f__Pedosphaeraceae|g__Ellin516	Dunn's Kruskal-Wallis Multiple Comparisons	WP-100	ab	ab	ab
Wave	k__Bacteria|p__Verrucomicrobiota|c__Verrucomicrobiia|o__Pedosphaerales|f__Pedosphaeraceae|g__Ellin516	Dunn's Kruskal-Wallis Multiple Comparisons	WP-200	b	b	b
Picobella	k__Bacteria|p__Bacteroidota|c__Bacteroidia|o__Chitinophagales|f__Chitinophagaceae|g__Ferruginibacter	Dunn's Kruskal-Wallis Multiple Comparisons	PB-25	a	a	a
Picobella	k__Bacteria|p__Bacteroidota|c__Bacteroidia|o__Chitinophagales|f__Chitinophagaceae|g__Ferruginibacter	Dunn's Kruskal-Wallis Multiple Comparisons	PB-100	a	a	a
Picobella	k__Bacteria|p__Bacteroidota|c__Bacteroidia|o__Chitinophagales|f__Chitinophagaceae|g__Ferruginibacter	Dunn's Kruskal-Wallis Multiple Comparisons	PB-200	a	a	a
Wave	k__Bacteria|p__Bacteroidota|c__Bacteroidia|o__Chitinophagales|f__Chitinophagaceae|g__Ferruginibacter	Dunn's Kruskal-Wallis Multiple Comparisons	WP-25	a	a	a
Wave	k__Bacteria|p__Bacteroidota|c__Bacteroidia|o__Chitinophagales|f__Chitinophagaceae|g__Ferruginibacter	Dunn's Kruskal-Wallis Multiple Comparisons	WP-100	ab	ab	ab
Wave	k__Bacteria|p__Bacteroidota|c__Bacteroidia|o__Chitinophagales|f__Chitinophagaceae|g__Ferruginibacter	Dunn's Kruskal-Wallis Multiple Comparisons	WP-200	b	b	b
Picobella	k__Bacteria|p__Bacteroidota|c__Bacteroidia|o__Chitinophagales|f__|g__	Dunn's Kruskal-Wallis Multiple Comparisons	PB-200	a	a	a
Picobella	k__Bacteria|p__Bacteroidota|c__Bacteroidia|o__Chitinophagales|f__|g__	Dunn's Kruskal-Wallis Multiple Comparisons	PB-25	a	a	a
Picobella	k__Bacteria|p__Bacteroidota|c__Bacteroidia|o__Chitinophagales|f__|g__	Dunn's Kruskal-Wallis Multiple Comparisons	PB-100	a	a	a
Wave	k__Bacteria|p__Bacteroidota|c__Bacteroidia|o__Chitinophagales|f__|g__	Dunn's Kruskal-Wallis Multiple Comparisons	WP-200	a	a	a
Wave	k__Bacteria|p__Bacteroidota|c__Bacteroidia|o__Chitinophagales|f__|g__	Dunn's Kruskal-Wallis Multiple Comparisons	WP-25	a	a	a
Wave	k__Bacteria|p__Bacteroidota|c__Bacteroidia|o__Chitinophagales|f__|g__	Dunn's Kruskal-Wallis Multiple Comparisons	WP-100	a	a	a
Picobella	k__Bacteria|p__Acidobacteriota|c__Acidobacteriae|o__Subgroup 13|f__|g__	Dunn's Kruskal-Wallis Multiple Comparisons	PB-100	a	a	a
Picobella	k__Bacteria|p__Acidobacteriota|c__Acidobacteriae|o__Subgroup 13|f__|g__	Dunn's Kruskal-Wallis Multiple Comparisons	PB-25	ab	ab	ab
Picobella	k__Bacteria|p__Acidobacteriota|c__Acidobacteriae|o__Subgroup 13|f__|g__	Dunn's Kruskal-Wallis Multiple Comparisons	PB-200	b	b	b
Wave	k__Bacteria|p__Acidobacteriota|c__Acidobacteriae|o__Subgroup 13|f__|g__	Dunn's Kruskal-Wallis Multiple Comparisons	WP-25	a	a	a
Wave	k__Bacteria|p__Acidobacteriota|c__Acidobacteriae|o__Subgroup 13|f__|g__	Dunn's Kruskal-Wallis Multiple Comparisons	WP-100	ab	ab	ab
Wave	k__Bacteria|p__Acidobacteriota|c__Acidobacteriae|o__Subgroup 13|f__|g__	Dunn's Kruskal-Wallis Multiple Comparisons	WP-200	b	b	b
Picobella	k__Bacteria|p__Planctomycetota|c__Planctomycetes|o__Gemmatales|f__Gemmataceae|g__Gemmata	Dunn's Kruskal-Wallis Multiple Comparisons	PB-100	a	a	a
Picobella	k__Bacteria|p__Planctomycetota|c__Planctomycetes|o__Gemmatales|f__Gemmataceae|g__Gemmata	Dunn's Kruskal-Wallis Multiple Comparisons	PB-25	a	a	a
Picobella	k__Bacteria|p__Planctomycetota|c__Planctomycetes|o__Gemmatales|f__Gemmataceae|g__Gemmata	Dunn's Kruskal-Wallis Multiple Comparisons	PB-200	a	a	a
Wave	k__Bacteria|p__Planctomycetota|c__Planctomycetes|o__Gemmatales|f__Gemmataceae|g__Gemmata	Dunn's Kruskal-Wallis Multiple Comparisons	WP-25	a	a	a
Wave	k__Bacteria|p__Planctomycetota|c__Planctomycetes|o__Gemmatales|f__Gemmataceae|g__Gemmata	Dunn's Kruskal-Wallis Multiple Comparisons	WP-100	a	a	a
Wave	k__Bacteria|p__Planctomycetota|c__Planctomycetes|o__Gemmatales|f__Gemmataceae|g__Gemmata	Dunn's Kruskal-Wallis Multiple Comparisons	WP-200	b	b	b
Picobella	k__Bacteria|p__Pseudomonadota|c__Alphaproteobacteria|o__Sphingomonadales|f__Sphingomonadaceae|g__Rhizorhabdus	Dunn's Kruskal-Wallis Multiple Comparisons	PB-200	a	a	a
Picobella	k__Bacteria|p__Pseudomonadota|c__Alphaproteobacteria|o__Sphingomonadales|f__Sphingomonadaceae|g__Rhizorhabdus	Dunn's Kruskal-Wallis Multiple Comparisons	PB-100	a	a	a
Picobella	k__Bacteria|p__Pseudomonadota|c__Alphaproteobacteria|o__Sphingomonadales|f__Sphingomonadaceae|g__Rhizorhabdus	Dunn's Kruskal-Wallis Multiple Comparisons	PB-25	a	a	a
Wave	k__Bacteria|p__Pseudomonadota|c__Alphaproteobacteria|o__Sphingomonadales|f__Sphingomonadaceae|g__Rhizorhabdus	Dunn's Kruskal-Wallis Multiple Comparisons	WP-100	a	a	a
Wave	k__Bacteria|p__Pseudomonadota|c__Alphaproteobacteria|o__Sphingomonadales|f__Sphingomonadaceae|g__Rhizorhabdus	Dunn's Kruskal-Wallis Multiple Comparisons	WP-200	a	a	a
Wave	k__Bacteria|p__Pseudomonadota|c__Alphaproteobacteria|o__Sphingomonadales|f__Sphingomonadaceae|g__Rhizorhabdus	Dunn's Kruskal-Wallis Multiple Comparisons	WP-25	b	b	b
Picobella	k__Bacteria|p__Pseudomonadota|c__Gammaproteobacteria|o__Salinisphaerales|f__Nevskiaceae|g__Stenotrophobium	Dunn's Kruskal-Wallis Multiple Comparisons	PB-200	a	a	a
Picobella	k__Bacteria|p__Pseudomonadota|c__Gammaproteobacteria|o__Salinisphaerales|f__Nevskiaceae|g__Stenotrophobium	Dunn's Kruskal-Wallis Multiple Comparisons	PB-100	b	b	b
Picobella	k__Bacteria|p__Pseudomonadota|c__Gammaproteobacteria|o__Salinisphaerales|f__Nevskiaceae|g__Stenotrophobium	Dunn's Kruskal-Wallis Multiple Comparisons	PB-25	b	b	b
Picobella	k__Bacteria|p__Planctomycetota|c__Planctomycetes|o__Isosphaerales|f__Isosphaeraceae|g__Candidatus Nostocoida	Dunn's Kruskal-Wallis Multiple Comparisons	PB-200	a	a	a
Picobella	k__Bacteria|p__Planctomycetota|c__Planctomycetes|o__Isosphaerales|f__Isosphaeraceae|g__Candidatus Nostocoida	Dunn's Kruskal-Wallis Multiple Comparisons	PB-100	a	a	a
Picobella	k__Bacteria|p__Planctomycetota|c__Planctomycetes|o__Isosphaerales|f__Isosphaeraceae|g__Candidatus Nostocoida	Dunn's Kruskal-Wallis Multiple Comparisons	PB-25	a	a	a
Wave	k__Bacteria|p__Planctomycetota|c__Planctomycetes|o__Isosphaerales|f__Isosphaeraceae|g__Candidatus Nostocoida	Dunn's Kruskal-Wallis Multiple Comparisons	WP-100	a	a	a
Wave	k__Bacteria|p__Planctomycetota|c__Planctomycetes|o__Isosphaerales|f__Isosphaeraceae|g__Candidatus Nostocoida	Dunn's Kruskal-Wallis Multiple Comparisons	WP-200	a	a	a
Wave	k__Bacteria|p__Planctomycetota|c__Planctomycetes|o__Isosphaerales|f__Isosphaeraceae|g__Candidatus Nostocoida	Dunn's Kruskal-Wallis Multiple Comparisons	WP-25	a	a	a
Picobella	k__Bacteria|p__Pseudomonadota|c__Alphaproteobacteria|o__Hyphomicrobiales|f__|g__Bauldia	Dunn's Kruskal-Wallis Multiple Comparisons	PB-25	a	a	a
Picobella	k__Bacteria|p__Pseudomonadota|c__Alphaproteobacteria|o__Hyphomicrobiales|f__|g__Bauldia	Dunn's Kruskal-Wallis Multiple Comparisons	PB-100	ab	ab	ab
Picobella	k__Bacteria|p__Pseudomonadota|c__Alphaproteobacteria|o__Hyphomicrobiales|f__|g__Bauldia	Dunn's Kruskal-Wallis Multiple Comparisons	PB-200	b	b	b
Wave	k__Bacteria|p__Pseudomonadota|c__Alphaproteobacteria|o__Hyphomicrobiales|f__|g__Bauldia	Dunn's Kruskal-Wallis Multiple Comparisons	WP-25	a	a	a
Wave	k__Bacteria|p__Pseudomonadota|c__Alphaproteobacteria|o__Hyphomicrobiales|f__|g__Bauldia	Dunn's Kruskal-Wallis Multiple Comparisons	WP-100	ab	ab	ab
Wave	k__Bacteria|p__Pseudomonadota|c__Alphaproteobacteria|o__Hyphomicrobiales|f__|g__Bauldia	Dunn's Kruskal-Wallis Multiple Comparisons	WP-200	b	b	b
Picobella	k__Bacteria|p__FCPU426|c__|o__|f__|g__	Dunn's Kruskal-Wallis Multiple Comparisons	PB-25	a	a	a
Picobella	k__Bacteria|p__FCPU426|c__|o__|f__|g__	Dunn's Kruskal-Wallis Multiple Comparisons	PB-100	ab	ab	ab
Picobella	k__Bacteria|p__FCPU426|c__|o__|f__|g__	Dunn's Kruskal-Wallis Multiple Comparisons	PB-200	b	b	b
Wave	k__Bacteria|p__FCPU426|c__|o__|f__|g__	Dunn's Kruskal-Wallis Multiple Comparisons	WP-25	a	a	a
Wave	k__Bacteria|p__FCPU426|c__|o__|f__|g__	Dunn's Kruskal-Wallis Multiple Comparisons	WP-100	b	b	b
Wave	k__Bacteria|p__FCPU426|c__|o__|f__|g__	Dunn's Kruskal-Wallis Multiple Comparisons	WP-200	b	b	b
Picobella	k__Bacteria|p__Pseudomonadota|c__Alphaproteobacteria|o__Caulobacterales|f__Caulobacteraceae|g__Caulobacter	Dunn's Kruskal-Wallis Multiple Comparisons	PB-25	a	a	a
Picobella	k__Bacteria|p__Pseudomonadota|c__Alphaproteobacteria|o__Caulobacterales|f__Caulobacteraceae|g__Caulobacter	Dunn's Kruskal-Wallis Multiple Comparisons	PB-100	ab	ab	ab
Picobella	k__Bacteria|p__Pseudomonadota|c__Alphaproteobacteria|o__Caulobacterales|f__Caulobacteraceae|g__Caulobacter	Dunn's Kruskal-Wallis Multiple Comparisons	PB-200	b	b	b
Wave	k__Bacteria|p__Pseudomonadota|c__Alphaproteobacteria|o__Caulobacterales|f__Caulobacteraceae|g__Caulobacter	Dunn's Kruskal-Wallis Multiple Comparisons	WP-100	a	a	a
Wave	k__Bacteria|p__Pseudomonadota|c__Alphaproteobacteria|o__Caulobacterales|f__Caulobacteraceae|g__Caulobacter	Dunn's Kruskal-Wallis Multiple Comparisons	WP-25	a	a	a
Wave	k__Bacteria|p__Pseudomonadota|c__Alphaproteobacteria|o__Caulobacterales|f__Caulobacteraceae|g__Caulobacter	Dunn's Kruskal-Wallis Multiple Comparisons	WP-200	a	a	a
Picobella	k__Bacteria|p__Pseudomonadota|c__Alphaproteobacteria|o__Elsterales|f__Elsteraceae|g__Aliidongia	Dunn's Kruskal-Wallis Multiple Comparisons	PB-25	a	a	a
Picobella	k__Bacteria|p__Pseudomonadota|c__Alphaproteobacteria|o__Elsterales|f__Elsteraceae|g__Aliidongia	Dunn's Kruskal-Wallis Multiple Comparisons	PB-100	a	a	a
Picobella	k__Bacteria|p__Pseudomonadota|c__Alphaproteobacteria|o__Elsterales|f__Elsteraceae|g__Aliidongia	Dunn's Kruskal-Wallis Multiple Comparisons	PB-200	a	a	a
Wave	k__Bacteria|p__Pseudomonadota|c__Alphaproteobacteria|o__Elsterales|f__Elsteraceae|g__Aliidongia	Dunn's Kruskal-Wallis Multiple Comparisons	WP-25	a	a	a
Wave	k__Bacteria|p__Pseudomonadota|c__Alphaproteobacteria|o__Elsterales|f__Elsteraceae|g__Aliidongia	Dunn's Kruskal-Wallis Multiple Comparisons	WP-200	a	a	a
Wave	k__Bacteria|p__Pseudomonadota|c__Alphaproteobacteria|o__Elsterales|f__Elsteraceae|g__Aliidongia	Dunn's Kruskal-Wallis Multiple Comparisons	WP-100	a	a	a
Picobella	k__Bacteria|p__RCP2-54|c__|o__|f__|g__	Dunn's Kruskal-Wallis Multiple Comparisons	PB-25	a	a	a
Picobella	k__Bacteria|p__RCP2-54|c__|o__|f__|g__	Dunn's Kruskal-Wallis Multiple Comparisons	PB-100	a	a	a
Picobella	k__Bacteria|p__RCP2-54|c__|o__|f__|g__	Dunn's Kruskal-Wallis Multiple Comparisons	PB-200	a	a	a
Wave	k__Bacteria|p__RCP2-54|c__|o__|f__|g__	Dunn's Kruskal-Wallis Multiple Comparisons	WP-25	a	a	a
Wave	k__Bacteria|p__RCP2-54|c__|o__|f__|g__	Dunn's Kruskal-Wallis Multiple Comparisons	WP-100	ab	ab	ab
Wave	k__Bacteria|p__RCP2-54|c__|o__|f__|g__	Dunn's Kruskal-Wallis Multiple Comparisons	WP-200	b	b	b
Picobella	k__Bacteria|p__Chlamydiota|c__Chlamydiia|o__Chlamydiales|f__Parachlamydiaceae|g__	Dunn's Kruskal-Wallis Multiple Comparisons	PB-200	a	a	a
Picobella	k__Bacteria|p__Chlamydiota|c__Chlamydiia|o__Chlamydiales|f__Parachlamydiaceae|g__	Dunn's Kruskal-Wallis Multiple Comparisons	PB-25	a	a	a
Picobella	k__Bacteria|p__Chlamydiota|c__Chlamydiia|o__Chlamydiales|f__Parachlamydiaceae|g__	Dunn's Kruskal-Wallis Multiple Comparisons	PB-100	a	a	a
Wave	k__Bacteria|p__Chlamydiota|c__Chlamydiia|o__Chlamydiales|f__Parachlamydiaceae|g__	Dunn's Kruskal-Wallis Multiple Comparisons	WP-100	a	a	a
Wave	k__Bacteria|p__Chlamydiota|c__Chlamydiia|o__Chlamydiales|f__Parachlamydiaceae|g__	Dunn's Kruskal-Wallis Multiple Comparisons	WP-25	a	a	a
Wave	k__Bacteria|p__Chlamydiota|c__Chlamydiia|o__Chlamydiales|f__Parachlamydiaceae|g__	Dunn's Kruskal-Wallis Multiple Comparisons	WP-200	a	a	a
Picobella	k__Bacteria|p__Myxococcota|c__Polyangiia|o__Polyangiales|f__Polyangiaceae|g__Minicystis	Dunn's Kruskal-Wallis Multiple Comparisons	PB-25	a	a	a
Picobella	k__Bacteria|p__Myxococcota|c__Polyangiia|o__Polyangiales|f__Polyangiaceae|g__Minicystis	Dunn's Kruskal-Wallis Multiple Comparisons	PB-100	a	a	a
Picobella	k__Bacteria|p__Myxococcota|c__Polyangiia|o__Polyangiales|f__Polyangiaceae|g__Minicystis	Dunn's Kruskal-Wallis Multiple Comparisons	PB-200	b	b	b
Wave	k__Bacteria|p__Myxococcota|c__Polyangiia|o__Polyangiales|f__Polyangiaceae|g__Minicystis	Dunn's Kruskal-Wallis Multiple Comparisons	WP-25	a	a	a
Wave	k__Bacteria|p__Myxococcota|c__Polyangiia|o__Polyangiales|f__Polyangiaceae|g__Minicystis	Dunn's Kruskal-Wallis Multiple Comparisons	WP-100	b	b	b
Wave	k__Bacteria|p__Myxococcota|c__Polyangiia|o__Polyangiales|f__Polyangiaceae|g__Minicystis	Dunn's Kruskal-Wallis Multiple Comparisons	WP-200	b	b	b
Picobella	k__Bacteria|p__Planctomycetota|c__Planctomycetes|o__Planctomycetales|f__|g__	Dunn's Kruskal-Wallis Multiple Comparisons	PB-25	a	a	a
Picobella	k__Bacteria|p__Planctomycetota|c__Planctomycetes|o__Planctomycetales|f__|g__	Dunn's Kruskal-Wallis Multiple Comparisons	PB-100	a	a	a
Picobella	k__Bacteria|p__Planctomycetota|c__Planctomycetes|o__Planctomycetales|f__|g__	Dunn's Kruskal-Wallis Multiple Comparisons	PB-200	b	b	b
Wave	k__Bacteria|p__Planctomycetota|c__Planctomycetes|o__Planctomycetales|f__|g__	Dunn's Kruskal-Wallis Multiple Comparisons	WP-25	a	a	a
Wave	k__Bacteria|p__Planctomycetota|c__Planctomycetes|o__Planctomycetales|f__|g__	Dunn's Kruskal-Wallis Multiple Comparisons	WP-100	b	b	b
Wave	k__Bacteria|p__Planctomycetota|c__Planctomycetes|o__Planctomycetales|f__|g__	Dunn's Kruskal-Wallis Multiple Comparisons	WP-200	b	b	b
Picobella	k__Bacteria|p__Actinomycetota|c__Actinobacteria|o__Pseudonocardiales|f__Pseudonocardiaceae|g__Pseudonocardia	Dunn's Kruskal-Wallis Multiple Comparisons	PB-100	a	a	a
Picobella	k__Bacteria|p__Actinomycetota|c__Actinobacteria|o__Pseudonocardiales|f__Pseudonocardiaceae|g__Pseudonocardia	Dunn's Kruskal-Wallis Multiple Comparisons	PB-200	a	a	a
Picobella	k__Bacteria|p__Actinomycetota|c__Actinobacteria|o__Pseudonocardiales|f__Pseudonocardiaceae|g__Pseudonocardia	Dunn's Kruskal-Wallis Multiple Comparisons	PB-25	a	a	a
Wave	k__Bacteria|p__Actinomycetota|c__Actinobacteria|o__Pseudonocardiales|f__Pseudonocardiaceae|g__Pseudonocardia	Dunn's Kruskal-Wallis Multiple Comparisons	WP-200	a	a	a
Wave	k__Bacteria|p__Actinomycetota|c__Actinobacteria|o__Pseudonocardiales|f__Pseudonocardiaceae|g__Pseudonocardia	Dunn's Kruskal-Wallis Multiple Comparisons	WP-100	a	a	a
Wave	k__Bacteria|p__Actinomycetota|c__Actinobacteria|o__Pseudonocardiales|f__Pseudonocardiaceae|g__Pseudonocardia	Dunn's Kruskal-Wallis Multiple Comparisons	WP-25	a	a	a
Picobella	k__Bacteria|p__Acidobacteriota|c__Acidobacteriae|o__Terriglobales|f__Acidobacteriaceae (Subgroup 1)|g__Acidicapsa	Dunn's Kruskal-Wallis Multiple Comparisons	PB-25	a	a	a
Picobella	k__Bacteria|p__Acidobacteriota|c__Acidobacteriae|o__Terriglobales|f__Acidobacteriaceae (Subgroup 1)|g__Acidicapsa	Dunn's Kruskal-Wallis Multiple Comparisons	PB-100	ab	ab	ab
Picobella	k__Bacteria|p__Acidobacteriota|c__Acidobacteriae|o__Terriglobales|f__Acidobacteriaceae (Subgroup 1)|g__Acidicapsa	Dunn's Kruskal-Wallis Multiple Comparisons	PB-200	b	b	b
Wave	k__Bacteria|p__Acidobacteriota|c__Acidobacteriae|o__Terriglobales|f__Acidobacteriaceae (Subgroup 1)|g__Acidicapsa	Dunn's Kruskal-Wallis Multiple Comparisons	WP-25	a	a	a
Wave	k__Bacteria|p__Acidobacteriota|c__Acidobacteriae|o__Terriglobales|f__Acidobacteriaceae (Subgroup 1)|g__Acidicapsa	Dunn's Kruskal-Wallis Multiple Comparisons	WP-100	ab	ab	ab
Wave	k__Bacteria|p__Acidobacteriota|c__Acidobacteriae|o__Terriglobales|f__Acidobacteriaceae (Subgroup 1)|g__Acidicapsa	Dunn's Kruskal-Wallis Multiple Comparisons	WP-200	b	b	b
Picobella	k__Bacteria|p__Patescibacteria|c__Saccharimonadia|o__Saccharimonadales|f__Saccharimonadaceae|g__TM7a	Dunn's Kruskal-Wallis Multiple Comparisons	PB-200	a	a	a
Picobella	k__Bacteria|p__Patescibacteria|c__Saccharimonadia|o__Saccharimonadales|f__Saccharimonadaceae|g__TM7a	Dunn's Kruskal-Wallis Multiple Comparisons	PB-100	a	a	a
Picobella	k__Bacteria|p__Patescibacteria|c__Saccharimonadia|o__Saccharimonadales|f__Saccharimonadaceae|g__TM7a	Dunn's Kruskal-Wallis Multiple Comparisons	PB-25	a	a	a
Wave	k__Bacteria|p__Patescibacteria|c__Saccharimonadia|o__Saccharimonadales|f__Saccharimonadaceae|g__TM7a	Dunn's Kruskal-Wallis Multiple Comparisons	WP-200	a	a	a
Wave	k__Bacteria|p__Patescibacteria|c__Saccharimonadia|o__Saccharimonadales|f__Saccharimonadaceae|g__TM7a	Dunn's Kruskal-Wallis Multiple Comparisons	WP-100	a	a	a
Wave	k__Bacteria|p__Patescibacteria|c__Saccharimonadia|o__Saccharimonadales|f__Saccharimonadaceae|g__TM7a	Dunn's Kruskal-Wallis Multiple Comparisons	WP-25	a	a	a
Picobella	k__Bacteria|p__Chloroflexota|c__Ktedonobacteria|o__Ktedonobacterales|f__JG30-KF-AS9|g__	Dunn's Kruskal-Wallis Multiple Comparisons	PB-25	a	a	a
Picobella	k__Bacteria|p__Chloroflexota|c__Ktedonobacteria|o__Ktedonobacterales|f__JG30-KF-AS9|g__	Dunn's Kruskal-Wallis Multiple Comparisons	PB-100	a	a	a
Picobella	k__Bacteria|p__Chloroflexota|c__Ktedonobacteria|o__Ktedonobacterales|f__JG30-KF-AS9|g__	Dunn's Kruskal-Wallis Multiple Comparisons	PB-200	b	b	b
Wave	k__Bacteria|p__Chloroflexota|c__Ktedonobacteria|o__Ktedonobacterales|f__JG30-KF-AS9|g__	Dunn's Kruskal-Wallis Multiple Comparisons	WP-25	a	a	a
Wave	k__Bacteria|p__Chloroflexota|c__Ktedonobacteria|o__Ktedonobacterales|f__JG30-KF-AS9|g__	Dunn's Kruskal-Wallis Multiple Comparisons	WP-100	ab	ab	ab
Wave	k__Bacteria|p__Chloroflexota|c__Ktedonobacteria|o__Ktedonobacterales|f__JG30-KF-AS9|g__	Dunn's Kruskal-Wallis Multiple Comparisons	WP-200	b	b	b
Picobella	k__Bacteria|p__Actinomycetota|c__Actinobacteria|o__Micrococcales|f__Microbacteriaceae|g__Galbitalea	Dunn's Kruskal-Wallis Multiple Comparisons	PB-100	a	a	a
Picobella	k__Bacteria|p__Actinomycetota|c__Actinobacteria|o__Micrococcales|f__Microbacteriaceae|g__Galbitalea	Dunn's Kruskal-Wallis Multiple Comparisons	PB-25	a	a	a
Picobella	k__Bacteria|p__Actinomycetota|c__Actinobacteria|o__Micrococcales|f__Microbacteriaceae|g__Galbitalea	Dunn's Kruskal-Wallis Multiple Comparisons	PB-200	a	a	a
Wave	k__Bacteria|p__Actinomycetota|c__Actinobacteria|o__Micrococcales|f__Microbacteriaceae|g__Galbitalea	Dunn's Kruskal-Wallis Multiple Comparisons	WP-200	a	a	a
Wave	k__Bacteria|p__Actinomycetota|c__Actinobacteria|o__Micrococcales|f__Microbacteriaceae|g__Galbitalea	Dunn's Kruskal-Wallis Multiple Comparisons	WP-100	a	a	a
Wave	k__Bacteria|p__Actinomycetota|c__Actinobacteria|o__Micrococcales|f__Microbacteriaceae|g__Galbitalea	Dunn's Kruskal-Wallis Multiple Comparisons	WP-25	b	b	b
Picobella	k__Bacteria|p__Patescibacteria|c__Saccharimonadia|o__Saccharimonadales|f__WWH38|g__	Dunn's Kruskal-Wallis Multiple Comparisons	PB-200	a	a	a
Picobella	k__Bacteria|p__Patescibacteria|c__Saccharimonadia|o__Saccharimonadales|f__WWH38|g__	Dunn's Kruskal-Wallis Multiple Comparisons	PB-100	a	a	a
Picobella	k__Bacteria|p__Patescibacteria|c__Saccharimonadia|o__Saccharimonadales|f__WWH38|g__	Dunn's Kruskal-Wallis Multiple Comparisons	PB-25	a	a	a
Wave	k__Bacteria|p__Patescibacteria|c__Saccharimonadia|o__Saccharimonadales|f__WWH38|g__	Dunn's Kruskal-Wallis Multiple Comparisons	WP-100	a	a	a
Wave	k__Bacteria|p__Patescibacteria|c__Saccharimonadia|o__Saccharimonadales|f__WWH38|g__	Dunn's Kruskal-Wallis Multiple Comparisons	WP-200	a	a	a
Wave	k__Bacteria|p__Patescibacteria|c__Saccharimonadia|o__Saccharimonadales|f__WWH38|g__	Dunn's Kruskal-Wallis Multiple Comparisons	WP-25	a	a	a
Picobella	k__Bacteria|p__Pseudomonadota|c__Alphaproteobacteria|o__Hyphomicrobiales|f__Xanthobacteraceae|g__Rhodopseudomonas	Dunn's Kruskal-Wallis Multiple Comparisons	PB-25	a	a	a
Picobella	k__Bacteria|p__Pseudomonadota|c__Alphaproteobacteria|o__Hyphomicrobiales|f__Xanthobacteraceae|g__Rhodopseudomonas	Dunn's Kruskal-Wallis Multiple Comparisons	PB-100	b	b	b
Picobella	k__Bacteria|p__Pseudomonadota|c__Alphaproteobacteria|o__Hyphomicrobiales|f__Xanthobacteraceae|g__Rhodopseudomonas	Dunn's Kruskal-Wallis Multiple Comparisons	PB-200	b	b	b
Wave	k__Bacteria|p__Pseudomonadota|c__Alphaproteobacteria|o__Hyphomicrobiales|f__Xanthobacteraceae|g__Rhodopseudomonas	Dunn's Kruskal-Wallis Multiple Comparisons	WP-25	a	a	a
Wave	k__Bacteria|p__Pseudomonadota|c__Alphaproteobacteria|o__Hyphomicrobiales|f__Xanthobacteraceae|g__Rhodopseudomonas	Dunn's Kruskal-Wallis Multiple Comparisons	WP-200	a	a	a
Wave	k__Bacteria|p__Pseudomonadota|c__Alphaproteobacteria|o__Hyphomicrobiales|f__Xanthobacteraceae|g__Rhodopseudomonas	Dunn's Kruskal-Wallis Multiple Comparisons	WP-100	a	a	a
Picobella	k__Bacteria|p__Pseudomonadota|c__Gammaproteobacteria|o__Burkholderiales|f__Comamonadaceae|g__Rhodoferax	Dunn's Kruskal-Wallis Multiple Comparisons	PB-200	a	a	a
Picobella	k__Bacteria|p__Pseudomonadota|c__Gammaproteobacteria|o__Burkholderiales|f__Comamonadaceae|g__Rhodoferax	Dunn's Kruskal-Wallis Multiple Comparisons	PB-25	a	a	a
Picobella	k__Bacteria|p__Pseudomonadota|c__Gammaproteobacteria|o__Burkholderiales|f__Comamonadaceae|g__Rhodoferax	Dunn's Kruskal-Wallis Multiple Comparisons	PB-100	a	a	a
Wave	k__Bacteria|p__Pseudomonadota|c__Gammaproteobacteria|o__Burkholderiales|f__Comamonadaceae|g__Rhodoferax	Dunn's Kruskal-Wallis Multiple Comparisons	WP-200	a	a	a
Wave	k__Bacteria|p__Pseudomonadota|c__Gammaproteobacteria|o__Burkholderiales|f__Comamonadaceae|g__Rhodoferax	Dunn's Kruskal-Wallis Multiple Comparisons	WP-25	ab	ab	ab
Wave	k__Bacteria|p__Pseudomonadota|c__Gammaproteobacteria|o__Burkholderiales|f__Comamonadaceae|g__Rhodoferax	Dunn's Kruskal-Wallis Multiple Comparisons	WP-100	b	b	b
Picobella	k__Bacteria|p__Pseudomonadota|c__Gammaproteobacteria|o__Burkholderiales|f__Comamonadaceae|g__Ramlibacter	Dunn's Kruskal-Wallis Multiple Comparisons	PB-25	a	a	a
Picobella	k__Bacteria|p__Pseudomonadota|c__Gammaproteobacteria|o__Burkholderiales|f__Comamonadaceae|g__Ramlibacter	Dunn's Kruskal-Wallis Multiple Comparisons	PB-100	b	b	b
Picobella	k__Bacteria|p__Pseudomonadota|c__Gammaproteobacteria|o__Burkholderiales|f__Comamonadaceae|g__Ramlibacter	Dunn's Kruskal-Wallis Multiple Comparisons	PB-200	b	b	b
Wave	k__Bacteria|p__Pseudomonadota|c__Gammaproteobacteria|o__Burkholderiales|f__Comamonadaceae|g__Ramlibacter	Dunn's Kruskal-Wallis Multiple Comparisons	WP-25	a	a	a
Wave	k__Bacteria|p__Pseudomonadota|c__Gammaproteobacteria|o__Burkholderiales|f__Comamonadaceae|g__Ramlibacter	Dunn's Kruskal-Wallis Multiple Comparisons	WP-100	ab	ab	ab
Wave	k__Bacteria|p__Pseudomonadota|c__Gammaproteobacteria|o__Burkholderiales|f__Comamonadaceae|g__Ramlibacter	Dunn's Kruskal-Wallis Multiple Comparisons	WP-200	b	b	b
Picobella	k__Bacteria|p__Chloroflexota|c__AD3|o__|f__|g__	Dunn's Kruskal-Wallis Multiple Comparisons	PB-100	a	a	a
Picobella	k__Bacteria|p__Chloroflexota|c__AD3|o__|f__|g__	Dunn's Kruskal-Wallis Multiple Comparisons	PB-200	a	a	a
Picobella	k__Bacteria|p__Chloroflexota|c__AD3|o__|f__|g__	Dunn's Kruskal-Wallis Multiple Comparisons	PB-25	a	a	a
Wave	k__Bacteria|p__Chloroflexota|c__AD3|o__|f__|g__	Dunn's Kruskal-Wallis Multiple Comparisons	WP-25	a	a	a
Wave	k__Bacteria|p__Chloroflexota|c__AD3|o__|f__|g__	Dunn's Kruskal-Wallis Multiple Comparisons	WP-100	a	a	a
Wave	k__Bacteria|p__Chloroflexota|c__AD3|o__|f__|g__	Dunn's Kruskal-Wallis Multiple Comparisons	WP-200	a	a	a
Picobella	k__Bacteria|p__Myxococcota|c__Myxococcia|o__Myxococcales|f__Myxococcaceae|g__KD3-10	Dunn's Kruskal-Wallis Multiple Comparisons	PB-25	a	a	a
Picobella	k__Bacteria|p__Myxococcota|c__Myxococcia|o__Myxococcales|f__Myxococcaceae|g__KD3-10	Dunn's Kruskal-Wallis Multiple Comparisons	PB-100	ab	ab	ab
Picobella	k__Bacteria|p__Myxococcota|c__Myxococcia|o__Myxococcales|f__Myxococcaceae|g__KD3-10	Dunn's Kruskal-Wallis Multiple Comparisons	PB-200	b	b	b
Wave	k__Bacteria|p__Myxococcota|c__Myxococcia|o__Myxococcales|f__Myxococcaceae|g__KD3-10	Dunn's Kruskal-Wallis Multiple Comparisons	WP-25	a	a	a
Wave	k__Bacteria|p__Myxococcota|c__Myxococcia|o__Myxococcales|f__Myxococcaceae|g__KD3-10	Dunn's Kruskal-Wallis Multiple Comparisons	WP-100	b	b	b
Wave	k__Bacteria|p__Myxococcota|c__Myxococcia|o__Myxococcales|f__Myxococcaceae|g__KD3-10	Dunn's Kruskal-Wallis Multiple Comparisons	WP-200	b	b	b
Picobella	k__Bacteria|p__Pseudomonadota|c__Alphaproteobacteria|o__Caulobacterales|f__Hyphomonadaceae|g__SWB02	Dunn's Kruskal-Wallis Multiple Comparisons	PB-25	a	a	a
Picobella	k__Bacteria|p__Pseudomonadota|c__Alphaproteobacteria|o__Caulobacterales|f__Hyphomonadaceae|g__SWB02	Dunn's Kruskal-Wallis Multiple Comparisons	PB-100	a	a	a
Picobella	k__Bacteria|p__Pseudomonadota|c__Alphaproteobacteria|o__Caulobacterales|f__Hyphomonadaceae|g__SWB02	Dunn's Kruskal-Wallis Multiple Comparisons	PB-200	b	b	b
Wave	k__Bacteria|p__Pseudomonadota|c__Alphaproteobacteria|o__Caulobacterales|f__Hyphomonadaceae|g__SWB02	Dunn's Kruskal-Wallis Multiple Comparisons	WP-25	a	a	a
Wave	k__Bacteria|p__Pseudomonadota|c__Alphaproteobacteria|o__Caulobacterales|f__Hyphomonadaceae|g__SWB02	Dunn's Kruskal-Wallis Multiple Comparisons	WP-100	ab	ab	ab
Wave	k__Bacteria|p__Pseudomonadota|c__Alphaproteobacteria|o__Caulobacterales|f__Hyphomonadaceae|g__SWB02	Dunn's Kruskal-Wallis Multiple Comparisons	WP-200	b	b	b
Picobella	k__Bacteria|p__Pseudomonadota|c__Gammaproteobacteria|o__Lysobacterales|f__Lysobacteraceae|g__Luteimonas	Dunn's Kruskal-Wallis Multiple Comparisons	PB-200	a	a	a
Picobella	k__Bacteria|p__Pseudomonadota|c__Gammaproteobacteria|o__Lysobacterales|f__Lysobacteraceae|g__Luteimonas	Dunn's Kruskal-Wallis Multiple Comparisons	PB-100	a	a	a
Picobella	k__Bacteria|p__Pseudomonadota|c__Gammaproteobacteria|o__Lysobacterales|f__Lysobacteraceae|g__Luteimonas	Dunn's Kruskal-Wallis Multiple Comparisons	PB-25	a	a	a
Wave	k__Bacteria|p__Pseudomonadota|c__Gammaproteobacteria|o__Lysobacterales|f__Lysobacteraceae|g__Luteimonas	Dunn's Kruskal-Wallis Multiple Comparisons	WP-200	a	a	a
Wave	k__Bacteria|p__Pseudomonadota|c__Gammaproteobacteria|o__Lysobacterales|f__Lysobacteraceae|g__Luteimonas	Dunn's Kruskal-Wallis Multiple Comparisons	WP-100	ab	ab	ab
Wave	k__Bacteria|p__Pseudomonadota|c__Gammaproteobacteria|o__Lysobacterales|f__Lysobacteraceae|g__Luteimonas	Dunn's Kruskal-Wallis Multiple Comparisons	WP-25	b	b	b
Picobella	k__Bacteria|p__Actinomycetota|c__Thermoleophilia|o__Solirubrobacterales|f__Solirubrobacteraceae|g__Paraconexibacter	Dunn's Kruskal-Wallis Multiple Comparisons	PB-100	a	a	a
Picobella	k__Bacteria|p__Actinomycetota|c__Thermoleophilia|o__Solirubrobacterales|f__Solirubrobacteraceae|g__Paraconexibacter	Dunn's Kruskal-Wallis Multiple Comparisons	PB-200	a	a	a
Picobella	k__Bacteria|p__Actinomycetota|c__Thermoleophilia|o__Solirubrobacterales|f__Solirubrobacteraceae|g__Paraconexibacter	Dunn's Kruskal-Wallis Multiple Comparisons	PB-25	a	a	a
Wave	k__Bacteria|p__Actinomycetota|c__Thermoleophilia|o__Solirubrobacterales|f__Solirubrobacteraceae|g__Paraconexibacter	Dunn's Kruskal-Wallis Multiple Comparisons	WP-25	a	a	a
Wave	k__Bacteria|p__Actinomycetota|c__Thermoleophilia|o__Solirubrobacterales|f__Solirubrobacteraceae|g__Paraconexibacter	Dunn's Kruskal-Wallis Multiple Comparisons	WP-100	a	a	a
Wave	k__Bacteria|p__Actinomycetota|c__Thermoleophilia|o__Solirubrobacterales|f__Solirubrobacteraceae|g__Paraconexibacter	Dunn's Kruskal-Wallis Multiple Comparisons	WP-200	a	a	a
Picobella	k__Bacteria|p__Planctomycetota|c__Planctomycetes|o__Planctomycetales|f__Gimesiaceae|g__	Dunn's Kruskal-Wallis Multiple Comparisons	PB-100	a	a	a
Picobella	k__Bacteria|p__Planctomycetota|c__Planctomycetes|o__Planctomycetales|f__Gimesiaceae|g__	Dunn's Kruskal-Wallis Multiple Comparisons	PB-25	a	a	a
Picobella	k__Bacteria|p__Planctomycetota|c__Planctomycetes|o__Planctomycetales|f__Gimesiaceae|g__	Dunn's Kruskal-Wallis Multiple Comparisons	PB-200	b	b	b
Wave	k__Bacteria|p__Planctomycetota|c__Planctomycetes|o__Planctomycetales|f__Gimesiaceae|g__	Dunn's Kruskal-Wallis Multiple Comparisons	WP-25	a	a	a
Wave	k__Bacteria|p__Planctomycetota|c__Planctomycetes|o__Planctomycetales|f__Gimesiaceae|g__	Dunn's Kruskal-Wallis Multiple Comparisons	WP-100	ab	ab	ab
Wave	k__Bacteria|p__Planctomycetota|c__Planctomycetes|o__Planctomycetales|f__Gimesiaceae|g__	Dunn's Kruskal-Wallis Multiple Comparisons	WP-200	b	b	b
Picobella	k__Bacteria|p__Pseudomonadota|c__Gammaproteobacteria|o__Lysobacterales|f__Rhodanobacteraceae|g__Dokdonella	Dunn's Kruskal-Wallis Multiple Comparisons	PB-25	a	a	a
Picobella	k__Bacteria|p__Pseudomonadota|c__Gammaproteobacteria|o__Lysobacterales|f__Rhodanobacteraceae|g__Dokdonella	Dunn's Kruskal-Wallis Multiple Comparisons	PB-100	a	a	a
Picobella	k__Bacteria|p__Pseudomonadota|c__Gammaproteobacteria|o__Lysobacterales|f__Rhodanobacteraceae|g__Dokdonella	Dunn's Kruskal-Wallis Multiple Comparisons	PB-200	b	b	b
Wave	k__Bacteria|p__Pseudomonadota|c__Gammaproteobacteria|o__Lysobacterales|f__Rhodanobacteraceae|g__Dokdonella	Dunn's Kruskal-Wallis Multiple Comparisons	WP-25	a	a	a
Wave	k__Bacteria|p__Pseudomonadota|c__Gammaproteobacteria|o__Lysobacterales|f__Rhodanobacteraceae|g__Dokdonella	Dunn's Kruskal-Wallis Multiple Comparisons	WP-100	ab	ab	ab
Wave	k__Bacteria|p__Pseudomonadota|c__Gammaproteobacteria|o__Lysobacterales|f__Rhodanobacteraceae|g__Dokdonella	Dunn's Kruskal-Wallis Multiple Comparisons	WP-200	b	b	b
Picobella	k__Bacteria|p__Chloroflexota|c__Chloroflexia|o__Elev-1554|f__|g__	Dunn's Kruskal-Wallis Multiple Comparisons	PB-25	a	a	a
Picobella	k__Bacteria|p__Chloroflexota|c__Chloroflexia|o__Elev-1554|f__|g__	Dunn's Kruskal-Wallis Multiple Comparisons	PB-100	a	a	a
Picobella	k__Bacteria|p__Chloroflexota|c__Chloroflexia|o__Elev-1554|f__|g__	Dunn's Kruskal-Wallis Multiple Comparisons	PB-200	a	a	a
Wave	k__Bacteria|p__Chloroflexota|c__Chloroflexia|o__Elev-1554|f__|g__	Dunn's Kruskal-Wallis Multiple Comparisons	WP-25	a	a	a
Wave	k__Bacteria|p__Chloroflexota|c__Chloroflexia|o__Elev-1554|f__|g__	Dunn's Kruskal-Wallis Multiple Comparisons	WP-100	a	a	a
Wave	k__Bacteria|p__Chloroflexota|c__Chloroflexia|o__Elev-1554|f__|g__	Dunn's Kruskal-Wallis Multiple Comparisons	WP-200	a	a	a
Picobella	k__Bacteria|p__Actinomycetota|c__Actinobacteria|o__Kitasatosporales|f__Streptomycetaceae|g__	Dunn's Kruskal-Wallis Multiple Comparisons	PB-200	a	a	a
Picobella	k__Bacteria|p__Actinomycetota|c__Actinobacteria|o__Kitasatosporales|f__Streptomycetaceae|g__	Dunn's Kruskal-Wallis Multiple Comparisons	PB-100	b	b	b
Picobella	k__Bacteria|p__Actinomycetota|c__Actinobacteria|o__Kitasatosporales|f__Streptomycetaceae|g__	Dunn's Kruskal-Wallis Multiple Comparisons	PB-25	b	b	b
Wave	k__Bacteria|p__Actinomycetota|c__Actinobacteria|o__Kitasatosporales|f__Streptomycetaceae|g__	Dunn's Kruskal-Wallis Multiple Comparisons	WP-200	a	a	a
Wave	k__Bacteria|p__Actinomycetota|c__Actinobacteria|o__Kitasatosporales|f__Streptomycetaceae|g__	Dunn's Kruskal-Wallis Multiple Comparisons	WP-100	a	a	a
Wave	k__Bacteria|p__Actinomycetota|c__Actinobacteria|o__Kitasatosporales|f__Streptomycetaceae|g__	Dunn's Kruskal-Wallis Multiple Comparisons	WP-25	b	b	b
Picobella	k__Bacteria|p__Pseudomonadota|c__Alphaproteobacteria|o__Acetobacterales|f__Acetobacteraceae|g__Acidiphilium	Dunn's Kruskal-Wallis Multiple Comparisons	PB-100	a	a	a
Picobella	k__Bacteria|p__Pseudomonadota|c__Alphaproteobacteria|o__Acetobacterales|f__Acetobacteraceae|g__Acidiphilium	Dunn's Kruskal-Wallis Multiple Comparisons	PB-200	a	a	a
Picobella	k__Bacteria|p__Pseudomonadota|c__Alphaproteobacteria|o__Acetobacterales|f__Acetobacteraceae|g__Acidiphilium	Dunn's Kruskal-Wallis Multiple Comparisons	PB-25	a	a	a
Wave	k__Bacteria|p__Pseudomonadota|c__Alphaproteobacteria|o__Acetobacterales|f__Acetobacteraceae|g__Acidiphilium	Dunn's Kruskal-Wallis Multiple Comparisons	WP-25	a	a	a
Wave	k__Bacteria|p__Pseudomonadota|c__Alphaproteobacteria|o__Acetobacterales|f__Acetobacteraceae|g__Acidiphilium	Dunn's Kruskal-Wallis Multiple Comparisons	WP-100	a	a	a
Wave	k__Bacteria|p__Pseudomonadota|c__Alphaproteobacteria|o__Acetobacterales|f__Acetobacteraceae|g__Acidiphilium	Dunn's Kruskal-Wallis Multiple Comparisons	WP-200	a	a	a
Picobella	k__Bacteria|p__Chlamydiota|c__Chlamydiia|o__Chlamydiales|f__Parachlamydiaceae|g__Neochlamydia	Dunn's Kruskal-Wallis Multiple Comparisons	PB-100	a	a	a
Picobella	k__Bacteria|p__Chlamydiota|c__Chlamydiia|o__Chlamydiales|f__Parachlamydiaceae|g__Neochlamydia	Dunn's Kruskal-Wallis Multiple Comparisons	PB-200	a	a	a
Picobella	k__Bacteria|p__Chlamydiota|c__Chlamydiia|o__Chlamydiales|f__Parachlamydiaceae|g__Neochlamydia	Dunn's Kruskal-Wallis Multiple Comparisons	PB-25	a	a	a
Wave	k__Bacteria|p__Chlamydiota|c__Chlamydiia|o__Chlamydiales|f__Parachlamydiaceae|g__Neochlamydia	Dunn's Kruskal-Wallis Multiple Comparisons	WP-25	a	a	a
Wave	k__Bacteria|p__Chlamydiota|c__Chlamydiia|o__Chlamydiales|f__Parachlamydiaceae|g__Neochlamydia	Dunn's Kruskal-Wallis Multiple Comparisons	WP-100	a	a	a
Wave	k__Bacteria|p__Chlamydiota|c__Chlamydiia|o__Chlamydiales|f__Parachlamydiaceae|g__Neochlamydia	Dunn's Kruskal-Wallis Multiple Comparisons	WP-200	a	a	a
Picobella	k__Bacteria|p__Planctomycetota|c__BD7-11|o__|f__|g__	Dunn's Kruskal-Wallis Multiple Comparisons	PB-25	a	a	a
Picobella	k__Bacteria|p__Planctomycetota|c__BD7-11|o__|f__|g__	Dunn's Kruskal-Wallis Multiple Comparisons	PB-100	ab	ab	ab
Picobella	k__Bacteria|p__Planctomycetota|c__BD7-11|o__|f__|g__	Dunn's Kruskal-Wallis Multiple Comparisons	PB-200	b	b	b
Wave	k__Bacteria|p__Planctomycetota|c__BD7-11|o__|f__|g__	Dunn's Kruskal-Wallis Multiple Comparisons	WP-25	a	a	a
Wave	k__Bacteria|p__Planctomycetota|c__BD7-11|o__|f__|g__	Dunn's Kruskal-Wallis Multiple Comparisons	WP-100	b	b	b
Wave	k__Bacteria|p__Planctomycetota|c__BD7-11|o__|f__|g__	Dunn's Kruskal-Wallis Multiple Comparisons	WP-200	b	b	b
Picobella	k__Bacteria|p__Actinomycetota|c__Actinobacteria|o__Frankiales|f__Frankiaceae|g__Frankia	Dunn's Kruskal-Wallis Multiple Comparisons	PB-100	a	a	a
Picobella	k__Bacteria|p__Actinomycetota|c__Actinobacteria|o__Frankiales|f__Frankiaceae|g__Frankia	Dunn's Kruskal-Wallis Multiple Comparisons	PB-200	a	a	a
Picobella	k__Bacteria|p__Actinomycetota|c__Actinobacteria|o__Frankiales|f__Frankiaceae|g__Frankia	Dunn's Kruskal-Wallis Multiple Comparisons	PB-25	a	a	a
Wave	k__Bacteria|p__Actinomycetota|c__Actinobacteria|o__Frankiales|f__Frankiaceae|g__Frankia	Dunn's Kruskal-Wallis Multiple Comparisons	WP-25	a	a	a
Wave	k__Bacteria|p__Actinomycetota|c__Actinobacteria|o__Frankiales|f__Frankiaceae|g__Frankia	Dunn's Kruskal-Wallis Multiple Comparisons	WP-100	a	a	a
Wave	k__Bacteria|p__Actinomycetota|c__Actinobacteria|o__Frankiales|f__Frankiaceae|g__Frankia	Dunn's Kruskal-Wallis Multiple Comparisons	WP-200	a	a	a
Picobella	k__Bacteria|p__Patescibacteria|c__Parcubacteria|o__Candidatus Azambacteria|f__|g__	Dunn's Kruskal-Wallis Multiple Comparisons	PB-100	a	a	a
Picobella	k__Bacteria|p__Patescibacteria|c__Parcubacteria|o__Candidatus Azambacteria|f__|g__	Dunn's Kruskal-Wallis Multiple Comparisons	PB-200	a	a	a
Picobella	k__Bacteria|p__Patescibacteria|c__Parcubacteria|o__Candidatus Azambacteria|f__|g__	Dunn's Kruskal-Wallis Multiple Comparisons	PB-25	a	a	a
Wave	k__Bacteria|p__Patescibacteria|c__Parcubacteria|o__Candidatus Azambacteria|f__|g__	Dunn's Kruskal-Wallis Multiple Comparisons	WP-25	a	a	a
Wave	k__Bacteria|p__Patescibacteria|c__Parcubacteria|o__Candidatus Azambacteria|f__|g__	Dunn's Kruskal-Wallis Multiple Comparisons	WP-100	a	a	a
Wave	k__Bacteria|p__Patescibacteria|c__Parcubacteria|o__Candidatus Azambacteria|f__|g__	Dunn's Kruskal-Wallis Multiple Comparisons	WP-200	b	b	b
Picobella	k__Bacteria|p__Pseudomonadota|c__Gammaproteobacteria|o__Burkholderiales|f__Oxalobacteraceae|g__Noviherbaspirillum	Dunn's Kruskal-Wallis Multiple Comparisons	PB-200	a	a	a
Picobella	k__Bacteria|p__Pseudomonadota|c__Gammaproteobacteria|o__Burkholderiales|f__Oxalobacteraceae|g__Noviherbaspirillum	Dunn's Kruskal-Wallis Multiple Comparisons	PB-25	a	a	a
Picobella	k__Bacteria|p__Pseudomonadota|c__Gammaproteobacteria|o__Burkholderiales|f__Oxalobacteraceae|g__Noviherbaspirillum	Dunn's Kruskal-Wallis Multiple Comparisons	PB-100	a	a	a
Wave	k__Bacteria|p__Pseudomonadota|c__Gammaproteobacteria|o__Burkholderiales|f__Oxalobacteraceae|g__Noviherbaspirillum	Dunn's Kruskal-Wallis Multiple Comparisons	WP-200	a	a	a
Wave	k__Bacteria|p__Pseudomonadota|c__Gammaproteobacteria|o__Burkholderiales|f__Oxalobacteraceae|g__Noviherbaspirillum	Dunn's Kruskal-Wallis Multiple Comparisons	WP-100	a	a	a
Wave	k__Bacteria|p__Pseudomonadota|c__Gammaproteobacteria|o__Burkholderiales|f__Oxalobacteraceae|g__Noviherbaspirillum	Dunn's Kruskal-Wallis Multiple Comparisons	WP-25	a	a	a
Picobella	k__Bacteria|p__Bdellovibrionota|c__Bdellovibrionia|o__Bdellovibrionales|f__Pseudobdellovibrionaceae|g__Bdellovibrio	Dunn's Kruskal-Wallis Multiple Comparisons	PB-25	a	a	a
Picobella	k__Bacteria|p__Bdellovibrionota|c__Bdellovibrionia|o__Bdellovibrionales|f__Pseudobdellovibrionaceae|g__Bdellovibrio	Dunn's Kruskal-Wallis Multiple Comparisons	PB-100	a	a	a
Picobella	k__Bacteria|p__Bdellovibrionota|c__Bdellovibrionia|o__Bdellovibrionales|f__Pseudobdellovibrionaceae|g__Bdellovibrio	Dunn's Kruskal-Wallis Multiple Comparisons	PB-200	a	a	a
Wave	k__Bacteria|p__Bdellovibrionota|c__Bdellovibrionia|o__Bdellovibrionales|f__Pseudobdellovibrionaceae|g__Bdellovibrio	Dunn's Kruskal-Wallis Multiple Comparisons	WP-25	a	a	a
Wave	k__Bacteria|p__Bdellovibrionota|c__Bdellovibrionia|o__Bdellovibrionales|f__Pseudobdellovibrionaceae|g__Bdellovibrio	Dunn's Kruskal-Wallis Multiple Comparisons	WP-100	a	a	a
Wave	k__Bacteria|p__Bdellovibrionota|c__Bdellovibrionia|o__Bdellovibrionales|f__Pseudobdellovibrionaceae|g__Bdellovibrio	Dunn's Kruskal-Wallis Multiple Comparisons	WP-200	a	a	a
Picobella	k__Bacteria|p__Pseudomonadota|c__Alphaproteobacteria|o__Holosporales|f__Holosporaceae|g__	Dunn's Kruskal-Wallis Multiple Comparisons	PB-25	a	a	a
Picobella	k__Bacteria|p__Pseudomonadota|c__Alphaproteobacteria|o__Holosporales|f__Holosporaceae|g__	Dunn's Kruskal-Wallis Multiple Comparisons	PB-200	a	a	a
Picobella	k__Bacteria|p__Pseudomonadota|c__Alphaproteobacteria|o__Holosporales|f__Holosporaceae|g__	Dunn's Kruskal-Wallis Multiple Comparisons	PB-100	a	a	a
Wave	k__Bacteria|p__Pseudomonadota|c__Alphaproteobacteria|o__Holosporales|f__Holosporaceae|g__	Dunn's Kruskal-Wallis Multiple Comparisons	WP-25	a	a	a
Wave	k__Bacteria|p__Pseudomonadota|c__Alphaproteobacteria|o__Holosporales|f__Holosporaceae|g__	Dunn's Kruskal-Wallis Multiple Comparisons	WP-100	a	a	a
Wave	k__Bacteria|p__Pseudomonadota|c__Alphaproteobacteria|o__Holosporales|f__Holosporaceae|g__	Dunn's Kruskal-Wallis Multiple Comparisons	WP-200	a	a	a
Picobella	k__Bacteria|p__Planctomycetota|c__Phycisphaerae|o__Tepidisphaerales|f__Tepidisphaeraceae|g__Tepidisphaera	Dunn's Kruskal-Wallis Multiple Comparisons	PB-25	a	a	a
Picobella	k__Bacteria|p__Planctomycetota|c__Phycisphaerae|o__Tepidisphaerales|f__Tepidisphaeraceae|g__Tepidisphaera	Dunn's Kruskal-Wallis Multiple Comparisons	PB-100	ab	ab	ab
Picobella	k__Bacteria|p__Planctomycetota|c__Phycisphaerae|o__Tepidisphaerales|f__Tepidisphaeraceae|g__Tepidisphaera	Dunn's Kruskal-Wallis Multiple Comparisons	PB-200	b	b	b
Wave	k__Bacteria|p__Planctomycetota|c__Phycisphaerae|o__Tepidisphaerales|f__Tepidisphaeraceae|g__Tepidisphaera	Dunn's Kruskal-Wallis Multiple Comparisons	WP-25	a	a	a
Wave	k__Bacteria|p__Planctomycetota|c__Phycisphaerae|o__Tepidisphaerales|f__Tepidisphaeraceae|g__Tepidisphaera	Dunn's Kruskal-Wallis Multiple Comparisons	WP-100	a	a	a
Wave	k__Bacteria|p__Planctomycetota|c__Phycisphaerae|o__Tepidisphaerales|f__Tepidisphaeraceae|g__Tepidisphaera	Dunn's Kruskal-Wallis Multiple Comparisons	WP-200	a	a	a
Picobella	k__Bacteria|p__Pseudomonadota|c__Alphaproteobacteria|o__Hyphomicrobiales|f__Beijerinckiaceae|g__alphaI cluster	Dunn's Kruskal-Wallis Multiple Comparisons	PB-100	a	a	a
Picobella	k__Bacteria|p__Pseudomonadota|c__Alphaproteobacteria|o__Hyphomicrobiales|f__Beijerinckiaceae|g__alphaI cluster	Dunn's Kruskal-Wallis Multiple Comparisons	PB-200	a	a	a
Picobella	k__Bacteria|p__Pseudomonadota|c__Alphaproteobacteria|o__Hyphomicrobiales|f__Beijerinckiaceae|g__alphaI cluster	Dunn's Kruskal-Wallis Multiple Comparisons	PB-25	a	a	a
Wave	k__Bacteria|p__Pseudomonadota|c__Alphaproteobacteria|o__Hyphomicrobiales|f__Beijerinckiaceae|g__alphaI cluster	Dunn's Kruskal-Wallis Multiple Comparisons	WP-25	a	a	a
Wave	k__Bacteria|p__Pseudomonadota|c__Alphaproteobacteria|o__Hyphomicrobiales|f__Beijerinckiaceae|g__alphaI cluster	Dunn's Kruskal-Wallis Multiple Comparisons	WP-100	a	a	a
Wave	k__Bacteria|p__Pseudomonadota|c__Alphaproteobacteria|o__Hyphomicrobiales|f__Beijerinckiaceae|g__alphaI cluster	Dunn's Kruskal-Wallis Multiple Comparisons	WP-200	a	a	a
Picobella	k__Bacteria|p__Pseudomonadota|c__Alphaproteobacteria|o__Hyphomicrobiales|f__Rhizobiaceae|g__Aminobacter	Dunn's Kruskal-Wallis Multiple Comparisons	PB-25	a	a	a
Picobella	k__Bacteria|p__Pseudomonadota|c__Alphaproteobacteria|o__Hyphomicrobiales|f__Rhizobiaceae|g__Aminobacter	Dunn's Kruskal-Wallis Multiple Comparisons	PB-200	a	a	a
Picobella	k__Bacteria|p__Pseudomonadota|c__Alphaproteobacteria|o__Hyphomicrobiales|f__Rhizobiaceae|g__Aminobacter	Dunn's Kruskal-Wallis Multiple Comparisons	PB-100	a	a	a
Wave	k__Bacteria|p__Pseudomonadota|c__Alphaproteobacteria|o__Hyphomicrobiales|f__Rhizobiaceae|g__Aminobacter	Dunn's Kruskal-Wallis Multiple Comparisons	WP-100	a	a	a
Wave	k__Bacteria|p__Pseudomonadota|c__Alphaproteobacteria|o__Hyphomicrobiales|f__Rhizobiaceae|g__Aminobacter	Dunn's Kruskal-Wallis Multiple Comparisons	WP-25	a	a	a
Wave	k__Bacteria|p__Pseudomonadota|c__Alphaproteobacteria|o__Hyphomicrobiales|f__Rhizobiaceae|g__Aminobacter	Dunn's Kruskal-Wallis Multiple Comparisons	WP-200	a	a	a
Picobella	k__Bacteria|p__Actinomycetota|c__Actinobacteria|o__Kitasatosporales|f__Streptomycetaceae|g__Streptomyces	Dunn's Kruskal-Wallis Multiple Comparisons	PB-200	a	a	a
Picobella	k__Bacteria|p__Actinomycetota|c__Actinobacteria|o__Kitasatosporales|f__Streptomycetaceae|g__Streptomyces	Dunn's Kruskal-Wallis Multiple Comparisons	PB-25	a	a	a
Picobella	k__Bacteria|p__Actinomycetota|c__Actinobacteria|o__Kitasatosporales|f__Streptomycetaceae|g__Streptomyces	Dunn's Kruskal-Wallis Multiple Comparisons	PB-100	a	a	a
Wave	k__Bacteria|p__Actinomycetota|c__Actinobacteria|o__Kitasatosporales|f__Streptomycetaceae|g__Streptomyces	Dunn's Kruskal-Wallis Multiple Comparisons	WP-200	a	a	a
Wave	k__Bacteria|p__Actinomycetota|c__Actinobacteria|o__Kitasatosporales|f__Streptomycetaceae|g__Streptomyces	Dunn's Kruskal-Wallis Multiple Comparisons	WP-100	b	b	b
Wave	k__Bacteria|p__Actinomycetota|c__Actinobacteria|o__Kitasatosporales|f__Streptomycetaceae|g__Streptomyces	Dunn's Kruskal-Wallis Multiple Comparisons	WP-25	b	b	b
Picobella	k__Bacteria|p__Bacteroidota|c__Bacteroidia|o__Chitinophagales|f__Chitinophagaceae|g__Dinghuibacter	Dunn's Kruskal-Wallis Multiple Comparisons	PB-200	a	a	a
Picobella	k__Bacteria|p__Bacteroidota|c__Bacteroidia|o__Chitinophagales|f__Chitinophagaceae|g__Dinghuibacter	Dunn's Kruskal-Wallis Multiple Comparisons	PB-100	a	a	a
Picobella	k__Bacteria|p__Bacteroidota|c__Bacteroidia|o__Chitinophagales|f__Chitinophagaceae|g__Dinghuibacter	Dunn's Kruskal-Wallis Multiple Comparisons	PB-25	a	a	a
Wave	k__Bacteria|p__Bacteroidota|c__Bacteroidia|o__Chitinophagales|f__Chitinophagaceae|g__Dinghuibacter	Dunn's Kruskal-Wallis Multiple Comparisons	WP-100	a	a	a
Wave	k__Bacteria|p__Bacteroidota|c__Bacteroidia|o__Chitinophagales|f__Chitinophagaceae|g__Dinghuibacter	Dunn's Kruskal-Wallis Multiple Comparisons	WP-25	a	a	a
Wave	k__Bacteria|p__Bacteroidota|c__Bacteroidia|o__Chitinophagales|f__Chitinophagaceae|g__Dinghuibacter	Dunn's Kruskal-Wallis Multiple Comparisons	WP-200	a	a	a
Picobella	k__Bacteria|p__Actinomycetota|c__Thermoleophilia|o__Solirubrobacterales|f__|g__	Dunn's Kruskal-Wallis Multiple Comparisons	PB-200	a	a	a
Picobella	k__Bacteria|p__Actinomycetota|c__Thermoleophilia|o__Solirubrobacterales|f__|g__	Dunn's Kruskal-Wallis Multiple Comparisons	PB-100	ab	ab	ab
Picobella	k__Bacteria|p__Actinomycetota|c__Thermoleophilia|o__Solirubrobacterales|f__|g__	Dunn's Kruskal-Wallis Multiple Comparisons	PB-25	b	b	b
Wave	k__Bacteria|p__Actinomycetota|c__Thermoleophilia|o__Solirubrobacterales|f__|g__	Dunn's Kruskal-Wallis Multiple Comparisons	WP-100	a	a	a
Wave	k__Bacteria|p__Actinomycetota|c__Thermoleophilia|o__Solirubrobacterales|f__|g__	Dunn's Kruskal-Wallis Multiple Comparisons	WP-200	a	a	a
Wave	k__Bacteria|p__Actinomycetota|c__Thermoleophilia|o__Solirubrobacterales|f__|g__	Dunn's Kruskal-Wallis Multiple Comparisons	WP-25	a	a	a
Picobella	k__Bacteria|p__Pseudomonadota|c__Alphaproteobacteria|o__Hyphomicrobiales|f__Labraceae|g__Labrys	Dunn's Kruskal-Wallis Multiple Comparisons	PB-25	a	a	a
Picobella	k__Bacteria|p__Pseudomonadota|c__Alphaproteobacteria|o__Hyphomicrobiales|f__Labraceae|g__Labrys	Dunn's Kruskal-Wallis Multiple Comparisons	PB-100	a	a	a
Picobella	k__Bacteria|p__Pseudomonadota|c__Alphaproteobacteria|o__Hyphomicrobiales|f__Labraceae|g__Labrys	Dunn's Kruskal-Wallis Multiple Comparisons	PB-200	a	a	a
Wave	k__Bacteria|p__Pseudomonadota|c__Alphaproteobacteria|o__Hyphomicrobiales|f__Labraceae|g__Labrys	Dunn's Kruskal-Wallis Multiple Comparisons	WP-200	a	a	a
Wave	k__Bacteria|p__Pseudomonadota|c__Alphaproteobacteria|o__Hyphomicrobiales|f__Labraceae|g__Labrys	Dunn's Kruskal-Wallis Multiple Comparisons	WP-25	a	a	a
Wave	k__Bacteria|p__Pseudomonadota|c__Alphaproteobacteria|o__Hyphomicrobiales|f__Labraceae|g__Labrys	Dunn's Kruskal-Wallis Multiple Comparisons	WP-100	a	a	a
Picobella	k__Bacteria|p__Pseudomonadota|c__Alphaproteobacteria|o__Rickettsiales|f__Rickettsiaceae|g__	Dunn's Kruskal-Wallis Multiple Comparisons	PB-25	a	a	a
Picobella	k__Bacteria|p__Pseudomonadota|c__Alphaproteobacteria|o__Rickettsiales|f__Rickettsiaceae|g__	Dunn's Kruskal-Wallis Multiple Comparisons	PB-100	a	a	a
Picobella	k__Bacteria|p__Pseudomonadota|c__Alphaproteobacteria|o__Rickettsiales|f__Rickettsiaceae|g__	Dunn's Kruskal-Wallis Multiple Comparisons	PB-200	a	a	a
Wave	k__Bacteria|p__Pseudomonadota|c__Alphaproteobacteria|o__Rickettsiales|f__Rickettsiaceae|g__	Dunn's Kruskal-Wallis Multiple Comparisons	WP-100	a	a	a
Wave	k__Bacteria|p__Pseudomonadota|c__Alphaproteobacteria|o__Rickettsiales|f__Rickettsiaceae|g__	Dunn's Kruskal-Wallis Multiple Comparisons	WP-25	a	a	a
Wave	k__Bacteria|p__Pseudomonadota|c__Alphaproteobacteria|o__Rickettsiales|f__Rickettsiaceae|g__	Dunn's Kruskal-Wallis Multiple Comparisons	WP-200	a	a	a
Picobella	k__Bacteria|p__Acidobacteriota|c__Acidobacteriae|o__Terriglobales|f__Acidobacteriaceae (Subgroup 1)|g__Silvibacterium	Dunn's Kruskal-Wallis Multiple Comparisons	PB-25	a	a	a
Picobella	k__Bacteria|p__Acidobacteriota|c__Acidobacteriae|o__Terriglobales|f__Acidobacteriaceae (Subgroup 1)|g__Silvibacterium	Dunn's Kruskal-Wallis Multiple Comparisons	PB-100	a	a	a
Picobella	k__Bacteria|p__Acidobacteriota|c__Acidobacteriae|o__Terriglobales|f__Acidobacteriaceae (Subgroup 1)|g__Silvibacterium	Dunn's Kruskal-Wallis Multiple Comparisons	PB-200	a	a	a
Wave	k__Bacteria|p__Acidobacteriota|c__Acidobacteriae|o__Terriglobales|f__Acidobacteriaceae (Subgroup 1)|g__Silvibacterium	Dunn's Kruskal-Wallis Multiple Comparisons	WP-100	a	a	a
Wave	k__Bacteria|p__Acidobacteriota|c__Acidobacteriae|o__Terriglobales|f__Acidobacteriaceae (Subgroup 1)|g__Silvibacterium	Dunn's Kruskal-Wallis Multiple Comparisons	WP-25	a	a	a
Wave	k__Bacteria|p__Acidobacteriota|c__Acidobacteriae|o__Terriglobales|f__Acidobacteriaceae (Subgroup 1)|g__Silvibacterium	Dunn's Kruskal-Wallis Multiple Comparisons	WP-200	a	a	a
Picobella	k__Bacteria|p__Planctomycetota|c__Phycisphaerae|o__Phycisphaerales|f__Phycisphaeraceae|g__	Dunn's Kruskal-Wallis Multiple Comparisons	PB-100	a	a	a
Picobella	k__Bacteria|p__Planctomycetota|c__Phycisphaerae|o__Phycisphaerales|f__Phycisphaeraceae|g__	Dunn's Kruskal-Wallis Multiple Comparisons	PB-25	a	a	a
Picobella	k__Bacteria|p__Planctomycetota|c__Phycisphaerae|o__Phycisphaerales|f__Phycisphaeraceae|g__	Dunn's Kruskal-Wallis Multiple Comparisons	PB-200	a	a	a
Wave	k__Bacteria|p__Planctomycetota|c__Phycisphaerae|o__Phycisphaerales|f__Phycisphaeraceae|g__	Dunn's Kruskal-Wallis Multiple Comparisons	WP-25	a	a	a
Wave	k__Bacteria|p__Planctomycetota|c__Phycisphaerae|o__Phycisphaerales|f__Phycisphaeraceae|g__	Dunn's Kruskal-Wallis Multiple Comparisons	WP-100	a	a	a
Wave	k__Bacteria|p__Planctomycetota|c__Phycisphaerae|o__Phycisphaerales|f__Phycisphaeraceae|g__	Dunn's Kruskal-Wallis Multiple Comparisons	WP-200	a	a	a
Picobella	k__Bacteria|p__Planctomycetota|c__Planctomycetes|o__Planctomycetales|f__Rubinisphaeraceae|g__SH-PL14	Dunn's Kruskal-Wallis Multiple Comparisons	PB-25	a	a	a
Picobella	k__Bacteria|p__Planctomycetota|c__Planctomycetes|o__Planctomycetales|f__Rubinisphaeraceae|g__SH-PL14	Dunn's Kruskal-Wallis Multiple Comparisons	PB-100	ab	ab	ab
Picobella	k__Bacteria|p__Planctomycetota|c__Planctomycetes|o__Planctomycetales|f__Rubinisphaeraceae|g__SH-PL14	Dunn's Kruskal-Wallis Multiple Comparisons	PB-200	b	b	b
Wave	k__Bacteria|p__Planctomycetota|c__Planctomycetes|o__Planctomycetales|f__Rubinisphaeraceae|g__SH-PL14	Dunn's Kruskal-Wallis Multiple Comparisons	WP-25	a	a	a
Wave	k__Bacteria|p__Planctomycetota|c__Planctomycetes|o__Planctomycetales|f__Rubinisphaeraceae|g__SH-PL14	Dunn's Kruskal-Wallis Multiple Comparisons	WP-100	ab	ab	ab
Wave	k__Bacteria|p__Planctomycetota|c__Planctomycetes|o__Planctomycetales|f__Rubinisphaeraceae|g__SH-PL14	Dunn's Kruskal-Wallis Multiple Comparisons	WP-200	b	b	b
Picobella	k__Bacteria|p__Pseudomonadota|c__Gammaproteobacteria|o__Burkholderiales|f__Oxalobacteraceae|g__	Dunn's Kruskal-Wallis Multiple Comparisons	PB-200	a	a	a
Picobella	k__Bacteria|p__Pseudomonadota|c__Gammaproteobacteria|o__Burkholderiales|f__Oxalobacteraceae|g__	Dunn's Kruskal-Wallis Multiple Comparisons	PB-100	ab	ab	ab
Picobella	k__Bacteria|p__Pseudomonadota|c__Gammaproteobacteria|o__Burkholderiales|f__Oxalobacteraceae|g__	Dunn's Kruskal-Wallis Multiple Comparisons	PB-25	b	b	b
Wave	k__Bacteria|p__Pseudomonadota|c__Gammaproteobacteria|o__Burkholderiales|f__Oxalobacteraceae|g__	Dunn's Kruskal-Wallis Multiple Comparisons	WP-200	a	a	a
Wave	k__Bacteria|p__Pseudomonadota|c__Gammaproteobacteria|o__Burkholderiales|f__Oxalobacteraceae|g__	Dunn's Kruskal-Wallis Multiple Comparisons	WP-100	a	a	a
Wave	k__Bacteria|p__Pseudomonadota|c__Gammaproteobacteria|o__Burkholderiales|f__Oxalobacteraceae|g__	Dunn's Kruskal-Wallis Multiple Comparisons	WP-25	a	a	a
Picobella	k__Bacteria|p__Pseudomonadota|c__Alphaproteobacteria|o__Rickettsiales|f__AB1|g__	Dunn's Kruskal-Wallis Multiple Comparisons	PB-100	a	a	a
Picobella	k__Bacteria|p__Pseudomonadota|c__Alphaproteobacteria|o__Rickettsiales|f__AB1|g__	Dunn's Kruskal-Wallis Multiple Comparisons	PB-25	a	a	a
Picobella	k__Bacteria|p__Pseudomonadota|c__Alphaproteobacteria|o__Rickettsiales|f__AB1|g__	Dunn's Kruskal-Wallis Multiple Comparisons	PB-200	a	a	a
Wave	k__Bacteria|p__Pseudomonadota|c__Alphaproteobacteria|o__Rickettsiales|f__AB1|g__	Dunn's Kruskal-Wallis Multiple Comparisons	WP-25	a	a	a
Wave	k__Bacteria|p__Pseudomonadota|c__Alphaproteobacteria|o__Rickettsiales|f__AB1|g__	Dunn's Kruskal-Wallis Multiple Comparisons	WP-200	a	a	a
Wave	k__Bacteria|p__Pseudomonadota|c__Alphaproteobacteria|o__Rickettsiales|f__AB1|g__	Dunn's Kruskal-Wallis Multiple Comparisons	WP-100	a	a	a
Picobella	k__Bacteria|p__Pseudomonadota|c__Alphaproteobacteria|o__Hyphomicrobiales|f__KF-JG30-B3|g__	Dunn's Kruskal-Wallis Multiple Comparisons	PB-25	a	a	a
Picobella	k__Bacteria|p__Pseudomonadota|c__Alphaproteobacteria|o__Hyphomicrobiales|f__KF-JG30-B3|g__	Dunn's Kruskal-Wallis Multiple Comparisons	PB-100	a	a	a
Picobella	k__Bacteria|p__Pseudomonadota|c__Alphaproteobacteria|o__Hyphomicrobiales|f__KF-JG30-B3|g__	Dunn's Kruskal-Wallis Multiple Comparisons	PB-200	a	a	a
Wave	k__Bacteria|p__Pseudomonadota|c__Alphaproteobacteria|o__Hyphomicrobiales|f__KF-JG30-B3|g__	Dunn's Kruskal-Wallis Multiple Comparisons	WP-25	a	a	a
Wave	k__Bacteria|p__Pseudomonadota|c__Alphaproteobacteria|o__Hyphomicrobiales|f__KF-JG30-B3|g__	Dunn's Kruskal-Wallis Multiple Comparisons	WP-100	b	b	b
Wave	k__Bacteria|p__Pseudomonadota|c__Alphaproteobacteria|o__Hyphomicrobiales|f__KF-JG30-B3|g__	Dunn's Kruskal-Wallis Multiple Comparisons	WP-200	b	b	b
Picobella	k__Bacteria|p__Dependentiae|c__Babeliae|o__Babeliales|f__|g__	Dunn's Kruskal-Wallis Multiple Comparisons	PB-200	a	a	a
Picobella	k__Bacteria|p__Dependentiae|c__Babeliae|o__Babeliales|f__|g__	Dunn's Kruskal-Wallis Multiple Comparisons	PB-25	a	a	a
Picobella	k__Bacteria|p__Dependentiae|c__Babeliae|o__Babeliales|f__|g__	Dunn's Kruskal-Wallis Multiple Comparisons	PB-100	a	a	a
Wave	k__Bacteria|p__Dependentiae|c__Babeliae|o__Babeliales|f__|g__	Dunn's Kruskal-Wallis Multiple Comparisons	WP-25	a	a	a
Wave	k__Bacteria|p__Dependentiae|c__Babeliae|o__Babeliales|f__|g__	Dunn's Kruskal-Wallis Multiple Comparisons	WP-100	a	a	a
Wave	k__Bacteria|p__Dependentiae|c__Babeliae|o__Babeliales|f__|g__	Dunn's Kruskal-Wallis Multiple Comparisons	WP-200	a	a	a
Picobella	k__Bacteria|p__Pseudomonadota|c__Alphaproteobacteria|o__Hyphomicrobiales|f__Rhizobiaceae|g__Mesorhizobium	Dunn's Kruskal-Wallis Multiple Comparisons	PB-25	a	a	a
Picobella	k__Bacteria|p__Pseudomonadota|c__Alphaproteobacteria|o__Hyphomicrobiales|f__Rhizobiaceae|g__Mesorhizobium	Dunn's Kruskal-Wallis Multiple Comparisons	PB-100	ab	ab	ab
Picobella	k__Bacteria|p__Pseudomonadota|c__Alphaproteobacteria|o__Hyphomicrobiales|f__Rhizobiaceae|g__Mesorhizobium	Dunn's Kruskal-Wallis Multiple Comparisons	PB-200	b	b	b
Wave	k__Bacteria|p__Pseudomonadota|c__Alphaproteobacteria|o__Hyphomicrobiales|f__Rhizobiaceae|g__Mesorhizobium	Dunn's Kruskal-Wallis Multiple Comparisons	WP-25	a	a	a
Wave	k__Bacteria|p__Pseudomonadota|c__Alphaproteobacteria|o__Hyphomicrobiales|f__Rhizobiaceae|g__Mesorhizobium	Dunn's Kruskal-Wallis Multiple Comparisons	WP-200	a	a	a
Wave	k__Bacteria|p__Pseudomonadota|c__Alphaproteobacteria|o__Hyphomicrobiales|f__Rhizobiaceae|g__Mesorhizobium	Dunn's Kruskal-Wallis Multiple Comparisons	WP-100	a	a	a
Picobella	k__Bacteria|p__Chlamydiota|c__Chlamydiia|o__Chlamydiales|f__|g__	Dunn's Kruskal-Wallis Multiple Comparisons	PB-200	a	a	a
Picobella	k__Bacteria|p__Chlamydiota|c__Chlamydiia|o__Chlamydiales|f__|g__	Dunn's Kruskal-Wallis Multiple Comparisons	PB-100	a	a	a
Picobella	k__Bacteria|p__Chlamydiota|c__Chlamydiia|o__Chlamydiales|f__|g__	Dunn's Kruskal-Wallis Multiple Comparisons	PB-25	a	a	a
Wave	k__Bacteria|p__Chlamydiota|c__Chlamydiia|o__Chlamydiales|f__|g__	Dunn's Kruskal-Wallis Multiple Comparisons	WP-100	a	a	a
Wave	k__Bacteria|p__Chlamydiota|c__Chlamydiia|o__Chlamydiales|f__|g__	Dunn's Kruskal-Wallis Multiple Comparisons	WP-25	a	a	a
Wave	k__Bacteria|p__Chlamydiota|c__Chlamydiia|o__Chlamydiales|f__|g__	Dunn's Kruskal-Wallis Multiple Comparisons	WP-200	a	a	a
Picobella	k__Bacteria|p__Bdellovibrionota|c__Oligoflexia|o__Silvanigrellales|f__Silvanigrellaceae|g__	Dunn's Kruskal-Wallis Multiple Comparisons	PB-100	a	a	a
Picobella	k__Bacteria|p__Bdellovibrionota|c__Oligoflexia|o__Silvanigrellales|f__Silvanigrellaceae|g__	Dunn's Kruskal-Wallis Multiple Comparisons	PB-200	a	a	a
Picobella	k__Bacteria|p__Bdellovibrionota|c__Oligoflexia|o__Silvanigrellales|f__Silvanigrellaceae|g__	Dunn's Kruskal-Wallis Multiple Comparisons	PB-25	a	a	a
Wave	k__Bacteria|p__Bdellovibrionota|c__Oligoflexia|o__Silvanigrellales|f__Silvanigrellaceae|g__	Dunn's Kruskal-Wallis Multiple Comparisons	WP-25	a	a	a
Wave	k__Bacteria|p__Bdellovibrionota|c__Oligoflexia|o__Silvanigrellales|f__Silvanigrellaceae|g__	Dunn's Kruskal-Wallis Multiple Comparisons	WP-100	ab	ab	ab
Wave	k__Bacteria|p__Bdellovibrionota|c__Oligoflexia|o__Silvanigrellales|f__Silvanigrellaceae|g__	Dunn's Kruskal-Wallis Multiple Comparisons	WP-200	b	b	b
Picobella	k__Bacteria|p__Myxococcota|c__Polyangiia|o__Polyangiales|f__Polyangiaceae|g__	Dunn's Kruskal-Wallis Multiple Comparisons	PB-25	a	a	a
Picobella	k__Bacteria|p__Myxococcota|c__Polyangiia|o__Polyangiales|f__Polyangiaceae|g__	Dunn's Kruskal-Wallis Multiple Comparisons	PB-100	b	b	b
Picobella	k__Bacteria|p__Myxococcota|c__Polyangiia|o__Polyangiales|f__Polyangiaceae|g__	Dunn's Kruskal-Wallis Multiple Comparisons	PB-200	b	b	b
Wave	k__Bacteria|p__Myxococcota|c__Polyangiia|o__Polyangiales|f__Polyangiaceae|g__	Dunn's Kruskal-Wallis Multiple Comparisons	WP-25	a	a	a
Wave	k__Bacteria|p__Myxococcota|c__Polyangiia|o__Polyangiales|f__Polyangiaceae|g__	Dunn's Kruskal-Wallis Multiple Comparisons	WP-100	b	b	b
Wave	k__Bacteria|p__Myxococcota|c__Polyangiia|o__Polyangiales|f__Polyangiaceae|g__	Dunn's Kruskal-Wallis Multiple Comparisons	WP-200	b	b	b
Picobella	k__Bacteria|p__Pseudomonadota|c__|o__|f__|g__	Dunn's Kruskal-Wallis Multiple Comparisons	PB-200	a	a	a
Picobella	k__Bacteria|p__Pseudomonadota|c__|o__|f__|g__	Dunn's Kruskal-Wallis Multiple Comparisons	PB-100	a	a	a
Picobella	k__Bacteria|p__Pseudomonadota|c__|o__|f__|g__	Dunn's Kruskal-Wallis Multiple Comparisons	PB-25	a	a	a
Wave	k__Bacteria|p__Pseudomonadota|c__|o__|f__|g__	Dunn's Kruskal-Wallis Multiple Comparisons	WP-100	a	a	a
Wave	k__Bacteria|p__Pseudomonadota|c__|o__|f__|g__	Dunn's Kruskal-Wallis Multiple Comparisons	WP-25	a	a	a
Wave	k__Bacteria|p__Pseudomonadota|c__|o__|f__|g__	Dunn's Kruskal-Wallis Multiple Comparisons	WP-200	a	a	a
Picobella	k__Bacteria|p__Bacillota|c__Clostridia|o__Clostridiales|f__Clostridiaceae|g__Clostridium	Dunn's Kruskal-Wallis Multiple Comparisons	PB-100	a	a	a
Picobella	k__Bacteria|p__Bacillota|c__Clostridia|o__Clostridiales|f__Clostridiaceae|g__Clostridium	Dunn's Kruskal-Wallis Multiple Comparisons	PB-200	a	a	a
Picobella	k__Bacteria|p__Bacillota|c__Clostridia|o__Clostridiales|f__Clostridiaceae|g__Clostridium	Dunn's Kruskal-Wallis Multiple Comparisons	PB-25	a	a	a
Wave	k__Bacteria|p__Bacillota|c__Clostridia|o__Clostridiales|f__Clostridiaceae|g__Clostridium	Dunn's Kruskal-Wallis Multiple Comparisons	WP-25	a	a	a
Wave	k__Bacteria|p__Bacillota|c__Clostridia|o__Clostridiales|f__Clostridiaceae|g__Clostridium	Dunn's Kruskal-Wallis Multiple Comparisons	WP-100	ab	ab	ab
Wave	k__Bacteria|p__Bacillota|c__Clostridia|o__Clostridiales|f__Clostridiaceae|g__Clostridium	Dunn's Kruskal-Wallis Multiple Comparisons	WP-200	b	b	b
Picobella	k__Bacteria|p__Pseudomonadota|c__Alphaproteobacteria|o__Hyphomicrobiales|f__Rhizobiaceae|g__	Dunn's Kruskal-Wallis Multiple Comparisons	PB-25	a	a	a
Picobella	k__Bacteria|p__Pseudomonadota|c__Alphaproteobacteria|o__Hyphomicrobiales|f__Rhizobiaceae|g__	Dunn's Kruskal-Wallis Multiple Comparisons	PB-100	ab	ab	ab
Picobella	k__Bacteria|p__Pseudomonadota|c__Alphaproteobacteria|o__Hyphomicrobiales|f__Rhizobiaceae|g__	Dunn's Kruskal-Wallis Multiple Comparisons	PB-200	b	b	b
Wave	k__Bacteria|p__Pseudomonadota|c__Alphaproteobacteria|o__Hyphomicrobiales|f__Rhizobiaceae|g__	Dunn's Kruskal-Wallis Multiple Comparisons	WP-25	a	a	a
Wave	k__Bacteria|p__Pseudomonadota|c__Alphaproteobacteria|o__Hyphomicrobiales|f__Rhizobiaceae|g__	Dunn's Kruskal-Wallis Multiple Comparisons	WP-100	a	a	a
Wave	k__Bacteria|p__Pseudomonadota|c__Alphaproteobacteria|o__Hyphomicrobiales|f__Rhizobiaceae|g__	Dunn's Kruskal-Wallis Multiple Comparisons	WP-200	a	a	a
Picobella	k__Bacteria|p__Chloroflexota|c__TK10|o__|f__|g__	Dunn's Kruskal-Wallis Multiple Comparisons	PB-100	a	a	a
Picobella	k__Bacteria|p__Chloroflexota|c__TK10|o__|f__|g__	Dunn's Kruskal-Wallis Multiple Comparisons	PB-25	a	a	a
Picobella	k__Bacteria|p__Chloroflexota|c__TK10|o__|f__|g__	Dunn's Kruskal-Wallis Multiple Comparisons	PB-200	a	a	a
Wave	k__Bacteria|p__Chloroflexota|c__TK10|o__|f__|g__	Dunn's Kruskal-Wallis Multiple Comparisons	WP-25	a	a	a
Wave	k__Bacteria|p__Chloroflexota|c__TK10|o__|f__|g__	Dunn's Kruskal-Wallis Multiple Comparisons	WP-100	ab	ab	ab
Wave	k__Bacteria|p__Chloroflexota|c__TK10|o__|f__|g__	Dunn's Kruskal-Wallis Multiple Comparisons	WP-200	b	b	b
Picobella	k__Bacteria|p__Bacteroidota|c__Bacteroidia|o__Sphingobacteriales|f__Sphingobacteriaceae|g__Pedobacter	Dunn's Kruskal-Wallis Multiple Comparisons	PB-25	a	a	a
Picobella	k__Bacteria|p__Bacteroidota|c__Bacteroidia|o__Sphingobacteriales|f__Sphingobacteriaceae|g__Pedobacter	Dunn's Kruskal-Wallis Multiple Comparisons	PB-200	b	b	b
Picobella	k__Bacteria|p__Bacteroidota|c__Bacteroidia|o__Sphingobacteriales|f__Sphingobacteriaceae|g__Pedobacter	Dunn's Kruskal-Wallis Multiple Comparisons	PB-100	b	b	b
Wave	k__Bacteria|p__Bacteroidota|c__Bacteroidia|o__Sphingobacteriales|f__Sphingobacteriaceae|g__Pedobacter	Dunn's Kruskal-Wallis Multiple Comparisons	WP-25	a	a	a
Wave	k__Bacteria|p__Bacteroidota|c__Bacteroidia|o__Sphingobacteriales|f__Sphingobacteriaceae|g__Pedobacter	Dunn's Kruskal-Wallis Multiple Comparisons	WP-100	ab	ab	ab
Wave	k__Bacteria|p__Bacteroidota|c__Bacteroidia|o__Sphingobacteriales|f__Sphingobacteriaceae|g__Pedobacter	Dunn's Kruskal-Wallis Multiple Comparisons	WP-200	b	b	b
Picobella	k__Bacteria|p__Pseudomonadota|c__Alphaproteobacteria|o__Hyphomicrobiales|f__Xanthobacteraceae|g__Nitrobacter	Dunn's Kruskal-Wallis Multiple Comparisons	PB-25	a	a	a
Picobella	k__Bacteria|p__Pseudomonadota|c__Alphaproteobacteria|o__Hyphomicrobiales|f__Xanthobacteraceae|g__Nitrobacter	Dunn's Kruskal-Wallis Multiple Comparisons	PB-100	a	a	a
Picobella	k__Bacteria|p__Pseudomonadota|c__Alphaproteobacteria|o__Hyphomicrobiales|f__Xanthobacteraceae|g__Nitrobacter	Dunn's Kruskal-Wallis Multiple Comparisons	PB-200	a	a	a
Wave	k__Bacteria|p__Pseudomonadota|c__Alphaproteobacteria|o__Hyphomicrobiales|f__Xanthobacteraceae|g__Nitrobacter	Dunn's Kruskal-Wallis Multiple Comparisons	WP-200	a	a	a
Wave	k__Bacteria|p__Pseudomonadota|c__Alphaproteobacteria|o__Hyphomicrobiales|f__Xanthobacteraceae|g__Nitrobacter	Dunn's Kruskal-Wallis Multiple Comparisons	WP-25	a	a	a
Wave	k__Bacteria|p__Pseudomonadota|c__Alphaproteobacteria|o__Hyphomicrobiales|f__Xanthobacteraceae|g__Nitrobacter	Dunn's Kruskal-Wallis Multiple Comparisons	WP-100	a	a	a
Picobella	k__Bacteria|p__Acidobacteriota|c__Acidobacteriae|o__Terriglobales|f__Acidobacteriaceae (Subgroup 1)|g__Acidobacterium	Dunn's Kruskal-Wallis Multiple Comparisons	PB-100	a	a	a
Picobella	k__Bacteria|p__Acidobacteriota|c__Acidobacteriae|o__Terriglobales|f__Acidobacteriaceae (Subgroup 1)|g__Acidobacterium	Dunn's Kruskal-Wallis Multiple Comparisons	PB-200	a	a	a
Picobella	k__Bacteria|p__Acidobacteriota|c__Acidobacteriae|o__Terriglobales|f__Acidobacteriaceae (Subgroup 1)|g__Acidobacterium	Dunn's Kruskal-Wallis Multiple Comparisons	PB-25	a	a	a
Wave	k__Bacteria|p__Acidobacteriota|c__Acidobacteriae|o__Terriglobales|f__Acidobacteriaceae (Subgroup 1)|g__Acidobacterium	Dunn's Kruskal-Wallis Multiple Comparisons	WP-25	a	a	a
Wave	k__Bacteria|p__Acidobacteriota|c__Acidobacteriae|o__Terriglobales|f__Acidobacteriaceae (Subgroup 1)|g__Acidobacterium	Dunn's Kruskal-Wallis Multiple Comparisons	WP-200	a	a	a
Wave	k__Bacteria|p__Acidobacteriota|c__Acidobacteriae|o__Terriglobales|f__Acidobacteriaceae (Subgroup 1)|g__Acidobacterium	Dunn's Kruskal-Wallis Multiple Comparisons	WP-100	a	a	a
Picobella	k__Bacteria|p__Pseudomonadota|c__Alphaproteobacteria|o__Hyphomicrobiales|f__Beijerinckiaceae|g__Bosea	Dunn's Kruskal-Wallis Multiple Comparisons	PB-200	a	a	a
Picobella	k__Bacteria|p__Pseudomonadota|c__Alphaproteobacteria|o__Hyphomicrobiales|f__Beijerinckiaceae|g__Bosea	Dunn's Kruskal-Wallis Multiple Comparisons	PB-25	a	a	a
Picobella	k__Bacteria|p__Pseudomonadota|c__Alphaproteobacteria|o__Hyphomicrobiales|f__Beijerinckiaceae|g__Bosea	Dunn's Kruskal-Wallis Multiple Comparisons	PB-100	b	b	b
Wave	k__Bacteria|p__Pseudomonadota|c__Alphaproteobacteria|o__Hyphomicrobiales|f__Beijerinckiaceae|g__Bosea	Dunn's Kruskal-Wallis Multiple Comparisons	WP-200	a	a	a
Wave	k__Bacteria|p__Pseudomonadota|c__Alphaproteobacteria|o__Hyphomicrobiales|f__Beijerinckiaceae|g__Bosea	Dunn's Kruskal-Wallis Multiple Comparisons	WP-25	b	b	b
Wave	k__Bacteria|p__Pseudomonadota|c__Alphaproteobacteria|o__Hyphomicrobiales|f__Beijerinckiaceae|g__Bosea	Dunn's Kruskal-Wallis Multiple Comparisons	WP-100	b	b	b
Picobella	k__Bacteria|p__Bacillota|c__|o__|f__|g__	Dunn's Kruskal-Wallis Multiple Comparisons	PB-200	a	a	a
Picobella	k__Bacteria|p__Bacillota|c__|o__|f__|g__	Dunn's Kruskal-Wallis Multiple Comparisons	PB-25	a	a	a
Picobella	k__Bacteria|p__Bacillota|c__|o__|f__|g__	Dunn's Kruskal-Wallis Multiple Comparisons	PB-100	a	a	a
Wave	k__Bacteria|p__Bacillota|c__|o__|f__|g__	Dunn's Kruskal-Wallis Multiple Comparisons	WP-25	a	a	a
Wave	k__Bacteria|p__Bacillota|c__|o__|f__|g__	Dunn's Kruskal-Wallis Multiple Comparisons	WP-100	ab	ab	ab
Wave	k__Bacteria|p__Bacillota|c__|o__|f__|g__	Dunn's Kruskal-Wallis Multiple Comparisons	WP-200	b	b	b
Picobella	k__Bacteria|p__Pseudomonadota|c__Alphaproteobacteria|o__Rickettsiales|f__|g__	Dunn's Kruskal-Wallis Multiple Comparisons	PB-100	a	a	a
Picobella	k__Bacteria|p__Pseudomonadota|c__Alphaproteobacteria|o__Rickettsiales|f__|g__	Dunn's Kruskal-Wallis Multiple Comparisons	PB-25	a	a	a
Picobella	k__Bacteria|p__Pseudomonadota|c__Alphaproteobacteria|o__Rickettsiales|f__|g__	Dunn's Kruskal-Wallis Multiple Comparisons	PB-200	a	a	a
Wave	k__Bacteria|p__Pseudomonadota|c__Alphaproteobacteria|o__Rickettsiales|f__|g__	Dunn's Kruskal-Wallis Multiple Comparisons	WP-100	a	a	a
Wave	k__Bacteria|p__Pseudomonadota|c__Alphaproteobacteria|o__Rickettsiales|f__|g__	Dunn's Kruskal-Wallis Multiple Comparisons	WP-25	a	a	a
Wave	k__Bacteria|p__Pseudomonadota|c__Alphaproteobacteria|o__Rickettsiales|f__|g__	Dunn's Kruskal-Wallis Multiple Comparisons	WP-200	b	b	b
Picobella	k__Bacteria|p__Verrucomicrobiota|c__Verrucomicrobiia|o__Chthoniobacterales|f__Terrimicrobiaceae|g__FukuN18 freshwater group	Dunn's Kruskal-Wallis Multiple Comparisons	PB-25	a	a	a
Picobella	k__Bacteria|p__Verrucomicrobiota|c__Verrucomicrobiia|o__Chthoniobacterales|f__Terrimicrobiaceae|g__FukuN18 freshwater group	Dunn's Kruskal-Wallis Multiple Comparisons	PB-100	a	a	a
Picobella	k__Bacteria|p__Verrucomicrobiota|c__Verrucomicrobiia|o__Chthoniobacterales|f__Terrimicrobiaceae|g__FukuN18 freshwater group	Dunn's Kruskal-Wallis Multiple Comparisons	PB-200	a	a	a
Wave	k__Bacteria|p__Verrucomicrobiota|c__Verrucomicrobiia|o__Chthoniobacterales|f__Terrimicrobiaceae|g__FukuN18 freshwater group	Dunn's Kruskal-Wallis Multiple Comparisons	WP-25	a	a	a
Wave	k__Bacteria|p__Verrucomicrobiota|c__Verrucomicrobiia|o__Chthoniobacterales|f__Terrimicrobiaceae|g__FukuN18 freshwater group	Dunn's Kruskal-Wallis Multiple Comparisons	WP-100	ab	ab	ab
Wave	k__Bacteria|p__Verrucomicrobiota|c__Verrucomicrobiia|o__Chthoniobacterales|f__Terrimicrobiaceae|g__FukuN18 freshwater group	Dunn's Kruskal-Wallis Multiple Comparisons	WP-200	b	b	b
Picobella	k__Bacteria|p__Pseudomonadota|c__Gammaproteobacteria|o__Burkholderiales|f__Comamonadaceae|g__Acidovorax	Dunn's Kruskal-Wallis Multiple Comparisons	PB-25	a	a	a
Picobella	k__Bacteria|p__Pseudomonadota|c__Gammaproteobacteria|o__Burkholderiales|f__Comamonadaceae|g__Acidovorax	Dunn's Kruskal-Wallis Multiple Comparisons	PB-100	b	b	b
Picobella	k__Bacteria|p__Pseudomonadota|c__Gammaproteobacteria|o__Burkholderiales|f__Comamonadaceae|g__Acidovorax	Dunn's Kruskal-Wallis Multiple Comparisons	PB-200	b	b	b
Wave	k__Bacteria|p__Pseudomonadota|c__Gammaproteobacteria|o__Burkholderiales|f__Comamonadaceae|g__Acidovorax	Dunn's Kruskal-Wallis Multiple Comparisons	WP-25	a	a	a
Wave	k__Bacteria|p__Pseudomonadota|c__Gammaproteobacteria|o__Burkholderiales|f__Comamonadaceae|g__Acidovorax	Dunn's Kruskal-Wallis Multiple Comparisons	WP-100	b	b	b
Wave	k__Bacteria|p__Pseudomonadota|c__Gammaproteobacteria|o__Burkholderiales|f__Comamonadaceae|g__Acidovorax	Dunn's Kruskal-Wallis Multiple Comparisons	WP-200	b	b	b
Picobella	k__Bacteria|p__Pseudomonadota|c__Alphaproteobacteria|o__Sphingomonadales|f__Sphingomonadaceae|g__Novosphingobium	Dunn's Kruskal-Wallis Multiple Comparisons	PB-25	a	a	a
Picobella	k__Bacteria|p__Pseudomonadota|c__Alphaproteobacteria|o__Sphingomonadales|f__Sphingomonadaceae|g__Novosphingobium	Dunn's Kruskal-Wallis Multiple Comparisons	PB-100	a	a	a
Picobella	k__Bacteria|p__Pseudomonadota|c__Alphaproteobacteria|o__Sphingomonadales|f__Sphingomonadaceae|g__Novosphingobium	Dunn's Kruskal-Wallis Multiple Comparisons	PB-200	a	a	a
Wave	k__Bacteria|p__Pseudomonadota|c__Alphaproteobacteria|o__Sphingomonadales|f__Sphingomonadaceae|g__Novosphingobium	Dunn's Kruskal-Wallis Multiple Comparisons	WP-100	a	a	a
Wave	k__Bacteria|p__Pseudomonadota|c__Alphaproteobacteria|o__Sphingomonadales|f__Sphingomonadaceae|g__Novosphingobium	Dunn's Kruskal-Wallis Multiple Comparisons	WP-25	a	a	a
Wave	k__Bacteria|p__Pseudomonadota|c__Alphaproteobacteria|o__Sphingomonadales|f__Sphingomonadaceae|g__Novosphingobium	Dunn's Kruskal-Wallis Multiple Comparisons	WP-200	a	a	a
Picobella	k__Bacteria|p__Pseudomonadota|c__Gammaproteobacteria|o__Burkholderiales|f__Nitrosomonadaceae|g__	Dunn's Kruskal-Wallis Multiple Comparisons	PB-25	a	a	a
Picobella	k__Bacteria|p__Pseudomonadota|c__Gammaproteobacteria|o__Burkholderiales|f__Nitrosomonadaceae|g__	Dunn's Kruskal-Wallis Multiple Comparisons	PB-100	ab	ab	ab
Picobella	k__Bacteria|p__Pseudomonadota|c__Gammaproteobacteria|o__Burkholderiales|f__Nitrosomonadaceae|g__	Dunn's Kruskal-Wallis Multiple Comparisons	PB-200	b	b	b
Wave	k__Bacteria|p__Pseudomonadota|c__Gammaproteobacteria|o__Burkholderiales|f__Nitrosomonadaceae|g__	Dunn's Kruskal-Wallis Multiple Comparisons	WP-25	a	a	a
Wave	k__Bacteria|p__Pseudomonadota|c__Gammaproteobacteria|o__Burkholderiales|f__Nitrosomonadaceae|g__	Dunn's Kruskal-Wallis Multiple Comparisons	WP-100	b	b	b
Wave	k__Bacteria|p__Pseudomonadota|c__Gammaproteobacteria|o__Burkholderiales|f__Nitrosomonadaceae|g__	Dunn's Kruskal-Wallis Multiple Comparisons	WP-200	b	b	b
Picobella	k__Bacteria|p__Myxococcota|c__Myxococcia|o__Myxococcales|f__Myxococcaceae|g__Corallococcus	Dunn's Kruskal-Wallis Multiple Comparisons	PB-25	a	a	a
Picobella	k__Bacteria|p__Myxococcota|c__Myxococcia|o__Myxococcales|f__Myxococcaceae|g__Corallococcus	Dunn's Kruskal-Wallis Multiple Comparisons	PB-100	b	b	b
Picobella	k__Bacteria|p__Myxococcota|c__Myxococcia|o__Myxococcales|f__Myxococcaceae|g__Corallococcus	Dunn's Kruskal-Wallis Multiple Comparisons	PB-200	b	b	b
Wave	k__Bacteria|p__Myxococcota|c__Myxococcia|o__Myxococcales|f__Myxococcaceae|g__Corallococcus	Dunn's Kruskal-Wallis Multiple Comparisons	WP-25	a	a	a
Wave	k__Bacteria|p__Myxococcota|c__Myxococcia|o__Myxococcales|f__Myxococcaceae|g__Corallococcus	Dunn's Kruskal-Wallis Multiple Comparisons	WP-100	b	b	b
Wave	k__Bacteria|p__Myxococcota|c__Myxococcia|o__Myxococcales|f__Myxococcaceae|g__Corallococcus	Dunn's Kruskal-Wallis Multiple Comparisons	WP-200	b	b	b
Picobella	k__Bacteria|p__Actinomycetota|c__Thermoleophilia|o__Solirubrobacterales|f__Solirubrobacteraceae|g__Solirubrobacter	Dunn's Kruskal-Wallis Multiple Comparisons	PB-25	a	a	a
Picobella	k__Bacteria|p__Actinomycetota|c__Thermoleophilia|o__Solirubrobacterales|f__Solirubrobacteraceae|g__Solirubrobacter	Dunn's Kruskal-Wallis Multiple Comparisons	PB-100	ab	ab	ab
Picobella	k__Bacteria|p__Actinomycetota|c__Thermoleophilia|o__Solirubrobacterales|f__Solirubrobacteraceae|g__Solirubrobacter	Dunn's Kruskal-Wallis Multiple Comparisons	PB-200	b	b	b
Wave	k__Bacteria|p__Actinomycetota|c__Thermoleophilia|o__Solirubrobacterales|f__Solirubrobacteraceae|g__Solirubrobacter	Dunn's Kruskal-Wallis Multiple Comparisons	WP-25	a	a	a
Wave	k__Bacteria|p__Actinomycetota|c__Thermoleophilia|o__Solirubrobacterales|f__Solirubrobacteraceae|g__Solirubrobacter	Dunn's Kruskal-Wallis Multiple Comparisons	WP-100	a	a	a
Wave	k__Bacteria|p__Actinomycetota|c__Thermoleophilia|o__Solirubrobacterales|f__Solirubrobacteraceae|g__Solirubrobacter	Dunn's Kruskal-Wallis Multiple Comparisons	WP-200	a	a	a
Picobella	k__Bacteria|p__Armatimonadota|c__Chthonomonadia|o__Chthonomonadales|f__Chthonomonadaceae|g__Chthonomonas	Dunn's Kruskal-Wallis Multiple Comparisons	PB-25	a	a	a
Picobella	k__Bacteria|p__Armatimonadota|c__Chthonomonadia|o__Chthonomonadales|f__Chthonomonadaceae|g__Chthonomonas	Dunn's Kruskal-Wallis Multiple Comparisons	PB-100	ab	ab	ab
Picobella	k__Bacteria|p__Armatimonadota|c__Chthonomonadia|o__Chthonomonadales|f__Chthonomonadaceae|g__Chthonomonas	Dunn's Kruskal-Wallis Multiple Comparisons	PB-200	b	b	b
Wave	k__Bacteria|p__Armatimonadota|c__Chthonomonadia|o__Chthonomonadales|f__Chthonomonadaceae|g__Chthonomonas	Dunn's Kruskal-Wallis Multiple Comparisons	WP-25	a	a	a
Wave	k__Bacteria|p__Armatimonadota|c__Chthonomonadia|o__Chthonomonadales|f__Chthonomonadaceae|g__Chthonomonas	Dunn's Kruskal-Wallis Multiple Comparisons	WP-100	ab	ab	ab
Wave	k__Bacteria|p__Armatimonadota|c__Chthonomonadia|o__Chthonomonadales|f__Chthonomonadaceae|g__Chthonomonas	Dunn's Kruskal-Wallis Multiple Comparisons	WP-200	b	b	b
Picobella	k__Bacteria|p__Bacillota|c__Bacilli|o__Paenibacillales|f__Paenibacillaceae|g__Cohnella	Dunn's Kruskal-Wallis Multiple Comparisons	PB-100	a	a	a
Picobella	k__Bacteria|p__Bacillota|c__Bacilli|o__Paenibacillales|f__Paenibacillaceae|g__Cohnella	Dunn's Kruskal-Wallis Multiple Comparisons	PB-200	a	a	a
Picobella	k__Bacteria|p__Bacillota|c__Bacilli|o__Paenibacillales|f__Paenibacillaceae|g__Cohnella	Dunn's Kruskal-Wallis Multiple Comparisons	PB-25	b	b	b
Wave	k__Bacteria|p__Bacillota|c__Bacilli|o__Paenibacillales|f__Paenibacillaceae|g__Cohnella	Dunn's Kruskal-Wallis Multiple Comparisons	WP-100	a	a	a
Wave	k__Bacteria|p__Bacillota|c__Bacilli|o__Paenibacillales|f__Paenibacillaceae|g__Cohnella	Dunn's Kruskal-Wallis Multiple Comparisons	WP-25	a	a	a
Wave	k__Bacteria|p__Bacillota|c__Bacilli|o__Paenibacillales|f__Paenibacillaceae|g__Cohnella	Dunn's Kruskal-Wallis Multiple Comparisons	WP-200	a	a	a
Picobella	k__Bacteria|p__Actinomycetota|c__Actinobacteria|o__Frankiales|f__Sporichthyaceae|g__Sporichthya	Dunn's Kruskal-Wallis Multiple Comparisons	PB-25	a	a	a
[truncated: 896 more rows]

## Sheet: Genus_Abuncance
Treatment.ID2	Cultivar	Taxa	N	Mean	SD	SE
[truncated: 2,358 more rows]
